# Supplementary material for: Two chromium(II) acetate complexes with N-heterocyclic carbene (NHC) coligands
Source: Acta Crystallogr E Crystallogr Commun. 2024 Jun 28;80(Pt 7):811–5. doi: 10.1107/S2056989024005796 (PMC11223697; doi:10.1107/S2056989024005796)
Supplement: Supplementary file 1 [file e-80-00811-sup1.cif]

##############################################################################
#                                                                            #
# This CIF contains the data in a paper accepted for publication in          #
# Acta Crystallographica Section E. It conforms to the requirements of       #
# Notes for Authors for Acta Crystallographica Section E, and has been       #
# peer reviewed under the auspices of the IUCr Commission on Journals.       #
#                                                                            #
# Full details of the Crystallographic Information File format               #
# are given in the paper "The Crystallographic Information File (CIF):       #
# a New Standard Archive File for Crystallography" by S. R. Hall, F. H.      #
# Allen and I. D. Brown [Acta Cryst. (1991), A47, 655-685].                  #
#                                                                            #
# The current version of the core CIF dictionary is obtainable from          #
# ftp://ftp.iucr.org/pub/cif_core.dic.                                       #
#                                                                            #
# Software is freely available for graphical display of the structure(s)     #
# in this CIF. For information consult the CIF software page                 #
# http://www.iucr.org/resources/cif/software.                                #
#                                                                            #
# This file may be used for bona fide research purposes within the           #
# scientific community so long as proper attribution is given to the journal # 
# article from which it was obtained.                                        #
#                                                                            #
##############################################################################
data_1
_audit_creation_method
;
Olex2 1.2
(compiled 2018.05.29 svn.r3508 for OlexSys, GUI svn.r5506)
;
_journal_date_recd_electronic     2024-04-23
_journal_date_accepted     2024-06-14
_journal_name_full     'Acta Crystallographica, Section E'
_journal_year     2024
_journal_volume     80
_journal_issue      7
_journal_page_first     811
_journal_page_last     815
_journal_paper_category     GM
_journal_paper_doi     10.1107/S2056989024005796
_journal_coeditor_code     JQ2035
_publ_contact_author_name     'Kurt Merzweiler'
_publ_contact_author_address
;
Martin-Luther-Universit\"at Halle
Naturwissenschaftliche Fakult\"at II
Institut f\"ur Chemie
;
_publ_contact_author_email     'kurt.merzweiler@chemie.uni-halle.de'
_publ_contact_author_fax     ?
_publ_contact_author_phone     ?
_publ_section_title
;
Two chromium(II) acetate complexes with N-heterocyclic carbene (NHC) coligands
;
loop_
    _publ_author_name
    _publ_author_footnote
    _publ_author_address
    'Heiser, Christian' .
;
Martin-Luther-Universit\"at Halle
Naturwissenschaftliche Fakult\"at II
Institut f\"ur Chemie
Germany
;
    'Merzweiler, Kurt' .
;
Martin-Luther-Universit\"at Halle
Naturwissenschaftliche Fakult\"at II
Institut f\"ur Chemie
Germany
;
_publ_section_synopsis
;
The crystal structures of two chromium(II) acetate complexes with
N-heterocyclic carbene coligands were determined.
;
_chemical_name_systematic
;\
Tetrakis(\m-acetato-\k^2^<i>O</i>:<i>O</i>')bis{[1,3-bis(2,6-\
diisopropylphenyl)imidazol-2-ylidene-\k<i>C</i>^2^]chromium(II)}
tetrahydrofuran disolvate
;
_chemical_name_common     ?
_chemical_formula_moiety     'C62 H84 Cr2 N4 O8, 2(C4 H8 O)'
_chemical_formula_sum     'C70 H100 Cr2 N4 O10'
_chemical_formula_iupac     '[Cr2 (C2 H3 O2)4 (C27 H36 N4)2], 2C4 H8 O'
_chemical_formula_weight     1261.53
_chemical_melting_point     ?
_space_group_crystal_system     triclinic
_space_group_name_H-M_alt     'P -1'
_space_group_name_Hall     '-P 1'
loop_
    _space_group_symop_operation_xyz
    'x, y, z'
    '-x, -y, -z'
_cell_length_a     10.6402(7)
_cell_length_b     11.7730(8)
_cell_length_c     15.1884(9)
_cell_angle_alpha     82.353(5)
_cell_angle_beta     86.526(5)
_cell_angle_gamma     69.248(5)
_cell_volume     1763.2(2)
_cell_formula_units_Z     1
_cell_measurement_reflns_used     10431
_cell_measurement_theta_min     1.86
_cell_measurement_theta_max     29.54
_cell_measurement_temperature     170
_exptl_crystal_description     plate
_exptl_crystal_colour     'clear violet'
_exptl_crystal_size_max     0.605
_exptl_crystal_size_mid     0.351
_exptl_crystal_size_min     0.153
_exptl_crystal_density_diffrn     1.188
_exptl_crystal_density_meas     ?
_exptl_crystal_density_method     ?
_exptl_crystal_F_000     676
_exptl_absorpt_coefficient_mu     0.365
_exptl_absorpt_correction_type     integration
_exptl_absorpt_process_details
;
(X-RED32; Stoe & Cie, 2015)
;
_exptl_absorpt_correction_T_min     0.8116
_exptl_absorpt_correction_T_max     0.9470
_diffrn_ambient_temperature     170.0
_diffrn_source     'sealed X-ray tube, 12 x 0.4 mm long-fine focus'
_diffrn_radiation_type     MoK\a
_diffrn_radiation_wavelength     0.71073
_diffrn_measurement_device_type     'Stoe IPDS 2T'
_diffrn_measurement_method     'rotation method, \w scans'
_diffrn_detector_area_resol_mean     ?
_diffrn_reflns_number     18724
_diffrn_reflns_av_R_equivalents     0.0700
_diffrn_reflns_av_unetI/netI     0.0738
_diffrn_reflns_theta_min     2.168
_diffrn_reflns_theta_max     29.219
_diffrn_reflns_theta_full     25.242
_diffrn_measured_fraction_theta_max     0.986
_diffrn_measured_fraction_theta_full     0.994
_diffrn_reflns_limit_h_min     -14
_diffrn_reflns_limit_h_max     12
_diffrn_reflns_limit_k_min     -16
_diffrn_reflns_limit_k_max     16
_diffrn_reflns_limit_l_min     -19
_diffrn_reflns_limit_l_max     20
_refine_special_details     ?
_reflns_number_total     9444
_reflns_number_gt     5824
_reflns_threshold_expression     'I > 2\s(I)'
_refine_ls_structure_factor_coef     Fsqd
_refine_ls_matrix_type     full
_refine_ls_R_factor_all     0.0826
_refine_ls_R_factor_gt     0.0480
_refine_ls_wR_factor_gt     0.1214
_refine_ls_wR_factor_ref     0.1331
_refine_ls_goodness_of_fit_ref     0.937
_refine_ls_restrained_S_all     0.924
_refine_ls_number_reflns     9444
_refine_ls_number_parameters     534
_refine_ls_number_restraints     545
_refine_ls_hydrogen_treatment     constr
_refine_ls_weighting_scheme     calc
_refine_ls_weighting_details
                      'w=1/[\s^2^(Fo^2^)+(0.0710P)^2^] where P=(Fo^2^+2Fc^2^)/3'
_atom_sites_solution_hydrogens     geom
_atom_sites_solution_primary     iterative
_atom_sites_solution_secondary     ?
_refine_ls_shift/su_max     0.001
_refine_ls_shift/su_mean     0.000
_refine_diff_density_max     0.471
_refine_diff_density_min     -0.569
_refine_ls_extinction_method     none
_refine_ls_extinction_coef     .
loop_
    _atom_type_symbol
    _atom_type_description
    _atom_type_scat_dispersion_real
    _atom_type_scat_dispersion_imag
    _atom_type_scat_source
    'C' 'C' 0.0033 0.0016
                         'International Tables Vol C Tables 4.2.6.8 and 6.1.1.4'
    'H' 'H' 0.0000 0.0000
                         'International Tables Vol C Tables 4.2.6.8 and 6.1.1.4'
    'Cr' 'Cr' 0.3209 0.6236
                         'International Tables Vol C Tables 4.2.6.8 and 6.1.1.4'
    'N' 'N' 0.0061 0.0033
                         'International Tables Vol C Tables 4.2.6.8 and 6.1.1.4'
    'O' 'O' 0.0106 0.0060
                         'International Tables Vol C Tables 4.2.6.8 and 6.1.1.4'
_computing_data_collection
;
X-Area WinXpose (Stoe & Cie, 2015)
;
_computing_cell_refinement
;
X-Area Recipe (Stoe & Cie, 2015)
;
_computing_data_reduction
;
X-Area (Stoe & Cie, 2015)
;
_computing_structure_solution
;
<i>SHELXT</i> (Sheldrick, 2015a)
;
_computing_structure_refinement
;
SHELXL (Sheldrick, 2015b)
;
_computing_molecular_graphics
;
Olex2 (Dolomanov <i>et al.</i>,  2009)
;
_computing_publication_material
;
DIAMOND (Brandenburg, 2019)
;
loop_
    _atom_site_type_symbol
    _atom_site_label
    _atom_site_fract_x
    _atom_site_fract_y
    _atom_site_fract_z
    _atom_site_U_iso_or_equiv
    _atom_site_adp_type
    _atom_site_calc_flag
    _atom_site_occupancy
    _atom_site_disorder_assembly
    _atom_site_disorder_group
    Cr Cr 0.51563(3) 0.44550(3) 0.57837(2) 0.03006(9) Uani d 1 . .
    O O1 0.39582(14) 0.60752(13) 0.61610(8) 0.0403(3) Uani d 1 . .
    O O2 0.36797(14) 0.70259(12) 0.47808(8) 0.0403(3) Uani d 1 . .
    O O3 0.67559(14) 0.49924(13) 0.58164(8) 0.0406(3) Uani d 1 . .
    O O4 0.64785(14) 0.59629(13) 0.44363(8) 0.0399(3) Uani d 1 . .
    N N1 0.60181(15) 0.21883(14) 0.75056(9) 0.0325(3) Uani d 1 . .
    N N2 0.48688(15) 0.38398(15) 0.80273(9) 0.0329(3) Uani d 1 . .
    C C1 0.70675(19) 0.56408(18) 0.51710(12) 0.0354(4) Uani d 1 . .
    C C2 0.8213(2) 0.6063(2) 0.52997(15) 0.0506(5) Uani d 1 . .
    H H2A 0.791711 0.671987 0.568287 0.076 Uiso calc 1 . .
    H H2B 0.850789 0.636891 0.472198 0.076 Uiso calc 1 . .
    H H2C 0.896176 0.537674 0.557824 0.076 Uiso calc 1 . .
    C C3 0.34728(19) 0.70022(18) 0.56080(12) 0.0358(4) Uani d 1 . .
    C C4 0.2567(3) 0.8160(2) 0.59504(15) 0.0542(6) Uani d 1 . .
    H H4A 0.294515 0.827236 0.649105 0.081 Uiso calc 1 . .
    H H4B 0.167515 0.810767 0.608564 0.081 Uiso calc 1 . .
    H H4C 0.248798 0.885719 0.549794 0.081 Uiso calc 1 . .
    C C5 0.54178(17) 0.34020(17) 0.72500(10) 0.0278(4) Uani d 1 . .
    C C6 0.5840(2) 0.1883(2) 0.84051(13) 0.0505(6) Uani d 1 . .
    H H6 0.616773 0.108775 0.872523 0.061 Uiso calc 1 . .
    C C7 0.5127(2) 0.2907(2) 0.87331(13) 0.0499(6) Uani d 1 . .
    H H7 0.484593 0.299120 0.933398 0.060 Uiso calc 1 . .
    C C8 0.67707(19) 0.12560(17) 0.69619(12) 0.0344(4) Uani d 1 . .
    C C9 0.8118(2) 0.1107(2) 0.67531(13) 0.0414(5) Uani d 1 . .
    C C17 0.8724(12) 0.2037(11) 0.6948(7) 0.053(2) Uani d 0.62(4) A 1
    H H17 0.796845 0.283453 0.697251 0.063 Uiso calc 0.62(4) A 1
    C C18 0.9722(17) 0.2254(17) 0.6252(10) 0.087(4) Uani d 0.62(4) A 1
    H H18A 0.998011 0.293219 0.638655 0.130 Uiso calc 0.62(4) A 1
    H H18B 0.930993 0.245723 0.566541 0.130 Uiso calc 0.62(4) A 1
    H H18C 1.052242 0.151178 0.625449 0.130 Uiso calc 0.62(4) A 1
    C C19 0.9351(19) 0.1647(16) 0.7874(8) 0.086(3) Uani d 0.62(4) A 1
    H H19A 1.007677 0.085133 0.787992 0.130 Uiso calc 0.62(4) A 1
    H H19B 0.866184 0.158430 0.831626 0.130 Uiso calc 0.62(4) A 1
    H H19C 0.971431 0.225750 0.801602 0.130 Uiso calc 0.62(4) A 1
    C C17A 0.8780(19) 0.1943(18) 0.7040(11) 0.052(4) Uani d 0.38(4) A 2
    H H17A 0.807541 0.266510 0.726863 0.063 Uiso calc 0.38(4) A 2
    C C18A 0.9500(19) 0.2389(19) 0.6223(11) 0.049(3) Uani d 0.38(4) A 2
    H H18D 1.015024 0.168102 0.597399 0.074 Uiso calc 0.38(4) A 2
    H H18E 0.996975 0.289880 0.640528 0.074 Uiso calc 0.38(4) A 2
    H H18F 0.883495 0.286990 0.577257 0.074 Uiso calc 0.38(4) A 2
    C C19A 0.984(3) 0.130(3) 0.7761(13) 0.090(5) Uani d 0.38(4) A 2
    H H19D 0.942427 0.097741 0.828075 0.135 Uiso calc 0.38(4) A 2
    H H19E 1.022201 0.187942 0.793422 0.135 Uiso calc 0.38(4) A 2
    H H19F 1.056381 0.061689 0.752591 0.135 Uiso calc 0.38(4) A 2
    C C10 0.8862(2) 0.0104(2) 0.63229(16) 0.0546(6) Uani d 1 . .
    H H10 0.978136 -0.003250 0.618022 0.065 Uiso calc 1 . .
    C C11 0.8284(3) -0.0701(2) 0.60989(16) 0.0592(6) Uani d 1 . .
    H H11 0.881398 -0.139428 0.581869 0.071 Uiso calc 1 . .
    C C12 0.6939(3) -0.0501(2) 0.62810(16) 0.0542(6) Uani d 1 . .
    H H12 0.654747 -0.104574 0.610834 0.065 Uiso calc 1 . .
    C C13 0.6155(2) 0.04846(19) 0.67118(13) 0.0418(5) Uani d 1 . .
    C C14 0.4661(2) 0.0731(2) 0.68671(17) 0.0553(6) Uani d 1 . .
    H H14 0.427192 0.150232 0.715257 0.066 Uiso calc 1 . .
    C C15 0.3947(3) 0.0925(3) 0.59920(19) 0.0694(8) Uani d 1 . .
    H H15A 0.427315 0.016458 0.571509 0.104 Uiso calc 1 . .
    H H15B 0.413040 0.157596 0.559385 0.104 Uiso calc 1 . .
    H H15C 0.297612 0.115795 0.610327 0.104 Uiso calc 1 . .
    C C16 0.4421(3) -0.0301(3) 0.74994(18) 0.0730(8) Uani d 1 . .
    H H16A 0.478971 -0.106792 0.723250 0.110 Uiso calc 1 . .
    H H16B 0.345402 -0.010425 0.760669 0.110 Uiso calc 1 . .
    H H16C 0.486728 -0.039199 0.806386 0.110 Uiso calc 1 . .
    C C20 0.41683(19) 0.50940(18) 0.81624(11) 0.0337(4) Uani d 1 . .
    C C21 0.4917(2) 0.5764(2) 0.83985(12) 0.0396(4) Uani d 1 . .
    C C29 0.6447(4) 0.5264(7) 0.8436(5) 0.0494(14) Uani d 0.81(3) B 1
    H H29 0.676101 0.441254 0.826911 0.059 Uiso calc 0.81(3) B 1
    C C30 0.6974(6) 0.5195(11) 0.9357(3) 0.0653(17) Uani d 0.81(3) B 1
    H H30A 0.657407 0.471795 0.978742 0.098 Uiso calc 0.81(3) B 1
    H H30B 0.673263 0.602289 0.952331 0.098 Uiso calc 0.81(3) B 1
    H H30C 0.795382 0.479886 0.935514 0.098 Uiso calc 0.81(3) B 1
    C C31 0.7034(9) 0.6025(12) 0.7751(6) 0.077(3) Uani d 0.81(3) B 1
    H H31A 0.801758 0.568940 0.777457 0.115 Uiso calc 0.81(3) B 1
    H H31B 0.671341 0.687438 0.788361 0.115 Uiso calc 0.81(3) B 1
    H H31C 0.674649 0.599894 0.715505 0.115 Uiso calc 0.81(3) B 1
    C C29A 0.6444(16) 0.521(3) 0.8323(18) 0.050(5) Uani d 0.19(3) B 2
    H H29A 0.668222 0.454919 0.792796 0.060 Uiso calc 0.19(3) B 2
    C C30A 0.702(2) 0.465(4) 0.9241(18) 0.065(6) Uani d 0.19(3) B 2
    H H30D 0.681521 0.529102 0.963094 0.098 Uiso calc 0.19(3) B 2
    H H30E 0.799164 0.424276 0.919044 0.098 Uiso calc 0.19(3) B 2
    H H30F 0.660800 0.404589 0.949035 0.098 Uiso calc 0.19(3) B 2
    C C31A 0.702(3) 0.618(4) 0.791(3) 0.059(6) Uani d 0.19(3) B 2
    H H31D 0.798735 0.589120 0.802004 0.089 Uiso calc 0.19(3) B 2
    H H31E 0.657419 0.694141 0.817389 0.089 Uiso calc 0.19(3) B 2
    H H31F 0.686969 0.633217 0.726704 0.089 Uiso calc 0.19(3) B 2
    C C22 0.4213(2) 0.6941(2) 0.86010(14) 0.0492(5) Uani d 1 . .
    H H22 0.469330 0.742251 0.876560 0.059 Uiso calc 1 . .
    C C23 0.2827(3) 0.7426(2) 0.85676(15) 0.0535(6) Uani d 1 . .
    H H23 0.235827 0.822664 0.872055 0.064 Uiso calc 1 . .
    C C24 0.2127(2) 0.6741(2) 0.83113(15) 0.0525(6) Uani d 1 . .
    H H24 0.117536 0.708661 0.827874 0.063 Uiso calc 1 . .
    C C25 0.2774(2) 0.5564(2) 0.81002(13) 0.0415(5) Uani d 1 . .
    C C26 0.2014(13) 0.4846(12) 0.7750(10) 0.047(2) Uani d 0.60(4) C 1
    H H26 0.266183 0.414906 0.746052 0.056 Uiso calc 0.60(4) C 1
    C C27 0.134(2) 0.4341(18) 0.8561(11) 0.075(4) Uani d 0.60(4) C 1
    H H27A 0.078191 0.501764 0.888165 0.112 Uiso calc 0.60(4) C 1
    H H27B 0.204055 0.376262 0.895663 0.112 Uiso calc 0.60(4) C 1
    H H27C 0.078602 0.392077 0.836074 0.112 Uiso calc 0.60(4) C 1
    C C28 0.0943(17) 0.5648(19) 0.7081(10) 0.058(3) Uani d 0.60(4) C 1
    H H28A 0.046268 0.515840 0.688085 0.087 Uiso calc 0.60(4) C 1
    H H28B 0.137570 0.596961 0.656950 0.087 Uiso calc 0.60(4) C 1
    H H28C 0.030568 0.633000 0.736433 0.087 Uiso calc 0.60(4) C 1
    C C26A 0.1949(17) 0.4790(18) 0.7944(15) 0.052(3) Uani d 0.40(4) C 2
    H H26A 0.260668 0.397623 0.781853 0.063 Uiso calc 0.40(4) C 2
    C C27A 0.106(2) 0.453(2) 0.8714(16) 0.068(4) Uani d 0.40(4) C 2
    H H27D 0.161822 0.409929 0.922812 0.103 Uiso calc 0.40(4) C 2
    H H27E 0.057904 0.402910 0.853662 0.103 Uiso calc 0.40(4) C 2
    H H27F 0.040754 0.530928 0.887135 0.103 Uiso calc 0.40(4) C 2
    C C28A 0.110(3) 0.533(3) 0.7104(15) 0.059(4) Uani d 0.40(4) C 2
    H H28D 0.067387 0.476743 0.696607 0.088 Uiso calc 0.40(4) C 2
    H H28E 0.168554 0.546182 0.660451 0.088 Uiso calc 0.40(4) C 2
    H H28F 0.041091 0.611738 0.720449 0.088 Uiso calc 0.40(4) C 2
    O O5 0.6804(4) -0.1070(5) 0.9384(3) 0.0790(11) Uani d 0.795(12) D 1
    C C32 0.6950(7) -0.0781(10) 1.0249(6) 0.0881(18) Uani d 0.795(12) D 1
    H H32A 0.708247 -0.149901 1.070183 0.106 Uiso calc 0.795(12) D 1
    H H32B 0.615284 -0.009512 1.041729 0.106 Uiso calc 0.795(12) D 1
    C C33 0.8176(5) -0.0426(5) 1.0150(3) 0.0768(14) Uani d 0.795(12) D 1
    H H33A 0.856158 -0.045779 1.073360 0.092 Uiso calc 0.795(12) D 1
    H H33B 0.798160 0.040072 0.982139 0.092 Uiso calc 0.795(12) D 1
    C C34 0.9097(5) -0.1411(6) 0.9618(4) 0.0849(18) Uani d 0.795(12) D 1
    H H34A 0.977508 -0.113312 0.927105 0.102 Uiso calc 0.795(12) D 1
    H H34B 0.956073 -0.217464 1.000710 0.102 Uiso calc 0.795(12) D 1
    C C35 0.8117(5) -0.1581(5) 0.9022(3) 0.0747(14) Uani d 0.795(12) D 1
    H H35A 0.817227 -0.116739 0.841648 0.090 Uiso calc 0.795(12) D 1
    H H35B 0.833126 -0.246289 0.898199 0.090 Uiso calc 0.795(12) D 1
    O O5A 0.6961(19) -0.152(2) 0.9615(14) 0.091(4) Uani d 0.205(12) D 2
    C C32A 0.686(2) -0.067(4) 1.022(3) 0.088(5) Uani d 0.205(12) D 2
    H H32C 0.638742 -0.083928 1.077817 0.106 Uiso calc 0.205(12) D 2
    H H32D 0.638579 0.018375 0.995494 0.106 Uiso calc 0.205(12) D 2
    C C33A 0.832(2) -0.091(2) 1.0371(13) 0.092(4) Uani d 0.205(12) D 2
    H H33C 0.872091 -0.166299 1.078330 0.110 Uiso calc 0.205(12) D 2
    H H33D 0.844468 -0.021169 1.060362 0.110 Uiso calc 0.205(12) D 2
    C C34A 0.889(2) -0.105(2) 0.9437(15) 0.087(4) Uani d 0.205(12) D 2
    H H34C 0.857479 -0.027788 0.903504 0.104 Uiso calc 0.205(12) D 2
    H H34D 0.988378 -0.139980 0.942702 0.104 Uiso calc 0.205(12) D 2
    C C35A 0.827(2) -0.195(2) 0.9227(17) 0.086(4) Uani d 0.205(12) D 2
    H H35C 0.822488 -0.195092 0.857796 0.103 Uiso calc 0.205(12) D 2
    H H35D 0.878724 -0.279412 0.949626 0.103 Uiso calc 0.205(12) D 2
loop_
    _atom_site_aniso_label
    _atom_site_aniso_U_11
    _atom_site_aniso_U_22
    _atom_site_aniso_U_33
    _atom_site_aniso_U_12
    _atom_site_aniso_U_13
    _atom_site_aniso_U_23
    Cr 0.02749(16) 0.03361(17) 0.02747(15) -0.00935(12) -0.00114(10)
                                                                    -0.00153(11)
    O1 0.0433(8) 0.0381(8) 0.0316(7) -0.0049(6) 0.0010(5) -0.0038(5)
    O2 0.0421(8) 0.0373(8) 0.0327(7) -0.0040(6) 0.0002(5) -0.0019(5)
    O3 0.0367(8) 0.0499(9) 0.0379(7) -0.0203(7) -0.0063(5) 0.0026(6)
    O4 0.0379(8) 0.0501(9) 0.0350(7) -0.0217(7) -0.0040(5) 0.0029(6)
    N1 0.0304(8) 0.0357(9) 0.0281(7) -0.0085(7) 0.0002(6) -0.0004(6)
    N2 0.0320(8) 0.0387(9) 0.0260(7) -0.0101(7) -0.0016(6) -0.0026(6)
    C1 0.0285(10) 0.0376(11) 0.0395(10) -0.0107(8) 0.0001(7) -0.0052(8)
    C2 0.0390(12) 0.0618(15) 0.0565(12) -0.0261(12) -0.0054(9) -0.0007(11)
    C3 0.0308(10) 0.0381(11) 0.0380(10) -0.0111(9) 0.0014(7) -0.0069(8)
    C4 0.0583(15) 0.0422(13) 0.0497(12) -0.0016(11) 0.0042(10) -0.0104(10)
    C5 0.0236(9) 0.0323(9) 0.0270(8) -0.0088(7) -0.0006(6) -0.0050(7)
    C6 0.0554(14) 0.0460(13) 0.0348(10) -0.0033(11) 0.0009(9) 0.0069(9)
    C7 0.0609(15) 0.0517(14) 0.0251(9) -0.0086(12) 0.0021(9) 0.0045(8)
    C8 0.0320(10) 0.0308(10) 0.0349(9) -0.0057(8) -0.0016(7) 0.0006(7)
    C9 0.0344(11) 0.0406(11) 0.0422(10) -0.0067(9) -0.0029(8) 0.0015(8)
    C17 0.039(4) 0.055(4) 0.064(4) -0.014(3) -0.008(3) -0.011(3)
    C18 0.051(6) 0.101(9) 0.114(7) -0.038(6) 0.019(5) -0.009(6)
    C19 0.089(8) 0.105(7) 0.087(5) -0.061(7) -0.032(5) 0.002(4)
    C17A 0.035(6) 0.065(7) 0.058(6) -0.024(5) 0.010(4) 0.005(5)
    C18A 0.026(4) 0.054(6) 0.065(6) -0.017(4) -0.002(3) 0.010(5)
    C19A 0.086(10) 0.138(13) 0.060(6) -0.063(9) -0.025(6) 0.017(6)
    C10 0.0359(12) 0.0528(14) 0.0653(14) -0.0040(11) 0.0051(10) -0.0086(11)
    C11 0.0550(15) 0.0468(14) 0.0626(14) 0.0005(12) 0.0055(11) -0.0154(11)
    C12 0.0535(14) 0.0424(13) 0.0657(14) -0.0129(11) -0.0036(11) -0.0126(11)
    C13 0.0384(11) 0.0363(11) 0.0471(11) -0.0100(9) -0.0015(8) -0.0001(9)
    C14 0.0412(13) 0.0545(15) 0.0772(15) -0.0217(11) 0.0028(11) -0.0194(12)
    C15 0.0515(15) 0.0661(18) 0.092(2) -0.0258(14) -0.0218(14) 0.0107(15)
    C16 0.0687(19) 0.097(2) 0.0678(16) -0.0495(18) 0.0039(13) -0.0028(15)
    C20 0.0357(10) 0.0404(11) 0.0230(8) -0.0111(9) 0.0029(7) -0.0047(7)
    C21 0.0404(11) 0.0484(12) 0.0333(9) -0.0190(10) 0.0068(7) -0.0098(8)
    C29 0.037(2) 0.066(3) 0.052(3) -0.022(2) 0.0076(18) -0.023(2)
    C30 0.049(2) 0.100(5) 0.049(2) -0.031(3) -0.0036(15) -0.003(2)
    C31 0.061(3) 0.144(6) 0.048(3) -0.063(4) 0.014(2) -0.017(3)
    C29A 0.042(9) 0.077(10) 0.042(7) -0.025(7) -0.014(6) -0.023(7)
    C30A 0.045(8) 0.091(15) 0.061(9) -0.026(10) -0.005(6) -0.003(10)
    C31A 0.043(10) 0.088(11) 0.050(12) -0.026(9) 0.002(8) -0.014(9)
    C22 0.0551(14) 0.0531(14) 0.0475(11) -0.0267(12) 0.0113(10) -0.0175(10)
    C23 0.0563(15) 0.0455(13) 0.0552(13) -0.0111(12) 0.0115(11) -0.0186(10)
    C24 0.0381(12) 0.0549(14) 0.0566(13) -0.0048(11) 0.0026(10) -0.0135(11)
    C25 0.0340(11) 0.0506(13) 0.0371(10) -0.0092(10) 0.0002(8) -0.0112(9)
    C26 0.039(3) 0.061(4) 0.045(4) -0.019(3) -0.007(3) -0.012(3)
    C27 0.079(8) 0.094(7) 0.070(6) -0.057(7) -0.025(5) 0.009(5)
    C28 0.037(4) 0.082(8) 0.053(4) -0.018(4) -0.011(3) -0.003(4)
    C26A 0.027(4) 0.065(6) 0.059(7) -0.002(4) -0.001(4) -0.026(5)
    C27A 0.057(6) 0.081(7) 0.069(7) -0.032(6) 0.003(5) 0.003(6)
    C28A 0.039(7) 0.082(11) 0.057(6) -0.020(7) 0.004(4) -0.018(6)
    O5 0.0649(19) 0.076(3) 0.094(2) -0.0215(19) -0.0176(16) -0.0061(19)
    C32 0.080(3) 0.101(4) 0.062(3) -0.011(3) 0.015(2) 0.002(3)
    C33 0.080(3) 0.076(3) 0.067(3) -0.012(2) -0.026(2) -0.013(2)
    C34 0.057(3) 0.087(4) 0.107(4) -0.018(3) 0.002(2) -0.021(3)
    C35 0.082(3) 0.063(3) 0.072(3) -0.013(2) -0.004(2) -0.017(2)
    O5A 0.070(6) 0.095(8) 0.103(8) -0.025(6) -0.006(5) -0.006(6)
    C32A 0.076(7) 0.092(8) 0.078(8) -0.008(7) -0.009(7) -0.002(7)
    C33A 0.083(7) 0.087(8) 0.091(7) -0.006(7) -0.024(6) -0.021(7)
    C34A 0.071(7) 0.073(8) 0.110(7) -0.017(6) -0.001(7) -0.011(7)
    C35A 0.081(7) 0.073(8) 0.096(8) -0.017(6) 0.000(6) -0.017(7)
_geom_special_details
;
 All esds (except the esd in the dihedral angle between two l.s. planes)
 are estimated using the full covariance matrix.  The cell esds are taken
 into account individually in the estimation of esds in distances, angles
 and torsion angles; correlations between esds in cell parameters are only
 used when they are defined by crystal symmetry.  An approximate (isotropic)
 treatment of cell esds is used for estimating esds involving l.s. planes.
;
loop_
    _geom_bond_atom_site_label_1
    _geom_bond_atom_site_label_2
    _geom_bond_site_symmetry_2
    _geom_bond_distance
    _geom_bond_publ_flag
    Cr Cr 2_666 2.5308(6) yes
    Cr O1 . 2.0178(14) yes
    Cr O2 2_666 2.0118(14) yes
    Cr O3 . 2.0202(13) yes
    Cr O4 2_666 2.0248(13) yes
    Cr C5 . 2.3812(16) yes
    O1 C3 . 1.254(2) ?
    O2 C3 . 1.261(2) ?
    O3 C1 . 1.263(2) ?
    O4 C1 . 1.259(2) ?
    N1 C5 . 1.355(2) ?
    N1 C6 . 1.385(2) ?
    N1 C8 . 1.437(2) ?
    N2 C5 . 1.366(2) ?
    N2 C7 . 1.393(2) ?
    N2 C20 . 1.435(2) ?
    C1 C2 . 1.502(3) ?
    C2 H2A . 0.9800 ?
    C2 H2B . 0.9800 ?
    C2 H2C . 0.9800 ?
    C3 C4 . 1.502(3) ?
    C4 H4A . 0.9800 ?
    C4 H4B . 0.9800 ?
    C4 H4C . 0.9800 ?
    C6 H6 . 0.9500 ?
    C6 C7 . 1.320(3) ?
    C7 H7 . 0.9500 ?
    C8 C9 . 1.403(3) ?
    C8 C13 . 1.394(3) ?
    C9 C17 . 1.521(8) ?
    C9 C17A . 1.516(12) ?
    C9 C10 . 1.389(3) ?
    C17 H17 . 1.0000 ?
    C17 C18 . 1.514(9) ?
    C17 C19 . 1.535(8) ?
    C18 H18A . 0.9800 ?
    C18 H18B . 0.9800 ?
    C18 H18C . 0.9800 ?
    C19 H19A . 0.9800 ?
    C19 H19B . 0.9800 ?
    C19 H19C . 0.9800 ?
    C17A H17A . 1.0000 ?
    C17A C18A . 1.549(11) ?
    C17A C19A . 1.543(12) ?
    C18A H18D . 0.9800 ?
    C18A H18E . 0.9800 ?
    C18A H18F . 0.9800 ?
    C19A H19D . 0.9800 ?
    C19A H19E . 0.9800 ?
    C19A H19F . 0.9800 ?
    C10 H10 . 0.9500 ?
    C10 C11 . 1.384(4) ?
    C11 H11 . 0.9500 ?
    C11 C12 . 1.382(4) ?
    C12 H12 . 0.9500 ?
    C12 C13 . 1.386(3) ?
    C13 C14 . 1.521(3) ?
    C14 H14 . 1.0000 ?
    C14 C15 . 1.522(3) ?
    C14 C16 . 1.531(4) ?
    C15 H15A . 0.9800 ?
    C15 H15B . 0.9800 ?
    C15 H15C . 0.9800 ?
    C16 H16A . 0.9800 ?
    C16 H16B . 0.9800 ?
    C16 H16C . 0.9800 ?
    C20 C21 . 1.394(3) ?
    C20 C25 . 1.392(3) ?
    C21 C29 . 1.524(5) ?
    C21 C29A . 1.525(17) ?
    C21 C22 . 1.387(3) ?
    C29 H29 . 1.0000 ?
    C29 C30 . 1.520(6) ?
    C29 C31 . 1.532(6) ?
    C30 H30A . 0.9800 ?
    C30 H30B . 0.9800 ?
    C30 H30C . 0.9800 ?
    C31 H31A . 0.9800 ?
    C31 H31B . 0.9800 ?
    C31 H31C . 0.9800 ?
    C29A H29A . 1.0000 ?
    C29A C30A . 1.525(15) ?
    C29A C31A . 1.526(15) ?
    C30A H30D . 0.9800 ?
    C30A H30E . 0.9800 ?
    C30A H30F . 0.9800 ?
    C31A H31D . 0.9800 ?
    C31A H31E . 0.9800 ?
    C31A H31F . 0.9800 ?
    C22 H22 . 0.9500 ?
    C22 C23 . 1.382(3) ?
    C23 H23 . 0.9500 ?
    C23 C24 . 1.379(3) ?
    C24 H24 . 0.9500 ?
    C24 C25 . 1.383(3) ?
    C25 C26 . 1.519(8) ?
    C25 C26A . 1.519(12) ?
    C26 H26 . 1.0000 ?
    C26 C27 . 1.542(8) ?
    C26 C28 . 1.531(9) ?
    C27 H27A . 0.9800 ?
    C27 H27B . 0.9800 ?
    C27 H27C . 0.9800 ?
    C28 H28A . 0.9800 ?
    C28 H28B . 0.9800 ?
    C28 H28C . 0.9800 ?
    C26A H26A . 1.0000 ?
    C26A C27A . 1.527(11) ?
    C26A C28A . 1.536(11) ?
    C27A H27D . 0.9800 ?
    C27A H27E . 0.9800 ?
    C27A H27F . 0.9800 ?
    C28A H28D . 0.9800 ?
    C28A H28E . 0.9800 ?
    C28A H28F . 0.9800 ?
    O5 C32 . 1.430(7) ?
    O5 C35 . 1.420(5) ?
    C32 H32A . 0.9900 ?
    C32 H32B . 0.9900 ?
    C32 C33 . 1.499(6) ?
    C33 H33A . 0.9900 ?
    C33 H33B . 0.9900 ?
    C33 C34 . 1.518(5) ?
    C34 H34A . 0.9900 ?
    C34 H34B . 0.9900 ?
    C34 C35 . 1.503(5) ?
    C35 H35A . 0.9900 ?
    C35 H35B . 0.9900 ?
    O5A C32A . 1.421(15) ?
    O5A C35A . 1.423(14) ?
    C32A H32C . 0.9900 ?
    C32A H32D . 0.9900 ?
    C32A C33A . 1.504(8) ?
    C33A H33C . 0.9900 ?
    C33A H33D . 0.9900 ?
    C33A C34A . 1.517(8) ?
    C34A H34C . 0.9900 ?
    C34A H34D . 0.9900 ?
    C34A C35A . 1.505(8) ?
    C35A H35C . 0.9900 ?
    C35A H35D . 0.9900 ?
loop_
    _geom_angle_atom_site_label_1
    _geom_angle_atom_site_label_2
    _geom_angle_atom_site_label_3
    _geom_angle_site_symmetry_1
    _geom_angle_site_symmetry_3
    _geom_angle
    _geom_angle_publ_flag
    O1 Cr Cr . 2_666 85.85(4) ?
    O1 Cr O3 . . 89.35(6) yes
    O1 Cr O4 . 2_666 90.32(6) yes
    O1 Cr C5 . . 94.62(6) yes
    O2 Cr Cr 2_666 2_666 85.44(4) ?
    O2 Cr O1 2_666 . 171.29(5) yes
    O2 Cr O3 2_666 . 89.72(6) yes
    O2 Cr O4 2_666 2_666 89.33(6) yes
    O2 Cr C5 2_666 . 94.10(6) yes
    O3 Cr Cr . 2_666 85.65(4) ?
    O3 Cr O4 . 2_666 171.54(5) yes
    O3 Cr C5 . . 95.67(5) yes
    O4 Cr Cr 2_666 2_666 85.90(4) ?
    O4 Cr C5 2_666 . 92.78(5) yes
    C5 Cr Cr . 2_666 178.60(5) ?
    C3 O1 Cr . . 121.81(12) ?
    C3 O2 Cr . 2_666 122.43(13) ?
    C1 O3 Cr . . 122.10(12) ?
    C1 O4 Cr . 2_666 121.67(12) ?
    C5 N1 C6 . . 112.15(16) ?
    C5 N1 C8 . . 127.76(14) ?
    C6 N1 C8 . . 120.09(16) ?
    C5 N2 C7 . . 111.56(16) ?
    C5 N2 C20 . . 127.10(14) ?
    C7 N2 C20 . . 121.26(15) ?
    O3 C1 C2 . . 117.20(17) ?
    O4 C1 O3 . . 124.59(17) ?
    O4 C1 C2 . . 118.21(17) ?
    C1 C2 H2A . . 109.5 ?
    C1 C2 H2B . . 109.5 ?
    C1 C2 H2C . . 109.5 ?
    H2A C2 H2B . . 109.5 ?
    H2A C2 H2C . . 109.5 ?
    H2B C2 H2C . . 109.5 ?
    O1 C3 O2 . . 124.46(18) ?
    O1 C3 C4 . . 117.95(17) ?
    O2 C3 C4 . . 117.58(18) ?
    C3 C4 H4A . . 109.5 ?
    C3 C4 H4B . . 109.5 ?
    C3 C4 H4C . . 109.5 ?
    H4A C4 H4B . . 109.5 ?
    H4A C4 H4C . . 109.5 ?
    H4B C4 H4C . . 109.5 ?
    N1 C5 Cr . . 128.25(12) ?
    N1 C5 N2 . . 102.64(14) ?
    N2 C5 Cr . . 128.71(13) ?
    N1 C6 H6 . . 126.5 ?
    C7 C6 N1 . . 106.96(18) ?
    C7 C6 H6 . . 126.5 ?
    N2 C7 H7 . . 126.7 ?
    C6 C7 N2 . . 106.69(17) ?
    C6 C7 H7 . . 126.7 ?
    C9 C8 N1 . . 118.88(18) ?
    C13 C8 N1 . . 118.39(17) ?
    C13 C8 C9 . . 122.60(19) ?
    C8 C9 C17 . . 121.5(5) ?
    C8 C9 C17A . . 122.0(8) ?
    C10 C9 C8 . . 117.3(2) ?
    C10 C9 C17 . . 121.2(5) ?
    C10 C9 C17A . . 120.6(8) ?
    C9 C17 H17 . . 107.3 ?
    C9 C17 C19 . . 108.8(8) ?
    C18 C17 C9 . . 114.5(9) ?
    C18 C17 H17 . . 107.3 ?
    C18 C17 C19 . . 111.4(9) ?
    C19 C17 H17 . . 107.3 ?
    C17 C18 H18A . . 109.5 ?
    C17 C18 H18B . . 109.5 ?
    C17 C18 H18C . . 109.5 ?
    H18A C18 H18B . . 109.5 ?
    H18A C18 H18C . . 109.5 ?
    H18B C18 H18C . . 109.5 ?
    C17 C19 H19A . . 109.5 ?
    C17 C19 H19B . . 109.5 ?
    C17 C19 H19C . . 109.5 ?
    H19A C19 H19B . . 109.5 ?
    H19A C19 H19C . . 109.5 ?
    H19B C19 H19C . . 109.5 ?
    C9 C17A H17A . . 109.3 ?
    C9 C17A C18A . . 108.6(12) ?
    C9 C17A C19A . . 112.7(13) ?
    C18A C17A H17A . . 109.3 ?
    C19A C17A H17A . . 109.3 ?
    C19A C17A C18A . . 107.5(12) ?
    C17A C18A H18D . . 109.5 ?
    C17A C18A H18E . . 109.5 ?
    C17A C18A H18F . . 109.5 ?
    H18D C18A H18E . . 109.5 ?
    H18D C18A H18F . . 109.5 ?
    H18E C18A H18F . . 109.5 ?
    C17A C19A H19D . . 109.5 ?
    C17A C19A H19E . . 109.5 ?
    C17A C19A H19F . . 109.5 ?
    H19D C19A H19E . . 109.5 ?
    H19D C19A H19F . . 109.5 ?
    H19E C19A H19F . . 109.5 ?
    C9 C10 H10 . . 119.5 ?
    C11 C10 C9 . . 121.0(2) ?
    C11 C10 H10 . . 119.5 ?
    C10 C11 H11 . . 119.9 ?
    C12 C11 C10 . . 120.3(2) ?
    C12 C11 H11 . . 119.9 ?
    C11 C12 H12 . . 119.5 ?
    C11 C12 C13 . . 120.9(2) ?
    C13 C12 H12 . . 119.5 ?
    C8 C13 C14 . . 121.80(19) ?
    C12 C13 C8 . . 117.8(2) ?
    C12 C13 C14 . . 120.4(2) ?
    C13 C14 H14 . . 107.9 ?
    C13 C14 C15 . . 110.9(2) ?
    C13 C14 C16 . . 111.1(2) ?
    C15 C14 H14 . . 107.9 ?
    C15 C14 C16 . . 110.9(2) ?
    C16 C14 H14 . . 107.9 ?
    C14 C15 H15A . . 109.5 ?
    C14 C15 H15B . . 109.5 ?
    C14 C15 H15C . . 109.5 ?
    H15A C15 H15B . . 109.5 ?
    H15A C15 H15C . . 109.5 ?
    H15B C15 H15C . . 109.5 ?
    C14 C16 H16A . . 109.5 ?
    C14 C16 H16B . . 109.5 ?
    C14 C16 H16C . . 109.5 ?
    H16A C16 H16B . . 109.5 ?
    H16A C16 H16C . . 109.5 ?
    H16B C16 H16C . . 109.5 ?
    C21 C20 N2 . . 118.01(17) ?
    C25 C20 N2 . . 118.83(18) ?
    C25 C20 C21 . . 123.06(19) ?
    C20 C21 C29 . . 123.0(4) ?
    C20 C21 C29A . . 118.0(14) ?
    C22 C21 C20 . . 117.27(19) ?
    C22 C21 C29 . . 119.7(4) ?
    C22 C21 C29A . . 124.4(14) ?
    C21 C29 H29 . . 107.6 ?
    C21 C29 C31 . . 110.1(5) ?
    C30 C29 C21 . . 113.0(4) ?
    C30 C29 H29 . . 107.6 ?
    C30 C29 C31 . . 110.7(5) ?
    C31 C29 H29 . . 107.6 ?
    C29 C30 H30A . . 109.5 ?
    C29 C30 H30B . . 109.5 ?
    C29 C30 H30C . . 109.5 ?
    H30A C30 H30B . . 109.5 ?
    H30A C30 H30C . . 109.5 ?
    H30B C30 H30C . . 109.5 ?
    C29 C31 H31A . . 109.5 ?
    C29 C31 H31B . . 109.5 ?
    C29 C31 H31C . . 109.5 ?
    H31A C31 H31B . . 109.5 ?
    H31A C31 H31C . . 109.5 ?
    H31B C31 H31C . . 109.5 ?
    C21 C29A H29A . . 108.5 ?
    C21 C29A C30A . . 109.1(16) ?
    C21 C29A C31A . . 110(2) ?
    C30A C29A H29A . . 108.5 ?
    C30A C29A C31A . . 112(2) ?
    C31A C29A H29A . . 108.5 ?
    C29A C30A H30D . . 109.5 ?
    C29A C30A H30E . . 109.5 ?
    C29A C30A H30F . . 109.5 ?
    H30D C30A H30E . . 109.5 ?
    H30D C30A H30F . . 109.5 ?
    H30E C30A H30F . . 109.5 ?
    C29A C31A H31D . . 109.5 ?
    C29A C31A H31E . . 109.5 ?
    C29A C31A H31F . . 109.5 ?
    H31D C31A H31E . . 109.5 ?
    H31D C31A H31F . . 109.5 ?
    H31E C31A H31F . . 109.5 ?
    C21 C22 H22 . . 119.4 ?
    C23 C22 C21 . . 121.2(2) ?
    C23 C22 H22 . . 119.4 ?
    C22 C23 H23 . . 120.2 ?
    C24 C23 C22 . . 119.6(2) ?
    C24 C23 H23 . . 120.2 ?
    C23 C24 H24 . . 119.1 ?
    C23 C24 C25 . . 121.8(2) ?
    C25 C24 H24 . . 119.1 ?
    C20 C25 C26 . . 121.1(6) ?
    C20 C25 C26A . . 122.9(8) ?
    C24 C25 C20 . . 117.0(2) ?
    C24 C25 C26 . . 121.7(6) ?
    C24 C25 C26A . . 119.5(8) ?
    C25 C26 H26 . . 109.4 ?
    C25 C26 C27 . . 106.7(8) ?
    C25 C26 C28 . . 111.9(9) ?
    C27 C26 H26 . . 109.4 ?
    C28 C26 H26 . . 109.4 ?
    C28 C26 C27 . . 110.0(10) ?
    C26 C27 H27A . . 109.5 ?
    C26 C27 H27B . . 109.5 ?
    C26 C27 H27C . . 109.5 ?
    H27A C27 H27B . . 109.5 ?
    H27A C27 H27C . . 109.5 ?
    H27B C27 H27C . . 109.5 ?
    C26 C28 H28A . . 109.5 ?
    C26 C28 H28B . . 109.5 ?
    C26 C28 H28C . . 109.5 ?
    H28A C28 H28B . . 109.5 ?
    H28A C28 H28C . . 109.5 ?
    H28B C28 H28C . . 109.5 ?
    C25 C26A H26A . . 106.4 ?
    C25 C26A C27A . . 116.8(14) ?
    C25 C26A C28A . . 110.5(13) ?
    C27A C26A H26A . . 106.4 ?
    C27A C26A C28A . . 109.7(14) ?
    C28A C26A H26A . . 106.4 ?
    C26A C27A H27D . . 109.5 ?
    C26A C27A H27E . . 109.5 ?
    C26A C27A H27F . . 109.5 ?
    H27D C27A H27E . . 109.5 ?
    H27D C27A H27F . . 109.5 ?
    H27E C27A H27F . . 109.5 ?
    C26A C28A H28D . . 109.5 ?
    C26A C28A H28E . . 109.5 ?
    C26A C28A H28F . . 109.5 ?
    H28D C28A H28E . . 109.5 ?
    H28D C28A H28F . . 109.5 ?
    H28E C28A H28F . . 109.5 ?
    C35 O5 C32 . . 107.2(4) ?
    O5 C32 H32A . . 111.1 ?
    O5 C32 H32B . . 111.1 ?
    O5 C32 C33 . . 103.4(5) ?
    H32A C32 H32B . . 109.1 ?
    C33 C32 H32A . . 111.1 ?
    C33 C32 H32B . . 111.1 ?
    C32 C33 H33A . . 111.6 ?
    C32 C33 H33B . . 111.6 ?
    C32 C33 C34 . . 100.9(5) ?
    H33A C33 H33B . . 109.4 ?
    C34 C33 H33A . . 111.6 ?
    C34 C33 H33B . . 111.6 ?
    C33 C34 H34A . . 111.4 ?
    C33 C34 H34B . . 111.4 ?
    H34A C34 H34B . . 109.3 ?
    C35 C34 C33 . . 101.6(4) ?
    C35 C34 H34A . . 111.4 ?
    C35 C34 H34B . . 111.4 ?
    O5 C35 C34 . . 108.3(3) ?
    O5 C35 H35A . . 110.0 ?
    O5 C35 H35B . . 110.0 ?
    C34 C35 H35A . . 110.0 ?
    C34 C35 H35B . . 110.0 ?
    H35A C35 H35B . . 108.4 ?
    C32A O5A C35A . . 111.9(14) ?
    O5A C32A H32C . . 111.6 ?
    O5A C32A H32D . . 111.6 ?
    O5A C32A C33A . . 100.7(14) ?
    H32C C32A H32D . . 109.4 ?
    C33A C32A H32C . . 111.6 ?
    C33A C32A H32D . . 111.6 ?
    C32A C33A H33C . . 111.5 ?
    C32A C33A H33D . . 111.5 ?
    C32A C33A C34A . . 101.1(15) ?
    H33C C33A H33D . . 109.4 ?
    C34A C33A H33C . . 111.5 ?
    C34A C33A H33D . . 111.5 ?
    C33A C34A H34C . . 112.3 ?
    C33A C34A H34D . . 112.3 ?
    H34C C34A H34D . . 109.9 ?
    C35A C34A C33A . . 97.4(13) ?
    C35A C34A H34C . . 112.3 ?
    C35A C34A H34D . . 112.3 ?
    O5A C35A C34A . . 103.3(13) ?
    O5A C35A H35C . . 111.1 ?
    O5A C35A H35D . . 111.1 ?
    C34A C35A H35C . . 111.1 ?
    C34A C35A H35D . . 111.1 ?
    H35C C35A H35D . . 109.1 ?
loop_
    _geom_torsion_atom_site_label_1
    _geom_torsion_atom_site_label_2
    _geom_torsion_atom_site_label_3
    _geom_torsion_atom_site_label_4
    _geom_torsion_site_symmetry_1
    _geom_torsion_site_symmetry_2
    _geom_torsion_site_symmetry_3
    _geom_torsion_site_symmetry_4
    _geom_torsion
    _geom_torsion_publ_flag
    Cr O1 C3 O2 . . . . -0.4(3) ?
    Cr O1 C3 C4 . . . . 178.64(15) ?
    Cr O2 C3 O1 2_666 . . . 0.1(3) ?
    Cr O2 C3 C4 2_666 . . . -179.01(14) ?
    Cr O3 C1 O4 . . . . -3.9(3) ?
    Cr O3 C1 C2 . . . . 175.42(14) ?
    Cr O4 C1 O3 2_666 . . . 3.5(3) ?
    Cr O4 C1 C2 2_666 . . . -175.80(14) ?
    N1 C6 C7 N2 . . . . 0.1(3) ?
    N1 C8 C9 C17 . . . . -10.8(6) ?
    N1 C8 C9 C17A . . . . -3.5(8) ?
    N1 C8 C9 C10 . . . . 172.11(18) ?
    N1 C8 C13 C12 . . . . -172.31(18) ?
    N1 C8 C13 C14 . . . . 10.2(3) ?
    N2 C20 C21 C29 . . . . 5.7(4) ?
    N2 C20 C21 C29A . . . . 11.7(11) ?
    N2 C20 C21 C22 . . . . -174.60(16) ?
    N2 C20 C25 C24 . . . . 174.45(17) ?
    N2 C20 C25 C26 . . . . -10.0(7) ?
    N2 C20 C25 C26A . . . . 3.4(10) ?
    C5 N1 C6 C7 . . . . -0.4(3) ?
    C5 N1 C8 C9 . . . . 80.8(2) ?
    C5 N1 C8 C13 . . . . -103.4(2) ?
    C5 N2 C7 C6 . . . . 0.1(2) ?
    C5 N2 C20 C21 . . . . -90.0(2) ?
    C5 N2 C20 C25 . . . . 93.4(2) ?
    C6 N1 C5 Cr . . . . -172.69(14) ?
    C6 N1 C5 N2 . . . . 0.5(2) ?
    C6 N1 C8 C9 . . . . -99.3(2) ?
    C6 N1 C8 C13 . . . . 76.6(2) ?
    C7 N2 C5 Cr . . . . 172.74(14) ?
    C7 N2 C5 N1 . . . . -0.4(2) ?
    C7 N2 C20 C21 . . . . 86.3(2) ?
    C7 N2 C20 C25 . . . . -90.2(2) ?
    C8 N1 C5 Cr . . . . 7.3(3) ?
    C8 N1 C5 N2 . . . . -179.56(16) ?
    C8 N1 C6 C7 . . . . 179.62(19) ?
    C8 C9 C17 C18 . . . . -143.1(10) ?
    C8 C9 C17 C19 . . . . 91.6(11) ?
    C8 C9 C17A C18A . . . . -130.6(11) ?
    C8 C9 C17A C19A . . . . 110.4(15) ?
    C8 C9 C10 C11 . . . . 1.0(3) ?
    C8 C13 C14 C15 . . . . 118.7(2) ?
    C8 C13 C14 C16 . . . . -117.4(2) ?
    C9 C8 C13 C12 . . . . 3.4(3) ?
    C9 C8 C13 C14 . . . . -174.10(19) ?
    C9 C10 C11 C12 . . . . 1.6(4) ?
    C17 C9 C10 C11 . . . . -176.1(6) ?
    C17A C9 C10 C11 . . . . 176.7(8) ?
    C10 C9 C17 C18 . . . . 33.9(13) ?
    C10 C9 C17 C19 . . . . -91.4(12) ?
    C10 C9 C17A C18A . . . . 54.0(17) ?
    C10 C9 C17A C19A . . . . -65.1(17) ?
    C10 C11 C12 C13 . . . . -1.8(4) ?
    C11 C12 C13 C8 . . . . -0.6(3) ?
    C11 C12 C13 C14 . . . . 176.9(2) ?
    C12 C13 C14 C15 . . . . -58.8(3) ?
    C12 C13 C14 C16 . . . . 65.2(3) ?
    C13 C8 C9 C17 . . . . 173.5(5) ?
    C13 C8 C9 C17A . . . . -179.2(8) ?
    C13 C8 C9 C10 . . . . -3.6(3) ?
    C20 N2 C5 Cr . . . . -10.6(3) ?
    C20 N2 C5 N1 . . . . 176.26(16) ?
    C20 N2 C7 C6 . . . . -176.71(19) ?
    C20 C21 C29 C30 . . . . -118.9(6) ?
    C20 C21 C29 C31 . . . . 116.7(6) ?
    C20 C21 C29A C30A . . . . -100(3) ?
    C20 C21 C29A C31A . . . . 137(2) ?
    C20 C21 C22 C23 . . . . -0.1(3) ?
    C20 C25 C26 C27 . . . . 105.0(10) ?
    C20 C25 C26 C28 . . . . -134.6(11) ?
    C20 C25 C26A C27A . . . . 111.0(15) ?
    C20 C25 C26A C28A . . . . -122.7(14) ?
    C21 C20 C25 C24 . . . . -1.9(3) ?
    C21 C20 C25 C26 . . . . 173.7(7) ?
    C21 C20 C25 C26A . . . . -173.0(10) ?
    C21 C22 C23 C24 . . . . -1.4(3) ?
    C29 C21 C22 C23 . . . . 179.6(3) ?
    C29A C21 C22 C23 . . . . 173.1(12) ?
    C22 C21 C29 C30 . . . . 61.5(7) ?
    C22 C21 C29 C31 . . . . -62.9(8) ?
    C22 C21 C29A C30A . . . . 87(3) ?
    C22 C21 C29A C31A . . . . -37(3) ?
    C22 C23 C24 C25 . . . . 1.2(3) ?
    C23 C24 C25 C20 . . . . 0.4(3) ?
    C23 C24 C25 C26 . . . . -175.2(7) ?
    C23 C24 C25 C26A . . . . 171.8(10) ?
    C24 C25 C26 C27 . . . . -79.6(12) ?
    C24 C25 C26 C28 . . . . 40.8(15) ?
    C24 C25 C26A C27A . . . . -59.9(18) ?
    C24 C25 C26A C28A . . . . 66.4(19) ?
    C25 C20 C21 C29 . . . . -177.9(3) ?
    C25 C20 C21 C29A . . . . -171.9(11) ?
    C25 C20 C21 C22 . . . . 1.8(3) ?
    O5 C32 C33 C34 . . . . -43.2(11) ?
    C32 O5 C35 C34 . . . . -9.6(7) ?
    C32 C33 C34 C35 . . . . 36.1(10) ?
    C33 C34 C35 O5 . . . . -17.4(8) ?
    C35 O5 C32 C33 . . . . 33.3(9) ?
    O5A C32A C33A C34A . . . . 41(4) ?
    C32A O5A C35A C34A . . . . -15(3) ?
    C32A C33A C34A C35A . . . . -50(3) ?
    C33A C34A C35A O5A . . . . 39(2) ?
    C35A O5A C32A C33A . . . . -16(4) ?
loop_
    _geom_hbond_atom_site_label_D
    _geom_hbond_atom_site_label_H
    _geom_hbond_atom_site_label_A
    _geom_hbond_site_symmetry_A
    _geom_hbond_distance_DH
    _geom_hbond_distance_HA
    _geom_hbond_distance_DA
    _geom_hbond_angle_DHA
    _geom_hbond_publ_flag
    C6 H6 O5 . 0.95 2.47 3.411(6) 170.5 yes
_shelx_space_group_comment
;
The symmetry employed for this shelxl refinement is uniquely defined
by the following loop, which should always be used as a source of
symmetry information in preference to the above space-group names.
They are only intended as comments.
;
_shelx_estimated_absorpt_T_min     0.810
_shelx_estimated_absorpt_T_max     0.946
_shelx_hkl_file
;
 -13   0  -3   -3.37    6.25   3-0.47538-0.44998 0.98070-0.63725 0.02586-0.15652
 -13   0  -2    2.93    6.25   2-0.46983-0.45697 0.98150-0.64471 0.02593-0.10751
 -13   0  -1   -0.84    6.24   3-0.46948-0.46273 0.98155-0.64978 0.02593-0.06281
 -13   0   0    8.36    5.81   2-0.46607-0.46469 0.98201-0.65669 0.02598-0.01294
 -13   0   1    7.56    5.88   2-0.46533-0.46461 0.98211-0.66243 0.02599 0.03411
 -13   0   2    0.06    6.31   2-0.46831-0.46225 0.98171-0.66777 0.02595 0.08139
 -13   0   3   39.82    6.48   3-0.47309-0.45740 0.98103-0.67281 0.02589 0.13015
 -13   0   4    0.28    6.03   3-0.47708-0.45272 0.98044-0.67550 0.02584 0.17233
 -12   0  -6   14.47    5.06   3-0.48009-0.37366 0.97999-0.64600 0.02580-0.29595
 -12   0  -5   75.23    5.59   2-0.46512-0.38888 0.98214-0.65450 0.02599-0.24790
 -12   0   6   -1.53    5.53   3-0.47217-0.39220 0.98116-0.71402 0.02590 0.26720
 -12   1  -8   -2.57    6.16   3-0.47261-0.40157 0.98110-0.57000 0.02589-0.40167
 -11  -1  -4   41.23    4.64   3-0.47875-0.28155 0.98019-0.74804 0.02581-0.19502
 -11  -1  -3   35.00    4.43   2-0.46794-0.29296 0.98176-0.75496 0.02595-0.14731
 -11  -1  -2    5.84    3.06   2-0.46051-0.30122 0.98274-0.76102 0.02605-0.10192
 -11  -1   2   14.98    3.31   2-0.45922-0.30533 0.98291-0.78414 0.02606 0.08808
 -11  -1   3   12.88    4.57   2-0.46603-0.29957 0.98202-0.78879 0.02598 0.13555
 -11  -1   4    1.73    4.55   3-0.47573-0.29096 0.98065-0.79299 0.02585 0.18265
 -11   0  -7    0.41    4.76   3-0.47049-0.31121 0.98140-0.66648 0.02592-0.34788
 -11   0   8    1.68    4.95   3-0.47713-0.31496 0.98044-0.75005 0.02584 0.36382
 -11   1  -9    5.50    4.92   2-0.46380-0.33798 0.98232-0.59110 0.02600-0.44801
 -11   1  10    7.88    5.53   2-0.46562-0.35047 0.98207-0.69809 0.02598 0.44934
 -10  -1  -5   30.33    4.23   2-0.46812-0.21985 0.98173-0.76864 0.02595-0.24317
 -10  -1   5    5.16    3.79   2-0.46370-0.23218 0.98233-0.82530 0.02601 0.22793
 -10  -1   6    9.40    3.78   3-0.47833-0.21701 0.98026-0.82825 0.02582 0.27524
 -10   0  -8   -0.22    4.00   3-0.46898-0.24168 0.98161-0.68606 0.02594-0.39690
 -10   0   9   -4.20    4.42   3-0.47386-0.24927 0.98092-0.78041 0.02588 0.40674
 -10   1 -10   52.18    4.88   2-0.46528-0.26542 0.98212-0.61148 0.02599-0.49405
 -10   1  11    3.63    4.75   2-0.46926-0.27798 0.98158-0.72908 0.02594 0.49791
  -9  -1  -6   44.19    3.60   2-0.46766-0.14881 0.98180-0.78798 0.02596-0.29141
  -9  -1   6    8.77    2.44   2-0.46000-0.16448 0.98281-0.85648 0.02605 0.27466
  -9  -1   7   -1.39    3.29   3-0.47747-0.14795 0.98039-0.85755 0.02583 0.31832
  -9   0  -9    6.51    3.78   3-0.47335-0.16370 0.98099-0.70502 0.02588-0.44194
  -9   0  10   -1.33    3.51   3-0.47798-0.17279 0.98031-0.80938 0.02582 0.45124
  -9   1 -11   16.77    3.92   3-0.47808-0.18010 0.98029-0.62857 0.02582-0.54327
  -9   1  12    1.41    3.95   3-0.47787-0.19701 0.98033-0.75776 0.02583 0.54324
  -8  -2  -1   10.24    2.96   3-0.48028-0.04461 0.97996-0.90447 0.02579-0.04930
  -8  -2   0   23.27    3.08   3-0.47841-0.04723 0.98024-0.91048 0.02582-0.00201
  -8  -2   1   25.57    2.99   3-0.48028-0.04620 0.97996-0.91586 0.02579 0.04537
  -8  -1  -7   45.28    3.22   3-0.47982-0.06380 0.98003-0.80598 0.02580-0.33992
  -8  -1   7  175.83    3.53   2-0.46878-0.08461 0.98164-0.88618 0.02594 0.32174
  -8   0  10    8.63    3.16   2-0.46705-0.11173 0.98188-0.83840 0.02596 0.45466
  -8   2  14    7.72    3.75   2-0.46765-0.16014 0.98180-0.73062 0.02596 0.62799
  -8   3 -14   10.89    4.56   3-0.48309-0.14809 0.97952-0.50569 0.02576-0.70140
  -7  -2  -1   -0.62    2.65   3-0.47583 0.02256 0.98063-0.92860 0.02585-0.05071
  -7  -2   0   43.62    2.79   3-0.47694 0.02250 0.98047-0.93568 0.02584-0.00314
  -7  -2   1    1.79    2.59   2-0.47286 0.02020 0.98107-0.93981 0.02589 0.04322
  -7  -1  -7  250.58    3.33   3-0.47514 0.00254 0.98073-0.83112 0.02586-0.34113
  -7  -1   7  195.05    2.52   2-0.46180-0.02019 0.98258-0.91210 0.02603 0.32050
  -7   2 -13    8.81    2.99   3-0.47587-0.06091 0.98063-0.60225 0.02585-0.64765
  -7   3 -14    1.91    3.16   2-0.46570-0.09188 0.98206-0.53286 0.02598-0.70362
  -7   3  16   10.62    4.10   3-0.48433-0.09639 0.97932-0.69911 0.02574 0.71517
  -7   4 -15    6.87    3.75   2-0.47143-0.10883 0.98127-0.46145 0.02591-0.75886
  -6  -1  -7  273.94    2.95   3-0.48149 0.08010 0.97977-0.85507 0.02578-0.34236
  -6  -1   7  558.60    3.51   2-0.46447 0.05376 0.98223-0.93675 0.02600 0.31951
  -6   2 -13   -1.44    2.46   3-0.47265 0.00957 0.98110-0.62771 0.02589-0.65026
  -6   3  16    9.54    2.87   2-0.47191-0.03704 0.98120-0.72626 0.02590 0.71297
  -5  -1  -6  417.43    2.70   2-0.46349 0.13231 0.98236-0.88832 0.02601-0.29648
  -5  -1   7  426.85    2.73   3-0.48145 0.14185 0.97978-0.95910 0.02578 0.31818
  -5   2 -13    0.52    2.28   3-0.48130 0.08744 0.97980-0.65141 0.02578-0.65026
  -4  -1  -5  600.29    2.29   2-0.46103 0.20060 0.98268-0.91940 0.02604-0.25056
  -4  -1   6   70.16    1.71   3-0.47752 0.21012 0.98038-0.97915 0.02583 0.26961
  -4   1 -11   11.16    1.48   3-0.47505 0.17444 0.98075-0.75366 0.02586-0.54878
  -4   3 -14    3.73    1.78   3-0.47841 0.13431 0.98024-0.60620 0.02582-0.70650
  -4   3  16    8.99    2.09   3-0.49069 0.12573 0.97828-0.77328 0.02566 0.71095
  -4   5 -16    1.20    2.12   3-0.48201 0.09399 0.97969-0.46411 0.02577-0.81504
  -3  -1   4   75.51    1.33   2-0.46315 0.26860 0.98240-0.99505 0.02601 0.17450
  -3   0  -8    0.54    1.28   4-0.49142 0.28141 0.97815-0.85867 0.02565-0.40385
  -3   0   9    0.76    1.31   3-0.48460 0.26382 0.97928-0.95501 0.02574 0.40274
  -3   2  14   38.97    1.56   4-0.50545 0.23608 0.97563-0.84976 0.02545 0.62371
  -2   1  11    0.03    1.06   2-0.47565 0.30175 0.98066-0.92605 0.02585 0.48517
  -1   0   6  179.71    0.78   4-0.50535 0.42997 0.97565-0.98468 0.02545 0.25941
   2   4  13    5.72    1.38   4-0.49787 0.54100 0.97703-0.84034 0.02556 0.55380
   2   5 -12    3.53    1.40   4-0.50513 0.54182 0.97569-0.63320 0.02545-0.63334
   2   8 -15    7.57    2.22   4-0.51237 0.48366 0.97429-0.42003 0.02535-0.79747
   3   2   3  146.70    1.53   3-0.47543 0.64297 0.98069-0.94252 0.02586 0.09674
   3   4  -9  120.22    1.51   3-0.47458 0.60415 0.98082-0.74483 0.02587-0.48585
   3   8  18    5.05    2.55   3-0.48953 0.50945 0.97847-0.63504 0.02567 0.75993
   4   3   5  119.51    1.98   3-0.47392 0.68870 0.98091-0.91408 0.02588 0.18221
   4   5  -9   80.70    2.30   3-0.48189 0.66015 0.97971-0.70399 0.02577-0.49394
   4   5  12    0.02    1.79   3-0.47395 0.63455 0.98091-0.82456 0.02588 0.50089
   4   6  14   -0.29    1.92   3-0.47528 0.61143 0.98071-0.77073 0.02586 0.58770
   4   7 -12   -0.23    2.42   3-0.48410 0.62329 0.97936-0.55752 0.02574-0.64794
   4   8 -13    4.59    2.84   3-0.48802 0.60122 0.97872-0.48531 0.02569-0.70654
   4   8  17    3.86    2.82   3-0.47702 0.56907 0.98045-0.65660 0.02584 0.71213
   4   9 -14   26.28    2.98   3-0.47475 0.56595 0.98079-0.41752 0.02587-0.76066
   4   9  18    3.07    3.19   3-0.49465 0.56337 0.97760-0.59401 0.02560 0.75092
   5   4   6   27.37    2.16   2-0.46871 0.73150 0.98165-0.88044 0.02594 0.22021
   5   5  -7   56.72    2.13   2-0.46358 0.71150 0.98235-0.74281 0.02601-0.40109
   5   6  -9   20.25    2.29   2-0.47126 0.69801 0.98129-0.66568 0.02591-0.50282
   5   6  12   28.57    2.69   3-0.48679 0.69993 0.97892-0.78169 0.02571 0.48840
   5   7  14    4.16    2.91   3-0.48248 0.67105 0.97962-0.72868 0.02577 0.57681
   5   9  17    9.17    3.18   3-0.47694 0.61842 0.98047-0.61647 0.02584 0.70137
   6   5   6    6.52    2.66   2-0.47255 0.78356 0.98111-0.84015 0.02589 0.21284
   6   6  10   11.05    2.64   2-0.46571 0.75048 0.98206-0.79859 0.02598 0.39291
   6   7  12   25.85    2.78   3-0.48224 0.74393 0.97965-0.74252 0.02577 0.47982
   6   8 -10   43.08    2.98   3-0.47717 0.73096 0.98043-0.55439 0.02583-0.56655
   6   8  14    7.09    3.10   3-0.47671 0.71364 0.98050-0.68956 0.02584 0.56709
   6   9 -11   -0.08    3.66   3-0.48752 0.71953 0.97881-0.48173 0.02570-0.62193
   6  10 -12   -0.58    3.82   3-0.48461 0.69890 0.97928-0.41193 0.02574-0.67301
   7   6  -2   85.64    3.01   3-0.47456 0.83993 0.98082-0.75469 0.02587-0.17468
   7   6   5   10.43    2.98   3-0.47925 0.83989 0.98012-0.79401 0.02581 0.15621
   7   6   6    0.01    2.78   3-0.46875 0.82390 0.98165-0.80118 0.02594 0.20616
   7   7  -6   15.85    2.96   2-0.46566 0.81019 0.98207-0.66870 0.02598-0.37153
   7   8  -8   47.32    3.35   2-0.46762 0.79094 0.98180-0.59163 0.02596-0.47391
   7   8  12   73.55    3.68   2-0.46930 0.77987 0.98157-0.70391 0.02594 0.47028
   7  10  15    2.55    3.79   3-0.48020 0.74338 0.97997-0.58955 0.02579 0.59962
   8   7  -1   35.06    2.62   2-0.46490 0.87768 0.98217-0.72183 0.02599-0.13653
   8   7   0    1.64    3.37   3-0.47341 0.88562 0.98099-0.72611 0.02588-0.08863
   8   7   1   86.59    3.41   3-0.47765 0.88971 0.98036-0.73096 0.02583-0.04176
   8   7   2   51.34    3.31   3-0.47924 0.89045 0.98012-0.73623 0.02581 0.00537
   8   7   3    8.15    3.29   3-0.47645 0.88705 0.98054-0.74301 0.02584 0.05275
   8   7   4    2.28    3.26   3-0.47245 0.88129 0.98112-0.74860 0.02590 0.10033
   8   7   5    0.48    2.41   2-0.46232 0.87050 0.98251-0.75657 0.02602 0.14833
   8   8   9   14.28    3.57   2-0.46659 0.85014 0.98194-0.71264 0.02597 0.32828
   8   9  -7    4.45    3.92   2-0.46878 0.84075 0.98164-0.55714 0.02594-0.43413
   8   9  11   52.96    4.13   3-0.47998 0.84026 0.98000-0.65716 0.02580 0.41485
   8  10  13   19.42    4.55   3-0.47703 0.81278 0.98045-0.60386 0.02584 0.50143
   9   9  -3   65.02    4.24   2-0.47122 0.91145 0.98130-0.60413 0.02591-0.24753
   9   9   7    7.02    4.03   3-0.47758 0.91130 0.98037-0.66007 0.02583 0.22552
   9   9   8    0.53    2.95   2-0.46206 0.89402 0.98254-0.66840 0.02603 0.27332
   9  10  10   12.50    4.28   3-0.47814 0.88662 0.98028-0.61172 0.02582 0.35893
   9  11  -7   32.52    4.87   3-0.47410 0.87218 0.98089-0.45212 0.02587-0.45138
   9  11  12   29.77    5.06   3-0.47706 0.86274 0.98045-0.55833 0.02584 0.44497
   9  12  -8    9.02    5.48   3-0.47980 0.85601 0.98003-0.37993 0.02580-0.50657
  10  10  -1   55.55    3.42   2-0.45922 0.94693 0.98291-0.57771 0.02606-0.16256
  10  10   0   14.69    4.38   2-0.46740 0.95466 0.98183-0.58203 0.02596-0.11441
  10  10   1    0.97    4.47   3-0.47343 0.95934 0.98098-0.58682 0.02588-0.06677
  10  10   2    3.60    4.36   3-0.47464 0.96109 0.98081-0.59230 0.02587-0.01933
  10  10   3   12.03    4.35   3-0.47467 0.96005 0.98080-0.59823 0.02587 0.02725
  10  10   4   29.55    4.52   3-0.47250 0.95655 0.98112-0.60378 0.02589 0.07463
  10  10   5    8.29    4.32   2-0.46720 0.95005 0.98186-0.61009 0.02596 0.12274
  10  11  -4    0.10    3.65   2-0.46103 0.92814 0.98268-0.49630 0.02604-0.31076
  10  11  -3   12.01    5.10   3-0.47710 0.94416 0.98044-0.49925 0.02584-0.26355
  10  11   8    2.20    4.73   2-0.47601 0.93829 0.98060-0.56041 0.02585 0.25831
  10  11   9   -1.15    4.80   3-0.46850 0.92089 0.98168-0.56877 0.02595 0.30643
  10  12  -5    4.73    5.61   2-0.47480 0.92287 0.98078-0.42228 0.02587-0.36658
  10  12  11   12.27    5.96   2-0.46821 0.90087 0.98172-0.51370 0.02595 0.39033
  11  12   0    8.60    5.62   2-0.46691 0.98046 0.98190-0.47694 0.02597-0.12979
  11  12   1    0.38    5.62   3-0.47266 0.98540 0.98109-0.48357 0.02589-0.07851
  11  12   2    4.09    5.81   3-0.47589 0.98766 0.98062-0.48719 0.02585-0.03613
  11  12   3    2.82    5.67   3-0.47683 0.98763 0.98048-0.49260 0.02584 0.01112
  11  12   4   -4.85    5.71   3-0.47370 0.98445 0.98094-0.50050 0.02588 0.06350
  11  12   5   -1.55    5.88   3-0.47184 0.97932 0.98121-0.50610 0.02590 0.11046
  11  12   6   11.33    4.57   2-0.46335 0.97242 0.98238-0.51139 0.02601 0.15378
  11  13  -3   -0.64    5.95   3-0.47286 0.95949 0.98107-0.39510 0.02589-0.27796
  11  13  -2    7.92    6.58   3-0.47836 0.97143 0.98025-0.39875 0.02582-0.23299
  11  13   8    1.15    6.66   3-0.47758 0.96266 0.98037-0.45572 0.02583 0.23965
 -13   0  -5   24.00    6.64   4-0.49704-0.42852 0.97720-0.62435 0.02536-0.24678
 -13   0  -4   26.46    5.03   3-0.48677-0.44044 0.97896-0.63175 0.02551-0.20033
 -13   0   5   -0.01    6.78   4-0.49340-0.44412 0.97784-0.67991 0.02542 0.21556
 -13   0   6    0.33    6.02   4-0.50005-0.43361 0.97666-0.68289 0.02532 0.26090
 -12  -1  -3   28.60    5.02   3-0.49533-0.33652 0.97750-0.72682 0.02539-0.14633
 -12  -1  -2   29.38    4.90   3-0.48822-0.34438 0.97872-0.73327 0.02549-0.09903
 -12  -1  -1   -0.55    3.61   3-0.48423-0.35033 0.97937-0.73731 0.02554-0.05974
 -12  -1   0    7.59    3.59   3-0.48270-0.35233 0.97962-0.74468 0.02557-0.00548
 -12  -1   1   33.77    3.97   3-0.48372-0.35140 0.97945-0.75067 0.02555 0.04271
 -12  -1   2   48.76    4.87   3-0.48728-0.34851 0.97888-0.75567 0.02550 0.08972
 -12  -1   3   20.10    5.11   3-0.49420-0.34259 0.97770-0.76054 0.02540 0.13686
 -12  -1   4    0.18    4.99   4-0.49907-0.33897 0.97684-0.76203 0.02533 0.17474
 -12   0  -7    0.82    5.68   4-0.49764-0.35531 0.97709-0.63821 0.02536-0.34301
 -12   0   7   30.21    5.33   3-0.48830-0.37459 0.97871-0.71846 0.02549 0.31881
 -11  -1  -5   69.38    4.98   3-0.49123-0.26806 0.97822-0.74086 0.02545-0.24210
 -11  -1   5    3.39    4.36   3-0.48747-0.27976 0.97885-0.79691 0.02550 0.22973
 -11  -1   6    0.47    4.39   4-0.49921-0.27001 0.97681-0.79831 0.02533 0.26839
 -11   0  -8    3.86    4.92   4-0.49461-0.28848 0.97763-0.65882 0.02540-0.39327
 -11   0   9    0.52    4.92   4-0.49849-0.29813 0.97694-0.75098 0.02534 0.40234
 -11   1 -10   23.75    5.35   3-0.49268-0.30941 0.97797-0.58243 0.02543-0.49336
 -11   1  11   -0.94    5.55   4-0.49555-0.32764 0.97747-0.69865 0.02539 0.49002
 -10  -2  -1   15.95    3.49   4-0.50272-0.16593 0.97617-0.85078 0.02528-0.04589
 -10  -2   0  133.11    4.05   4-0.50132-0.16742 0.97642-0.85699 0.02530 0.00134
 -10  -2   1  180.98    3.91   4-0.50276-0.16656 0.97616-0.86229 0.02528 0.04868
 -10  -1  -6   73.84    3.17   3-0.48576-0.20132 0.97913-0.76113 0.02552-0.29059
 -10  -1   7    3.18    3.84   3-0.49591-0.19924 0.97740-0.83049 0.02538 0.32188
 -10   0  -9    0.63    4.29   3-0.49268-0.21521 0.97797-0.67784 0.02543-0.44025
 -10   0  10    7.85    4.11   4-0.50166-0.21921 0.97636-0.78195 0.02530 0.45675
 -10   1 -11   17.85    4.70   4-0.49848-0.23051 0.97694-0.60096 0.02534-0.54093
 -10   1  12   -1.77    4.80   4-0.49863-0.25297 0.97692-0.72816 0.02534 0.53556
 -10   2 -12   -0.91    4.70   4-0.49055-0.25819 0.97833-0.52929 0.02546-0.60674
  -9  -2  -3   -1.84    3.22   4-0.50295-0.09291 0.97612-0.86490 0.02528-0.14177
  -9  -2  -2    5.30    3.34   3-0.49381-0.10242 0.97777-0.87172 0.02541-0.09511
  -9  -2  -1   51.23    3.42   3-0.48956-0.10726 0.97850-0.87865 0.02547-0.04773
  -9  -2   0   21.01    3.23   3-0.48739-0.11001 0.97886-0.88435 0.02550-0.00083
  -9  -2   1  130.93    3.72   3-0.48934-0.10883 0.97853-0.88982 0.02547 0.04649
  -9  -2   2    7.61    3.34   3-0.49442-0.10518 0.97766-0.89430 0.02540 0.09411
  -9  -2   3    2.86    3.22   4-0.50173-0.09783 0.97635-0.89826 0.02530 0.14151
  -9  -1  -7    1.88    3.42   3-0.49022-0.12499 0.97839-0.77938 0.02546-0.33908
  -9   2 -13   -0.50    4.61   4-0.50656-0.16812 0.97544-0.54615 0.02523-0.65038
  -9   2  14    1.88    4.60   4-0.49287-0.20707 0.97793-0.70200 0.02542 0.63138
  -8  -2  -3    3.24    2.96   3-0.49552-0.02866 0.97747-0.89093 0.02539-0.14315
  -8  -2  -2   -0.62    2.22   3-0.48627-0.03890 0.97904-0.89721 0.02552-0.10029
  -8  -2   2    6.92    2.25   3-0.48499-0.04231 0.97925-0.92059 0.02553 0.09284
  -8  -2   3   12.64    3.06   3-0.49510-0.03349 0.97755-0.92472 0.02539 0.14051
  -8  -1   8  190.11    3.54   4-0.49665-0.05774 0.97727-0.88727 0.02537 0.36907
  -8   0 -10   14.67    3.24   3-0.49512-0.06865 0.97754-0.72221 0.02539-0.48917
  -8   0  11   -0.11    3.53   4-0.50703-0.07844 0.97535-0.83672 0.02522 0.49834
  -8   1 -12    7.30    3.65   4-0.50607-0.07964 0.97553-0.64346 0.02523-0.59096
  -8   1  13   -0.05    3.85   3-0.49679-0.10501 0.97725-0.78338 0.02537 0.58530
  -8   2 -13    5.72    3.63   3-0.48914-0.11855 0.97857-0.57606 0.02548-0.64715
  -7  -2  -3   39.65    2.64   4-0.49645 0.04397 0.97731-0.91579 0.02537-0.14424
  -7  -2  -2    5.08    1.85   3-0.48601 0.03236 0.97908-0.92319 0.02552-0.09735
  -7  -2   2   12.80    1.88   3-0.48474 0.02711 0.97929-0.94533 0.02554 0.09144
  -7  -2   3    4.03    2.65   3-0.49510 0.03797 0.97755-0.94954 0.02539 0.13906
  -7  -1   8  211.94    3.30   3-0.49400 0.01068 0.97774-0.91282 0.02541 0.36791
  -7   0 -10    0.93    2.61   4-0.49295 0.00361 0.97792-0.74653 0.02542-0.49556
  -7   0  11   10.91    2.71   4-0.50156-0.00616 0.97638-0.86322 0.02530 0.50215
  -7   1 -12   23.02    2.82   4-0.49968-0.01486 0.97673-0.66977 0.02533-0.59178
  -7   1  13    1.71    2.92   3-0.49549-0.03717 0.97748-0.81036 0.02539 0.58839
  -6  -2  -2    0.19    2.21   4-0.49615 0.11421 0.97736-0.94563 0.02538-0.10111
  -6  -2  -1  202.99    2.79   3-0.48830 0.10552 0.97871-0.95312 0.02549-0.05130
  -6  -2   0  551.65    3.05   3-0.48601 0.10251 0.97908-0.95935 0.02552-0.00414
  -6  -2   1   -1.61    2.17   4-0.49172 0.10387 0.97813-0.96443 0.02544 0.04081
  -6  -2   2  152.72    2.56   3-0.49542 0.11008 0.97749-0.96901 0.02539 0.09053
  -6  -1   8   44.61    2.40   4-0.50149 0.09011 0.97639-0.93652 0.02530 0.36685
  -6   0 -10   18.17    2.32   3-0.49563 0.07467 0.97745-0.77193 0.02538-0.49121
  -6   0  11    5.89    2.76   4-0.50573 0.06960 0.97560-0.88731 0.02524 0.50050
  -6   1 -12   60.66    2.86   4-0.50363 0.06045 0.97599-0.69432 0.02527-0.59268
  -6   1  13   15.31    2.43   3-0.49564 0.03458 0.97745-0.83535 0.02538 0.58762
  -6   2  15   31.88    3.00   4-0.51367 0.02903 0.97404-0.77846 0.02512 0.67452
  -5  -1  -7  281.87    2.49   4-0.50350 0.17372 0.97602-0.87684 0.02527-0.34287
  -5   1  13    1.21    2.16   4-0.51066 0.12122 0.97464-0.85761 0.02516 0.58667
  -4  -1  -6  604.82    2.56   4-0.50241 0.24319 0.97622-0.90732 0.02529-0.29701
  -4   0  -9    9.57    1.53   3-0.49119 0.21226 0.97822-0.82837 0.02545-0.44600
  -4   0  10   -0.03    1.45   4-0.49734 0.19825 0.97715-0.93308 0.02536 0.44869
  -4   2 -13   17.09    1.67   4-0.51145 0.18933 0.97448-0.67213 0.02515-0.64967
  -3  -1  -4   18.14    1.25   3-0.48810 0.29926 0.97874-0.94637 0.02549-0.20431
  -3  -1   5    0.30    1.40   3-0.49647 0.30206 0.97730-0.99384 0.02537 0.21957
  -3   1  12    1.23    1.45   5-0.52354 0.27779 0.97197-0.90013 0.02497 0.53903
  -3   4 -15   24.17    1.55   5-0.52056 0.22501 0.97261-0.55391 0.02501-0.76089
  -2   0  -7  521.24    1.55   4-0.50787 0.36948 0.97518-0.88571 0.02521-0.35462
  -2   0   8   20.55    0.91   4-0.51115 0.36260 0.97454-0.96957 0.02516 0.35467
  -1   0  -5  785.02    1.14   4-0.50716 0.43877 0.97532-0.92193 0.02522-0.26183
  -1   1  10    4.24    0.54   7-0.57005 0.46891 0.96020-0.92618 0.02419 0.44102
   1   1  -4  525.86    1.09   4-0.50400 0.55567 0.97593-0.91307 0.02526-0.22444
   1   3 -10  196.10    1.18   5-0.53121 0.54136 0.97026-0.74383 0.02485-0.52181
   1   5 -13    3.91    1.27   6-0.55055 0.51766 0.96555-0.59273 0.02453-0.67736
   1   7 -15   33.02    1.71   6-0.53993 0.46319 0.96821-0.45426 0.02471-0.78798
   3   2   0  765.33    2.48   3-0.49179 0.66110 0.97812-0.92282 0.02544-0.04465
   3   2   1 8085.65    6.17   4-0.49554 0.66470 0.97747-0.92761 0.02539 0.00261
   3   2   2  181.13    1.64   3-0.49067 0.65866 0.97831-0.93418 0.02545 0.05000
   3   3  -6    2.99    1.33   4-0.50239 0.65343 0.97623-0.82269 0.02529-0.33557
   3   6 -12    0.33    1.89   4-0.50291 0.58977 0.97613-0.59385 0.02528-0.64165
   3   7 -13    1.83    2.22   4-0.51533 0.58054 0.97370-0.52070 0.02509-0.69770
   3   8 -14   24.20    2.40   4-0.51042 0.55208 0.97469-0.45119 0.02517-0.75196
   4   3   4   17.09    1.68   4-0.49700 0.71200 0.97721-0.90476 0.02536 0.13502
   4   4   9   90.34    1.96   3-0.49383 0.68237 0.97777-0.86788 0.02541 0.36394
   5   4  -2   11.26    1.99   4-0.49824 0.76680 0.97699-0.83087 0.02535-0.15629
   5   4   5    9.15    2.18   3-0.49210 0.75482 0.97807-0.87091 0.02543 0.17470
   5   5  -6  203.22    2.58   4-0.50570 0.75400 0.97560-0.74216 0.02524-0.35325
   5   5   9   31.83    2.26   4-0.50399 0.74172 0.97593-0.82633 0.02526 0.35488
   5   7 -10  233.74    3.36   4-0.50870 0.71359 0.97502-0.58889 0.02519-0.55728
   6   5  -2  171.65    2.77   3-0.49150 0.80828 0.97817-0.79154 0.02544-0.16535
   6   5   5   54.05    2.67   3-0.49154 0.80313 0.97816-0.83079 0.02544 0.16531
   6   6  -6  123.77    2.90   3-0.48923 0.78594 0.97855-0.70482 0.02547-0.36180
   6   6   9   33.81    2.68   4-0.49928 0.78590 0.97680-0.78734 0.02533 0.34561
   6   7  -8   60.00    2.76   4-0.49716 0.77261 0.97718-0.62765 0.02536-0.46419
   6   9  15    8.14    3.41   4-0.50349 0.71754 0.97602-0.62530 0.02527 0.60709
   7   6  -1    2.09    2.00   3-0.48677 0.85196 0.97896-0.75834 0.02551-0.12663
   7   6   0  178.50    3.22   4-0.49599 0.86002 0.97739-0.76204 0.02538-0.08003
   7   6   1   67.75    3.03   4-0.50048 0.86377 0.97658-0.76700 0.02531-0.03292
   7   6   2   52.82    2.95   4-0.50123 0.86381 0.97644-0.77248 0.02530 0.01456
   7   6   3   77.92    3.05   4-0.49745 0.85958 0.97713-0.77908 0.02536 0.06167
   7   6   4   19.01    2.79   3-0.49159 0.85227 0.97815-0.78530 0.02544 0.10912
   7   7   9   20.54    2.31   3-0.48627 0.82097 0.97904-0.74915 0.02552 0.33737
   7   8  -7   86.69    3.38   4-0.50368 0.82702 0.97598-0.59182 0.02527-0.42587
   7   8  11   26.51    3.26   4-0.50376 0.81515 0.97597-0.69256 0.02527 0.42387
   7   9  -9   38.93    3.64   3-0.48864 0.79103 0.97865-0.51840 0.02548-0.52768
   7   9  13   16.22    3.61   4-0.50143 0.78866 0.97640-0.63944 0.02530 0.51161
   7  10 -10   13.31    4.06   4-0.49731 0.77739 0.97715-0.44631 0.02536-0.58273
   7  11 -11   -0.07    4.43   4-0.49564 0.75336 0.97745-0.37603 0.02538-0.63643
   7  11  16    3.09    4.76   4-0.49503 0.73306 0.97756-0.52677 0.02539 0.63721
   8   8  -4   37.69    2.74   3-0.48652 0.87953 0.97900-0.63660 0.02551-0.28504
   8   8   8   -0.48    3.20   4-0.49206 0.86924 0.97807-0.70449 0.02543 0.28887
   8   9  -6   41.80    3.75   4-0.49699 0.86861 0.97721-0.55910 0.02536-0.38726
   8  10  -8   46.38    3.98   3-0.48667 0.83669 0.97898-0.48401 0.02551-0.48937
   8  11  -9   12.31    4.63   3-0.49386 0.82193 0.97776-0.41212 0.02541-0.54387
   8  11  14    6.66    4.78   3-0.49497 0.80636 0.97757-0.54064 0.02539 0.54236
   8  12 -10    3.47    5.18   3-0.48883 0.79562 0.97862-0.34218 0.02548-0.59975
   9   9  -2  113.64    3.34   3-0.48525 0.92528 0.97921-0.60774 0.02553-0.19945
   9   9  -1  106.99    4.08   4-0.49600 0.93548 0.97739-0.61169 0.02538-0.15282
   9   9   0   -1.27    3.57   4-0.50005 0.94325 0.97666-0.61848 0.02532-0.09595
   9   9   5   77.33    4.14   4-0.50009 0.93547 0.97665-0.64431 0.02532 0.13003
   9   9   6   17.20    4.18   3-0.49021 0.92472 0.97839-0.65192 0.02546 0.17825
   9  10  -4   -0.26    4.26   4-0.49908 0.92395 0.97684-0.53075 0.02533-0.29369
   9  10   9   12.17    4.39   4-0.49802 0.90783 0.97703-0.60255 0.02535 0.31197
   9  11  -6    3.77    4.86   4-0.50085 0.89869 0.97651-0.45283 0.02531-0.40339
   9  11  11   14.72    4.39   4-0.50172 0.88816 0.97635-0.54770 0.02530 0.39979
   9  12  13   14.84    5.88   3-0.49370 0.85417 0.97779-0.49505 0.02541 0.48612
  10  11  -2   13.85    5.08   3-0.49101 0.95750 0.97825-0.50201 0.02545-0.21548
  10  11  -1   50.09    5.01   4-0.50198 0.96723 0.97630-0.50566 0.02529-0.16970
  10  11   6   31.49    4.87   4-0.50288 0.96382 0.97613-0.54461 0.02528 0.16096
  10  11   7   23.81    5.28   3-0.49363 0.95271 0.97780-0.55144 0.02541 0.20920
  10  12  -4   -1.73    5.37   4-0.49632 0.94511 0.97733-0.42658 0.02537-0.30835
  10  12   9    8.78    5.12   4-0.50446 0.94022 0.97584-0.49593 0.02526 0.29649
  10  12  10    3.92    5.36   3-0.48703 0.92182 0.97892-0.50463 0.02551 0.34366
  11  13  -1    1.72    6.34   3-0.49066 0.98169 0.97831-0.40217 0.02545-0.18488
  11  13   0    1.84    6.21   4-0.49713 0.99026 0.97718-0.40921 0.02536-0.12702
  11  13   1    7.28    5.70   4-0.50292 0.99406 0.97613-0.41112 0.02528-0.09042
  11  13   5    3.87    5.82   4-0.50303 0.99032 0.97611-0.43383 0.02528 0.09864
  11  13   6   17.59    6.61   4-0.49735 0.98362 0.97715-0.44112 0.02536 0.14450
  11  13   7    2.34    6.16   4-0.49415 0.97457 0.97771-0.44678 0.02541 0.19154
 -13  -1  -3    7.76    5.87   5-0.52171-0.38109 0.97222-0.69557 0.02477-0.14431
 -13  -1  -2   10.10    5.97   4-0.51636-0.38761 0.97334-0.70255 0.02485-0.09767
 -13  -1  -1    1.08    5.85   5-0.51582-0.39209 0.97345-0.70749 0.02486-0.05814
 -13  -1   0   19.00    5.95   4-0.51252-0.39370 0.97412-0.71522 0.02491-0.00284
 -13  -1   1    5.00    5.92   4-0.51528-0.39347 0.97356-0.72056 0.02487 0.04423
 -13  -1   2    2.65    5.98   4-0.51633-0.39103 0.97335-0.72531 0.02485 0.09112
 -13  -1   3   17.92    6.17   5-0.52280-0.38561 0.97198-0.72998 0.02475 0.13984
 -13   0  -6   -0.44    5.96   5-0.51437-0.41186 0.97375-0.61382 0.02488-0.30294
 -12  -1  -5   45.71    5.64   4-0.51606-0.31447 0.97340-0.71169 0.02486-0.23966
 -12  -1  -4   20.42    3.92   4-0.50427-0.32754 0.97573-0.71906 0.02504-0.19298
 -12  -1   5    2.21    5.43   4-0.51361-0.32478 0.97390-0.76772 0.02489 0.23173
 -12   0  -8    1.89    6.02   5-0.51778-0.33161 0.97305-0.62702 0.02483-0.39659
 -12   0   8   18.55    4.56   4-0.50703-0.35613 0.97521-0.72111 0.02500 0.36679
 -11  -2  -2   21.80    4.06   5-0.52472-0.21384 0.97156-0.81650 0.02472-0.09183
 -11  -2  -1   24.47    4.23   5-0.52039-0.21919 0.97250-0.82263 0.02479-0.04457
 -11  -2   0   22.16    4.29   5-0.51896-0.22191 0.97280-0.82809 0.02481 0.00272
 -11  -2   1   45.61    4.30   5-0.52038-0.22082 0.97250-0.83357 0.02479 0.05014
 -11  -2   2   74.56    4.28   5-0.52499-0.21670 0.97150-0.83859 0.02471 0.09738
 -11  -1  -7   12.44    4.40   5-0.52504-0.23306 0.97149-0.72297 0.02471-0.33537
 -11  -1  -6   30.65    3.51   4-0.50678-0.25212 0.97525-0.73236 0.02500-0.28845
 -11  -1   7   12.57    4.60   5-0.51944-0.24835 0.97270-0.80216 0.02480 0.32486
 -11   0  -9    5.70    4.84   4-0.51514-0.26416 0.97359-0.64865 0.02487-0.43833
 -11   0  10    5.95    4.84   5-0.52720-0.26611 0.97101-0.75296 0.02468 0.45944
 -11   1 -11   12.72    5.66   5-0.52304-0.27789 0.97193-0.57045 0.02475-0.53982
 -10  -2  -4   20.96    3.62   5-0.52522-0.14034 0.97145-0.82992 0.02471-0.18757
 -10  -2  -3   10.93    3.59   4-0.51495-0.15216 0.97363-0.83767 0.02487-0.13956
 -10  -2  -2    2.81    2.53   4-0.50728-0.16055 0.97516-0.84442 0.02499-0.09341
 -10  -2   2   60.20    2.76   4-0.50728-0.16303 0.97516-0.86698 0.02499 0.09574
 -10  -2   3    6.78    3.88   4-0.51576-0.15605 0.97347-0.87112 0.02486 0.14313
 -10  -2   4    2.47    3.75   5-0.52230-0.14774 0.97209-0.87376 0.02476 0.18945
 -10  -1  -7    5.36    2.93   4-0.50553-0.18111 0.97549-0.75149 0.02502-0.33726
 -10  -1   8   15.61    3.90   5-0.52232-0.17516 0.97208-0.83251 0.02476 0.37209
 -10   0 -10   20.62    4.38   5-0.52233-0.18481 0.97208-0.66648 0.02476-0.48587
  -9  -2  -4   12.15    3.32   4-0.51342-0.08068 0.97394-0.85695 0.02490-0.18872
  -9  -2   4   39.38    3.59   4-0.51405-0.08582 0.97381-0.90222 0.02489 0.18919
  -9  -1  -8   13.26    3.58   4-0.51656-0.09771 0.97330-0.76935 0.02485-0.38529
  -9  -1   8   39.92    3.39   4-0.50728-0.11832 0.97516-0.86094 0.02499 0.37066
  -9   0 -10   19.33    2.81   4-0.50628-0.12942 0.97535-0.69489 0.02501-0.48726
  -9   0  11    8.15    3.80   5-0.51895-0.13222 0.97280-0.81012 0.02481 0.50428
  -9   1 -12    4.16    4.10   4-0.51826-0.13845 0.97295-0.61580 0.02482-0.58921
  -9   1  13   -2.03    4.14   5-0.51968-0.16152 0.97265-0.75611 0.02480 0.58492
  -8  -2  -5    1.90    3.07   4-0.52115 0.00046 0.97234-0.87342 0.02478-0.23563
  -8  -2  -4   36.71    2.37   4-0.50879-0.01457 0.97486-0.88300 0.02497-0.18977
  -8  -2   4    3.82    2.37   4-0.50803-0.02137 0.97501-0.92800 0.02498 0.18798
  -8  -2   5    8.99    3.16   5-0.52441-0.00486 0.97163-0.93036 0.02472 0.23501
  -8  -1  -8   10.14    2.84   4-0.50879-0.03416 0.97486-0.79566 0.02497-0.38645
  -8   2  15    5.77    4.24   5-0.52458-0.10342 0.97159-0.72636 0.02472 0.67675
  -7  -2  -4   63.81    2.82   4-0.51175 0.05989 0.97428-0.90738 0.02492-0.19094
  -7  -2   4   87.27    2.85   4-0.50972 0.05198 0.97468-0.95254 0.02496 0.18689
  -7  -1  -8    9.92    2.59   4-0.51141 0.03892 0.97435-0.82045 0.02493-0.38862
  -7   2  15   10.15    3.07   4-0.51436-0.04209 0.97375-0.75360 0.02488 0.67556
  -6  -2  -4    6.08    2.20   5-0.52359 0.14403 0.97181-0.92895 0.02474-0.19101
  -6  -2  -3   41.57    1.68   4-0.50879 0.12720 0.97486-0.93822 0.02497-0.14481
  -6  -2   3    0.88    1.64   4-0.50653 0.12095 0.97530-0.97241 0.02500 0.13849
  -6  -2   4   54.72    2.52   5-0.52451 0.13823 0.97161-0.97481 0.02472 0.18618
  -6  -1  -8  173.81    2.78   5-0.51953 0.11944 0.97268-0.84277 0.02480-0.38855
  -5  -2  -2  169.21    2.24   5-0.52362 0.21293 0.97180-0.96551 0.02474-0.09898
  -5  -2  -1 1849.68    4.28   4-0.51534 0.20363 0.97355-0.97313 0.02487-0.05227
  -5  -2   0 1174.58    3.80   4-0.51175 0.19966 0.97428-0.97959 0.02492-0.00449
  -5  -2   1   11.03    1.97   4-0.51473 0.20148 0.97368-0.98475 0.02488 0.04240
  -5  -2   2   47.97    2.06   5-0.52163 0.21058 0.97223-0.98893 0.02477 0.08961
  -5  -1   8   14.84    1.94   5-0.52578 0.18573 0.97133-0.95671 0.02470 0.36587
  -5   0 -10  111.55    2.16   4-0.51707 0.16698 0.97319-0.79227 0.02484-0.49188
  -5   0  11    3.36    2.21   5-0.53104 0.16549 0.97015-0.90798 0.02462 0.50125
  -5   1 -12  148.97    2.44   5-0.52191 0.15029 0.97217-0.71455 0.02476-0.59366
  -5   2  15   29.05    2.38   5-0.52788 0.11403 0.97086-0.80033 0.02467 0.67405
  -4  -1   7    2.96    1.54   5-0.52551 0.25720 0.97139-0.97614 0.02471 0.31808
  -3   3 -14   20.10    1.36   5-0.53915 0.26716 0.96824-0.61945 0.02448-0.70551
  -3   5 -16    9.09    1.48   5-0.53998 0.22421 0.96804-0.47819 0.02447-0.81491
  -2  -1  -1  333.87    1.39   5-0.51896 0.39882 0.97280-0.98224 0.02481-0.06271
  -2  -1   0 1420.53    2.11   4-0.50829 0.38760 0.97496-0.99023 0.02498-0.01546
  -2  -1   1   71.72    1.12   4-0.51054 0.38913 0.97452-0.99540 0.02494 0.03196
  -2  -1   2  724.96    1.81   5-0.52576 0.40343 0.97133-0.99760 0.02470 0.07943
  -2   1 -10  173.13    1.22   6-0.54877 0.39045 0.96585-0.79419 0.02432-0.50278
   0   2  11    6.82    0.54   9-0.60654 0.55298 0.94828-0.88031 0.02324 0.48087
   0   7  19   17.56    1.72   7-0.58011 0.40698 0.95703-0.60821 0.02375 0.81914
   1   3  12   42.20    0.99   6-0.54571 0.53953 0.96663-0.86424 0.02437 0.51810
   1   4  14    0.87    1.12   6-0.55702 0.52743 0.96368-0.80746 0.02417 0.60414
   1   6 -14   16.39    1.52   7-0.56457 0.50966 0.96160-0.51772 0.02404-0.73276
   2   2  -5  572.85    1.78   5-0.53219 0.63337 0.96988-0.86113 0.02460-0.27935
   2   2   7   44.63    1.01   4-0.51684 0.60959 0.97324-0.93230 0.02484 0.28810
   2   6 -13    1.36    1.66   5-0.53887 0.55519 0.96831-0.55486 0.02449-0.68770
   2   7 -14   25.54    2.00   6-0.54121 0.53599 0.96774-0.48379 0.02445-0.74165
   3   3   8   11.77    1.32   4-0.51599 0.65661 0.97342-0.89796 0.02486 0.32667
   3   4  11    0.70    1.41   4-0.51822 0.63391 0.97295-0.84991 0.02482 0.46092
   3   6  15    0.38    1.74   5-0.51866 0.57906 0.97286-0.74417 0.02482 0.63744
   4   3  -1  463.75    2.38   4-0.51039 0.72930 0.97455-0.87348 0.02495-0.10033
   4   3   0  421.13    2.36   5-0.52114 0.73958 0.97234-0.87692 0.02478-0.05274
   4   3   1 1574.76    3.65   5-0.52560 0.74320 0.97137-0.88153 0.02470-0.00544
   4   3   2 2705.38    4.53   5-0.52265 0.73975 0.97201-0.88782 0.02475 0.04170
   4   3   3    3.69    1.65   4-0.51327 0.72904 0.97397-0.89582 0.02490 0.08921
   4   4  -6   47.40    1.86   4-0.51509 0.71434 0.97360-0.77932 0.02487-0.34414
   4   6 -10  259.87    2.74   5-0.53524 0.69199 0.96917-0.62258 0.02455-0.54764
   4   7  15    7.82    2.63   5-0.52813 0.64479 0.97081-0.69994 0.02466 0.62460
   4  10 -14   10.84    3.48   5-0.53819 0.60701 0.96847-0.33945 0.02450-0.76707
   5   4  -1  684.44    3.15   4-0.51464 0.78205 0.97370-0.83264 0.02488-0.10899
   5   4   0  310.61    2.64   5-0.52424 0.79107 0.97167-0.83628 0.02473-0.06138
   5   4   3  657.63    3.12   5-0.52052 0.78573 0.97247-0.85383 0.02479 0.08013
   5   4   4  137.57    1.85   4-0.50879 0.77278 0.97486-0.86224 0.02497 0.12685
   5   6  -8   95.87    2.52   5-0.52425 0.75093 0.97166-0.66136 0.02473-0.45484
   5   8 -11    7.90    2.70   5-0.52630 0.71001 0.97121-0.51431 0.02469-0.61146
   5   8  15    7.67    2.85   5-0.52055 0.68585 0.97246-0.66196 0.02479 0.61553
   5   9 -12    0.35    3.41   5-0.53363 0.69378 0.96955-0.44209 0.02457-0.66391
   5  10 -13   28.99    3.63   4-0.51615 0.65485 0.97339-0.37520 0.02486-0.72193
   6   5  -1    1.90    1.73   4-0.50477 0.82098 0.97564-0.79480 0.02503-0.11725
   6   5   0  155.68    2.80   4-0.51408 0.82945 0.97381-0.79829 0.02489-0.07057
   6   5   1   19.71    2.55   5-0.51842 0.83295 0.97291-0.80333 0.02482-0.02277
   6   5   2  112.26    2.72   5-0.51837 0.83222 0.97292-0.80890 0.02482 0.02439
   6   5   3   73.35    2.63   4-0.51423 0.82737 0.97378-0.81504 0.02489 0.07104
   6   5   4    6.81    1.72   4-0.50477 0.81730 0.97564-0.82271 0.02503 0.11897
   6   6  -5  182.54    3.22   5-0.52051 0.81671 0.97247-0.70422 0.02479-0.31430
   6   7  11   28.65    2.85   5-0.52285 0.78534 0.97197-0.72889 0.02475 0.43342
   6   8  -9   54.46    3.07   5-0.52590 0.77976 0.97130-0.55077 0.02470-0.51841
   6   8  13   -0.67    3.05   5-0.52121 0.75422 0.97232-0.67802 0.02477 0.52799
   6  10  16   -2.59    3.84   5-0.51924 0.70266 0.97274-0.56522 0.02481 0.65329
   6  11 -12   15.57    4.43   5-0.52921 0.71637 0.97056-0.33792 0.02465-0.68365
   7   7   8   17.82    2.97   4-0.51068 0.84643 0.97449-0.73965 0.02494 0.29048
   7   9  -8   42.44    3.45   5-0.52724 0.82907 0.97100-0.51593 0.02468-0.48017
   7  10  14    4.20    4.08   5-0.52513 0.78846 0.97147-0.57519 0.02471 0.55100
   8   8  -3   34.67    2.66   4-0.50528 0.89740 0.97554-0.63820 0.02502-0.23792
   8   8  -2    0.75    3.38   5-0.51892 0.91270 0.97281-0.64320 0.02481-0.18265
   8   8   6    0.65    3.61   5-0.52036 0.90647 0.97250-0.68611 0.02479 0.18775
   8   8   7    3.10    2.52   4-0.50603 0.89103 0.97540-0.69450 0.02501 0.23545
   8   9  10   19.50    2.78   4-0.50728 0.86749 0.97516-0.64681 0.02499 0.36821
   8  10  -7    6.74    4.09   5-0.51821 0.86800 0.97296-0.48336 0.02482-0.44129
   8  10  12   86.66    4.28   4-0.50879 0.84580 0.97486-0.59236 0.02497 0.45441
   8  11  -8   -2.67    4.26   5-0.52277 0.85822 0.97199-0.41177 0.02475-0.49183
   8  11  13   13.77    4.49   5-0.52818 0.84160 0.97079-0.52901 0.02466 0.49442
   8  12  -9   -3.77    4.81   5-0.52258 0.83621 0.97203-0.34074 0.02475-0.54687
   9   9   1    1.48    2.62   4-0.50929 0.94742 0.97477-0.62003 0.02496-0.05672
   9   9   2    6.98    3.63   4-0.51079 0.94867 0.97447-0.62545 0.02494-0.00946
   9   9   3    6.01    3.62   4-0.51054 0.94716 0.97452-0.63103 0.02494 0.03776
   9   9   4   36.32    2.76   4-0.50628 0.94247 0.97535-0.63794 0.02501 0.08394
   9  10  -3   19.13    4.34   5-0.51934 0.93783 0.97272-0.53070 0.02480-0.25393
   9  10   8   19.36    4.44   4-0.51614 0.92611 0.97339-0.59324 0.02486 0.26549
   9  11  10    7.94    4.86   5-0.52288 0.91093 0.97196-0.53790 0.02475 0.35352
   9  12  -7    5.82    4.82   4-0.51108 0.88596 0.97441-0.37985 0.02493-0.45701
   9  12  12   12.18    5.42   5-0.52028 0.88282 0.97252-0.48524 0.02479 0.43778
  10  11   0   44.93    3.58   4-0.50979 0.97463 0.97467-0.50945 0.02495-0.12182
  10  11   1   -1.62    4.70   5-0.51646 0.97977 0.97332-0.51591 0.02485-0.06443
  10  11   2   -1.71    4.57   5-0.51800 0.98123 0.97300-0.52127 0.02483-0.01723
  10  11   3    3.36    4.82   5-0.51860 0.98086 0.97288-0.52459 0.02482 0.02057
  10  11   4   11.74    4.78   4-0.51651 0.97778 0.97331-0.53036 0.02485 0.06814
  10  11   5   22.15    4.54   4-0.51054 0.97199 0.97452-0.53762 0.02494 0.11451
  10  12  -3    4.96    5.44   5-0.51677 0.95788 0.97326-0.42650 0.02485-0.26894
  10  12  -2   -3.96    5.14   5-0.52187 0.97153 0.97218-0.43163 0.02476-0.21515
  10  12   8   11.58    5.63   5-0.51917 0.95573 0.97275-0.48750 0.02481 0.24915
  10  13  -5   20.49    4.57   4-0.50703 0.93028 0.97521-0.35143 0.02500-0.37288
  10  13  -4   -4.13    5.57   5-0.52166 0.95061 0.97222-0.35487 0.02477-0.31789
  10  13  10    8.02    6.16   5-0.52007 0.93382 0.97256-0.43349 0.02479 0.33676
  11  13   2    2.09    4.57   4-0.50728 0.99682 0.97516-0.41879 0.02499-0.03023
  11  13   3    5.62    4.56   4-0.50803 0.99687 0.97501-0.42144 0.02498 0.00475
  11  13   4   -0.46    4.55   4-0.50678 0.99368 0.97525-0.43035 0.02500 0.06431
 -13  -1  -5   34.51    6.55   6-0.54190-0.36010 0.96755-0.68003 0.02413-0.23930
 -13  -1  -4   27.59    5.78   5-0.53156-0.37091 0.97001-0.68914 0.02430-0.19091
 -13  -1   4    8.39    5.95   5-0.53008-0.37890 0.97035-0.73345 0.02433 0.18605
 -13  -1   5   -0.13    6.21   6-0.54113-0.37035 0.96774-0.73600 0.02414 0.23066
 -12  -2  -2    2.12    4.95   6-0.54474-0.26636 0.96685-0.78639 0.02408-0.08997
 -12  -2  -1   23.33    4.92   5-0.54078-0.27007 0.96783-0.79315 0.02415-0.04322
 -12  -2   0   26.10    4.92   5-0.54001-0.27143 0.96801-0.79931 0.02416 0.00416
 -12  -2   1   34.37    5.00   6-0.54130-0.27200 0.96770-0.80369 0.02414 0.05038
 -12  -2   2   31.72    4.88   6-0.54552-0.26737 0.96665-0.80918 0.02406 0.09671
 -12  -1  -7    7.35    4.83   6-0.54706-0.28308 0.96627-0.69264 0.02404-0.33399
 -12  -1  -6   21.03    4.04   5-0.53008-0.30002 0.97035-0.70275 0.02433-0.28670
 -12  -1   6    2.17    3.80   5-0.52786-0.31161 0.97085-0.77047 0.02436 0.27957
 -12  -1   7   21.89    5.50   6-0.54386-0.29620 0.96707-0.77211 0.02409 0.32636
 -12   0  -9   12.10    5.92   5-0.53982-0.31127 0.96806-0.61824 0.02416-0.43633
 -12   0   9   12.56    4.61   5-0.52811-0.33602 0.97079-0.72213 0.02436 0.41329
 -11  -2  -4   29.61    4.43   5-0.54029-0.19718 0.96795-0.80119 0.02415-0.18593
 -11  -2  -3    8.85    3.16   5-0.53107-0.20750 0.97012-0.80896 0.02431-0.13868
 -11  -2   3    9.45    4.09   5-0.53416-0.21043 0.96941-0.84274 0.02426 0.14521
 -11  -2   4    9.80    4.61   6-0.54171-0.20200 0.96760-0.84571 0.02413 0.19227
 -11  -1  -8   -2.05    4.54   6-0.54292-0.21229 0.96730-0.71172 0.02411-0.38261
 -11  -1   8    7.99    4.71   5-0.54106-0.22792 0.96776-0.80332 0.02414 0.37304
 -11   0 -10   14.82    5.12   6-0.54176-0.23699 0.96759-0.63674 0.02413-0.48433
 -10  -2  -5   25.88    4.00   5-0.53884-0.12671 0.96830-0.82115 0.02418-0.23440
 -10  -2   5   14.69    3.91   5-0.53937-0.13308 0.96817-0.87712 0.02417 0.23806
 -10  -1  -8   -0.26    2.81   5-0.52910-0.15552 0.97057-0.74040 0.02434-0.38705
 -10  -1   9    3.28    3.85   6-0.54659-0.15087 0.96639-0.83210 0.02405 0.41866
 -10   0  11   -1.75    4.48   6-0.53836-0.18772 0.96841-0.78141 0.02419 0.50461
 -10   1 -12    1.10    4.72   6-0.53809-0.18980 0.96848-0.58636 0.02419-0.59040
 -10   1  13   -0.88    4.85   6-0.54067-0.20910 0.96786-0.72668 0.02415 0.59028
  -9  -2  -6   11.34    3.29   6-0.54680-0.04649 0.96633-0.83817 0.02404-0.28263
  -9  -2  -5   14.31    2.53   5-0.52885-0.06534 0.97063-0.84807 0.02435-0.23575
  -9  -2   5    3.70    2.51   5-0.52910-0.07245 0.97057-0.90429 0.02434 0.23688
  -9  -2   6   24.88    3.20   6-0.54781-0.05455 0.96607-0.90582 0.02402 0.28311
  -9  -1  -9   33.76    3.64   6-0.54455-0.06797 0.96690-0.75667 0.02408-0.43277
  -9  -1   9   10.33    3.62   5-0.53583-0.09094 0.96901-0.86047 0.02423 0.41780
  -9   0 -11    6.30    3.78   6-0.54292-0.09235 0.96730-0.68082 0.02411-0.53391
  -8  -2  -6   26.67    3.20   6-0.54462 0.02389 0.96688-0.86328 0.02408-0.28423
  -8  -2   6  100.44    3.32   6-0.54551 0.01457 0.96666-0.93124 0.02406 0.28225
  -8  -1  -9   32.74    3.07   6-0.54061-0.00069 0.96787-0.78278 0.02415-0.43334
  -8  -1   9   47.68    3.09   5-0.52934-0.02586 0.97052-0.88692 0.02434 0.41728
  -8   0 -11    5.28    3.23   5-0.53665-0.02708 0.96882-0.70762 0.02422-0.53528
  -8   0  12    2.13    3.36   6-0.54864-0.03084 0.96586-0.83330 0.02401 0.54993
  -8   2 -14    2.85    3.64   6-0.54483-0.06242 0.96683-0.55829 0.02408-0.69257
  -7  -2  -5   27.55    2.07   5-0.53033 0.07985 0.97029-0.89776 0.02432-0.23782
  -7  -2   5   16.61    2.10   5-0.52885 0.07121 0.97063-0.95456 0.02435 0.23395
  -7  -1  -9    1.36    2.74   6-0.54567 0.07436 0.96662-0.80635 0.02406-0.43405
  -7  -1   9   26.16    2.58   5-0.53027 0.04618 0.97031-0.91136 0.02432 0.41597
  -7   0 -11    3.85    2.64   5-0.53731 0.04529 0.96866-0.73238 0.02421-0.53604
  -7   0  12   33.00    3.17   6-0.55298 0.04298 0.96474-0.85827 0.02393 0.54937
  -7   2 -14   11.53    2.97   6-0.54078 0.00554 0.96783-0.58432 0.02415-0.69378
  -7   3 -15    4.97    3.16   5-0.53717-0.02001 0.96870-0.51498 0.02421-0.74840
  -6  -2  -5  342.34    2.96   6-0.54784 0.16841 0.96607-0.91796 0.02402-0.23941
  -6  -2   5   30.24    2.55   6-0.54557 0.15834 0.96664-0.97525 0.02406 0.23327
  -6  -1   9   35.75    2.29   6-0.54386 0.13106 0.96707-0.93329 0.02409 0.41449
  -6   0 -11   48.61    2.71   6-0.55072 0.13107 0.96533-0.75339 0.02397-0.53811
  -6   2 -14    4.47    2.91   6-0.54739 0.08337 0.96618-0.60764 0.02403-0.69433
  -6   3 -15    8.56    2.94   5-0.53986 0.05400 0.96805-0.53906 0.02416-0.74951
  -6   4 -16   11.87    3.25   6-0.55093 0.04361 0.96527-0.46507 0.02397-0.80507
  -5  -2  -3  247.84    2.36   5-0.53926 0.22959 0.96820-0.95659 0.02417-0.14606
  -5  -2   3   63.38    2.15   5-0.53629 0.22202 0.96891-0.99119 0.02422 0.13751
  -5  -1  -8   67.90    2.08   6-0.54889 0.22094 0.96580-0.86077 0.02401-0.38947
  -5   3 -15   12.88    2.32   6-0.56059 0.14695 0.96269-0.55860 0.02380-0.75060
  -5   4  18    7.87    2.66   6-0.55531 0.09358 0.96412-0.68076 0.02389 0.80039
  -4   1  13    5.49    1.67   6-0.55517 0.23692 0.96416-0.87305 0.02389 0.58655
  -3  -1  -5   87.97    1.39   5-0.53358 0.34522 0.96954-0.93137 0.02427-0.25028
  -3   1 -11  130.24    1.53   6-0.54632 0.31776 0.96645-0.76442 0.02405-0.54866
  -3   3  16   21.94    1.41   6-0.56292 0.26788 0.96204-0.78191 0.02375 0.71142
  -2  -1  -2  604.40    1.72   6-0.54447 0.42517 0.96692-0.97070 0.02408-0.10952
  -2   2 -12  189.35    1.21   7-0.57467 0.39450 0.95865-0.71115 0.02354-0.60386
   0   4  15    6.58    0.95   9-0.61194 0.50966 0.94630-0.77083 0.02280 0.65411
   1   1   5 1660.14    1.78   6-0.55106 0.59663 0.96524-0.95343 0.02397 0.20338
   1   6  17   10.48    1.59   7-0.57125 0.49497 0.95966-0.68952 0.02360 0.73123
   2   3  -8  132.96    1.33   6-0.55000 0.63107 0.96551-0.77500 0.02399-0.42755
   2   3  10   18.11    1.18   6-0.55953 0.62756 0.96298-0.87415 0.02382 0.42292
   2   4 -10   40.63    1.49   7-0.56368 0.62288 0.96183-0.69531 0.02374-0.52944
   2   6  16   74.10    1.96   6-0.55291 0.54782 0.96476-0.71481 0.02393 0.68297
   3   5 -10   73.45    1.91   6-0.55547 0.66432 0.96408-0.65747 0.02389-0.53789
   3   5  13    4.81    1.50   5-0.53904 0.63051 0.96825-0.79126 0.02418 0.54761
   4   4   8    6.65    1.78   6-0.53976 0.72892 0.96808-0.85284 0.02416 0.31811
   4   5  -8  202.89    2.25   6-0.54475 0.72389 0.96685-0.69659 0.02408-0.44492
   4   5  11   88.07    2.14   5-0.53864 0.70264 0.96835-0.80485 0.02418 0.45201
   4   6  13   -0.36    2.00   6-0.54338 0.68157 0.96719-0.75178 0.02410 0.54259
   4   8  16   10.86    3.06   6-0.55909 0.65144 0.96310-0.63323 0.02382 0.66495
   5   4   1 1068.77    3.42   5-0.52860 0.79472 0.97068-0.84079 0.02435-0.01379
   5   4   2 1571.14    3.99   5-0.52712 0.79269 0.97102-0.84684 0.02438 0.03324
   5   5  -5  122.48    2.57   6-0.54278 0.79099 0.96734-0.73878 0.02411-0.30422
   5   5   8   48.82    2.45   6-0.54002 0.77811 0.96801-0.81282 0.02416 0.30938
   5   6  11   94.70    2.61   5-0.53625 0.74931 0.96892-0.76553 0.02422 0.44285
   5   7  13    1.52    2.50   6-0.54016 0.72920 0.96798-0.71101 0.02416 0.52984
   5   9  16   22.52    3.20   6-0.54158 0.68301 0.96763-0.59837 0.02413 0.65626
   5  10  17    7.16    4.29   6-0.55082 0.66919 0.96530-0.53599 0.02397 0.69600
   6   6   8    3.09    1.94   5-0.52860 0.81567 0.97068-0.77549 0.02435 0.30047
   6   7  -7   73.02    2.90   5-0.53795 0.81287 0.96851-0.62370 0.02419-0.41554
   6   9 -10    3.19    3.19   6-0.54070 0.77245 0.96785-0.47630 0.02415-0.57255
   6   9  14    0.58    3.80   6-0.55137 0.76302 0.96516-0.61010 0.02396 0.56446
   6  10 -11    1.03    3.57   6-0.54023 0.75278 0.96796-0.40648 0.02416-0.62542
   7   7  -3   33.47    3.26   5-0.53856 0.88188 0.96837-0.67108 0.02418-0.22753
   7   7   6    0.24    3.05   5-0.54016 0.88368 0.96798-0.72176 0.02416 0.20007
   7   7   7    5.80    2.36   5-0.53181 0.86815 0.96995-0.72898 0.02430 0.24432
   7   8  -6   68.99    3.28   5-0.53464 0.85775 0.96930-0.59049 0.02425-0.37751
   7   8  10    0.93    3.27   6-0.53719 0.84467 0.96869-0.68083 0.02421 0.38051
   7   9  12   59.62    3.93   6-0.53962 0.82634 0.96811-0.62516 0.02417 0.46480
   7  10  -9   -0.13    3.77   6-0.53922 0.82100 0.96821-0.44322 0.02417-0.53120
   7  11 -10   -2.75    4.30   6-0.53922 0.79923 0.96821-0.37248 0.02417-0.58622
   7  11  15   -0.62    4.78   6-0.53887 0.77487 0.96829-0.51391 0.02418 0.59376
   8   8  -1    1.16    2.42   5-0.53156 0.92290 0.97001-0.64571 0.02430-0.13658
   8   8   0   79.72    3.64   6-0.53973 0.92971 0.96808-0.64822 0.02416-0.09424
   8   8   1   28.09    3.37   6-0.54411 0.93374 0.96701-0.65279 0.02409-0.04662
   8   8   2    4.91    3.26   6-0.54527 0.93478 0.96672-0.65749 0.02407-0.00037
   8   8   3   11.78    3.38   6-0.54332 0.93220 0.96720-0.66416 0.02410 0.04683
   8   8   4   35.18    3.47   6-0.53994 0.92685 0.96803-0.67066 0.02416 0.09434
   8   8   5   13.33    2.56   5-0.53156 0.91828 0.97001-0.67822 0.02430 0.14030
   8   9  -4    1.53    3.87   5-0.54056 0.91326 0.96788-0.55992 0.02415-0.29246
   8   9   9   29.93    2.83   5-0.53033 0.89146 0.97029-0.63606 0.02432 0.32140
   8  10  -6    4.18    3.84   6-0.54520 0.89464 0.96674-0.48256 0.02407-0.39385
   8  10  11   49.76    4.38   5-0.53782 0.87450 0.96854-0.57973 0.02420 0.40861
   8  12  14    7.01    5.50   6-0.54007 0.82874 0.96800-0.46665 0.02416 0.53438
   9  10  -2   41.03    4.13   5-0.53305 0.95087 0.96967-0.53324 0.02428-0.20657
   9  10  -1   43.29    4.21   6-0.54323 0.96100 0.96723-0.53719 0.02410-0.15772
   9  10   6   12.61    4.39   6-0.54153 0.95326 0.96764-0.57644 0.02413 0.17214
   9  10   7   31.22    3.33   5-0.52984 0.94145 0.97040-0.58430 0.02433 0.21795
   9  11  -4    3.41    4.72   6-0.54166 0.93933 0.96761-0.45462 0.02413-0.30859
   9  11   9    1.08    4.70   6-0.54196 0.92887 0.96754-0.52963 0.02413 0.31075
   9  12  -6    8.72    5.20   5-0.53565 0.91032 0.96906-0.37991 0.02423-0.40988
   9  12  11    0.06    5.40   6-0.54189 0.90389 0.96756-0.47588 0.02413 0.39741
   9  13  -7    4.08    5.90   5-0.53785 0.89049 0.96854-0.30880 0.02420-0.46476
  10  12  -1    4.60    5.31   5-0.53781 0.97988 0.96855-0.43245 0.02420-0.17509
  10  12   0   59.03    5.30   6-0.54449 0.98709 0.96691-0.43709 0.02408-0.12670
  10  12   5    5.07    4.90   6-0.54731 0.98598 0.96620-0.46382 0.02403 0.10807
  10  12   6   27.16    5.63   6-0.54045 0.97832 0.96791-0.47170 0.02415 0.15551
  10  12   7   15.31    4.31   5-0.53107 0.96846 0.97012-0.47923 0.02431 0.20179
  10  13  -3    3.23    6.07   5-0.53992 0.96310 0.96804-0.35529 0.02416-0.27792
  10  13   9    5.94    6.09   5-0.53833 0.95108 0.96842-0.42358 0.02419 0.28887
  11  14   1   10.13    4.98   5-0.52811 0.99659 0.97079-0.34092 0.02436-0.09770
  11  14   2    2.70    5.04   5-0.53255 0.99938 0.96978-0.34553 0.02429-0.05034
  11  14   3   -1.56    6.12   6-0.53673 0.99986 0.96880-0.35250 0.02422 0.00153
  11  14   4   -0.79    6.22   6-0.53636 0.99796 0.96889-0.35821 0.02422 0.04856
  11  14   5   -1.67    5.00   5-0.52959 0.99349 0.97046-0.36540 0.02433 0.09860
 -13  -2  -2    0.51    5.66   7-0.56437-0.31645 0.96142-0.75437 0.02353-0.08933
 -13  -2  -1   -1.70    5.81   7-0.56276-0.32024 0.96187-0.76102 0.02356-0.04242
 -13  -2   0    5.64    5.79   7-0.56298-0.32099 0.96181-0.76769 0.02355 0.00581
 -13  -2   1    4.19    5.67   7-0.56483-0.32016 0.96129-0.77303 0.02352 0.05280
 -13  -2   2   18.02    5.46   7-0.56736-0.31709 0.96057-0.77771 0.02348 0.10105
 -13  -1  -6   10.57    6.16   6-0.55524-0.34720 0.96392-0.67064 0.02368-0.28466
 -13  -1   6    0.73    5.76   7-0.55792-0.35748 0.96320-0.73864 0.02364 0.28120
 -12  -2  -4   20.56    5.17   6-0.55896-0.24969 0.96292-0.77141 0.02362-0.18410
 -12  -2  -3    1.63    3.67   6-0.55045-0.26054 0.96518-0.77858 0.02377-0.13614
 -12  -2   3    1.56    3.88   6-0.55191-0.26320 0.96480-0.81223 0.02374 0.14694
 -12  -2   4    2.67    5.28   7-0.56184-0.25380 0.96213-0.81616 0.02357 0.19384
 -12  -1  -8    1.85    5.52   6-0.56181-0.26513 0.96213-0.68139 0.02357-0.37833
 -12  -1   8   12.64    5.69   7-0.56294-0.27733 0.96182-0.77314 0.02355 0.37468
 -12   0 -10   21.49    6.10   7-0.56480-0.28583 0.96130-0.60517 0.02352-0.48302
 -11  -2  -6   39.89    4.59   7-0.56737-0.16906 0.96057-0.78283 0.02348-0.27867
 -11  -2  -5   38.29    3.38   6-0.55239-0.18401 0.96467-0.79191 0.02373-0.23396
 -11  -2   5    9.08    4.16   6-0.55452-0.18984 0.96411-0.84848 0.02370 0.23960
 -11  -2   6   30.03    4.22   7-0.56927-0.17488 0.96002-0.85003 0.02344 0.28821
 -11  -1  -9    0.81    4.27   7-0.56589-0.18923 0.96099-0.69923 0.02350-0.42778
 -11  -1   9    7.22    4.75   7-0.56431-0.20486 0.96144-0.80325 0.02353 0.42060
 -11   0  11    1.85    5.43   7-0.55934-0.23753 0.96282-0.75180 0.02361 0.50749
 -10  -2  -6   75.05    3.95   6-0.55452-0.10963 0.96411-0.81067 0.02370-0.28200
 -10  -2   6   14.39    3.83   6-0.55676-0.11620 0.96351-0.87914 0.02366 0.28562
 -10  -1  -9    1.24    4.00   7-0.55826-0.12970 0.96311-0.72772 0.02363-0.43246
 -10   0 -11   34.32    4.63   6-0.55546-0.15064 0.96386-0.65152 0.02368-0.53340
 -10   0  12   -1.64    4.82   7-0.57227-0.15307 0.95914-0.77812 0.02339 0.55273
  -9  -2  -7   11.99    3.40   7-0.56808-0.02506 0.96036-0.82640 0.02346-0.32861
  -9  -2   7   28.18    3.34   7-0.56917-0.03252 0.96005-0.90583 0.02344 0.33323
  -9  -1  10    7.05    3.61   7-0.56865-0.05895 0.96020-0.85823 0.02345 0.46629
  -9   0  12    3.34    3.83   7-0.56063-0.09115 0.96246-0.80726 0.02359 0.55382
  -9   1 -13    2.34    4.06   7-0.56502-0.09237 0.96123-0.59735 0.02352-0.63649
  -9   1  14    6.79    3.96   7-0.56853-0.10717 0.96023-0.75111 0.02346 0.63964
  -9   2 -14    1.69    4.42   6-0.55650-0.12301 0.96358-0.52945 0.02366-0.69107
  -8  -2  -7   15.20    2.99   7-0.56860 0.04786 0.96021-0.85088 0.02345-0.32997
  -8  -2   7  202.70    3.41   7-0.56898 0.03857 0.96010-0.93042 0.02345 0.33218
  -8  -1  10    0.72    2.94   7-0.56508 0.00913 0.96122-0.88391 0.02352 0.46492
  -8   1 -13    6.81    3.37   6-0.55718-0.02866 0.96340-0.62489 0.02365-0.63667
  -8   1  14   15.24    3.52   6-0.55886-0.04528 0.96294-0.77878 0.02362 0.63820
  -7  -2  -6  150.39    3.12   6-0.55360 0.10339 0.96436-0.88558 0.02371-0.28516
  -7  -2   6   60.53    2.79   6-0.55288 0.09393 0.96455-0.95481 0.02372 0.28201
  -7  -1  10    7.66    2.83   7-0.57348 0.08898 0.95878-0.90714 0.02337 0.46514
  -7   1 -13    3.02    2.82   6-0.55975 0.04522 0.96270-0.64915 0.02361-0.63859
  -7   1  14   56.18    2.98   6-0.55774 0.02390 0.96325-0.80412 0.02364 0.63673
  -6  -1  -9    8.41    2.28   7-0.56290 0.16216 0.96183-0.82594 0.02355-0.43430
  -6   0  12    2.12    2.23   7-0.56424 0.12765 0.96146-0.87992 0.02353 0.54903
  -6   1 -13   10.30    2.73   7-0.57332 0.13021 0.95883-0.67086 0.02337-0.63856
  -6   1  14   48.23    2.77   7-0.56748 0.10671 0.96054-0.82547 0.02347 0.63706
  -6   3  17   49.97    3.09   7-0.56400 0.05511 0.96152-0.71398 0.02353 0.76170
  -5  -2  -4   27.10    2.08   6-0.55939 0.25038 0.96280-0.94531 0.02361-0.19246
  -5  -2   4  161.80    2.36   6-0.55646 0.24158 0.96360-0.99200 0.02366 0.18556
  -5   2 -14    3.88    2.13   7-0.57536 0.18207 0.95822-0.62368 0.02333-0.69575
  -5   4 -16    5.78    2.27   7-0.56888 0.13166 0.96013-0.48411 0.02345-0.80503
  -4  -2  -1 2955.53    4.54   7-0.56839 0.32792 0.96027-0.98483 0.02346-0.05081
  -4  -2   0  232.44    2.04   7-0.56427 0.32342 0.96145-0.99168 0.02353-0.00376
  -4  -2   1   96.85    1.76   7-0.56711 0.32636 0.96064-0.99659 0.02348 0.04348
  -4  -1  -7  118.10    1.79   6-0.55228 0.29402 0.96470-0.88970 0.02373-0.34320
  -4   0 -10  126.98    1.69   7-0.56495 0.28517 0.96125-0.80437 0.02352-0.49150
  -4   1 -12  146.84    1.94   7-0.57062 0.26936 0.95962-0.72660 0.02342-0.59355
  -4   2  15   12.91    1.69   7-0.57271 0.23141 0.95901-0.81469 0.02338 0.67393
  -3  -1   6   39.24    1.28   6-0.55762 0.36174 0.96328-0.98800 0.02364 0.27052
  -3   0  -9   37.64    1.34   7-0.56958 0.36040 0.95993-0.83386 0.02344-0.44540
  -3   0  10   10.94    1.34   7-0.58409 0.36342 0.95554-0.93802 0.02318 0.45256
  -2  -1   3  107.75    1.24   6-0.55935 0.43762 0.96281-0.99525 0.02361 0.12777
   1   2   9    5.76    0.79   8-0.59428 0.61481 0.95224-0.89862 0.02299 0.38519
   3   3  -5   18.72    1.35   7-0.56156 0.71093 0.96220-0.81353 0.02358-0.28682
   3   3   7   18.01    1.48   7-0.56784 0.71027 0.96043-0.88008 0.02347 0.27957
   3   4  -8   40.82    1.43   6-0.55791 0.68715 0.96320-0.73213 0.02364-0.43625
   3   7  16   37.68    2.42   7-0.56478 0.61131 0.96130-0.67176 0.02352 0.67342
   4   4  -5  191.71    2.19   6-0.55895 0.75752 0.96292-0.77391 0.02362-0.29548
   4   7 -11   23.66    2.12   7-0.56212 0.69685 0.96205-0.54451 0.02357-0.60185
   4   8 -12   -1.64    2.78   7-0.57168 0.68551 0.95932-0.47156 0.02340-0.65466
   4   9 -13   19.50    2.71   7-0.56107 0.65169 0.96234-0.40326 0.02358-0.71219
   4   9  17    1.29    3.65   7-0.57283 0.64327 0.95898-0.57115 0.02338 0.70473
   5   5   7   94.40    2.59   7-0.56883 0.80912 0.96015-0.79975 0.02345 0.26194
   5   6  -7   99.69    2.57   7-0.56822 0.79394 0.96032-0.65534 0.02346-0.40744
   5   7  -9  100.37    2.71   7-0.56243 0.76676 0.96196-0.58063 0.02356-0.50907
   5   8  14   -0.64    3.23   7-0.57358 0.73835 0.95875-0.64451 0.02337 0.57336
   6   6   7   18.27    2.76   6-0.55319 0.84087 0.96446-0.76467 0.02372 0.25379
   6   7  -6    9.59    2.69   7-0.57116 0.84524 0.95947-0.62018 0.02341-0.36794
   6   7  10    6.50    2.86   6-0.55799 0.82158 0.96318-0.71479 0.02364 0.38756
   6   8  -8    1.04    2.98   7-0.56763 0.82070 0.96049-0.54454 0.02347-0.47057
   6   8  12   68.37    3.21   7-0.56438 0.80501 0.96142-0.65956 0.02353 0.47321
   6  10  15   -3.41    3.94   7-0.56554 0.75656 0.96109-0.54795 0.02351 0.60409
   6  11  16    4.14    4.82   7-0.57699 0.74494 0.95773-0.48386 0.02330 0.63862
   7   7  -2   13.50    2.34   6-0.55336 0.89637 0.96442-0.67269 0.02372-0.18038
   7   7  -1   49.61    3.22   7-0.56489 0.90716 0.96127-0.67540 0.02352-0.13412
   7   7   5   25.43    3.13   7-0.56157 0.89966 0.96220-0.71060 0.02358 0.14985
   7   8  -5    7.77    3.08   7-0.56159 0.88356 0.96219-0.58830 0.02358-0.32969
   7   8   9   10.32    3.25   7-0.56091 0.87347 0.96238-0.66834 0.02359 0.33114
   7   9  -7    3.28    3.52   7-0.56105 0.86182 0.96234-0.51200 0.02359-0.43212
   7   9  11   20.71    3.74   7-0.56977 0.85926 0.95987-0.61244 0.02343 0.41680
   7  10  13   24.97    4.13   7-0.56238 0.82755 0.96197-0.56066 0.02356 0.50335
   7  12 -10    1.31    4.97   7-0.56589 0.80402 0.96099-0.29817 0.02350-0.59780
   8   9  -3   69.18    3.93   6-0.56099 0.93037 0.96236-0.55986 0.02359-0.24421
   8   9   7   11.47    3.78   7-0.56550 0.92897 0.96110-0.61569 0.02351 0.22724
   8   9   8    3.50    2.77   6-0.54948 0.91200 0.96543-0.62559 0.02378 0.27508
   8  10  10    2.87    3.93   7-0.56146 0.89972 0.96223-0.56903 0.02358 0.36178
   8  11  -7   24.35    4.56   6-0.55768 0.88497 0.96327-0.40825 0.02364-0.44757
   8  11  12   13.55    4.76   6-0.55717 0.87162 0.96340-0.51677 0.02365 0.44855
   8  12  -8    1.70    5.16   7-0.56034 0.86599 0.96254-0.33765 0.02360-0.50132
   8  12  13   12.45    5.55   7-0.56803 0.85983 0.96038-0.45423 0.02346 0.48872
   9  10   0   34.00    3.21   6-0.55166 0.96820 0.96486-0.53990 0.02374-0.11037
   9  10   1    4.91    4.03   6-0.55786 0.97266 0.96322-0.54347 0.02364-0.06430
   9  10   2   -2.71    4.04   7-0.56030 0.97403 0.96255-0.55005 0.02360-0.01400
   9  10   3    4.67    4.06   7-0.56031 0.97332 0.96255-0.55421 0.02360 0.03005
   9  10   4   59.28    4.10   6-0.55560 0.96923 0.96382-0.56166 0.02368 0.07854
   9  10   5   67.51    3.28   6-0.54948 0.96257 0.96543-0.56930 0.02378 0.12545
   9  11  -3   16.67    4.60   6-0.55982 0.95495 0.96268-0.45528 0.02361-0.26030
   9  11   8    2.94    4.70   7-0.56072 0.94826 0.96244-0.51764 0.02359 0.25810
   9  12  10    3.25    5.34   7-0.56357 0.92800 0.96164-0.46351 0.02354 0.34507
   9  13  -6   14.91    5.66   7-0.56127 0.91325 0.96228-0.30768 0.02358-0.41812
   9  13  12   -2.21    5.46   7-0.55771 0.89381 0.96326-0.41320 0.02364 0.43296
  10  12   1   11.68    3.70   6-0.54948 0.99149 0.96543-0.44129 0.02378-0.08084
  10  12   2    0.33    3.67   6-0.55239 0.99373 0.96467-0.44693 0.02373-0.03195
  10  12   3   -2.85    3.83   6-0.55288 0.99349 0.96455-0.45250 0.02372 0.01536
  10  12   4    7.54    3.82   6-0.55094 0.99112 0.96505-0.45728 0.02376 0.06053
  10  13  -2   -2.41    5.65   7-0.55783 0.97595 0.96322-0.35833 0.02364-0.22657
  10  13  -1    3.34    6.08   6-0.56256 0.98465 0.96192-0.36026 0.02356-0.18368
  10  13   6   17.50    5.51   7-0.56965 0.98630 0.95991-0.39865 0.02344 0.14664
  10  13   7    7.21    6.15   7-0.56211 0.97711 0.96205-0.40681 0.02357 0.19439
  10  13   8   -2.97    4.58   6-0.55069 0.96487 0.96512-0.41655 0.02376 0.24388
  10  14  -3    4.15    6.60   7-0.56296 0.96217 0.96181-0.28431 0.02355-0.28558
 -14  -2  -1   -1.33    6.67   8-0.58570-0.36700 0.95509-0.72869 0.02332-0.04333
 -14  -2   0    0.70    6.85   8-0.58570-0.36841 0.95509-0.73476 0.02332 0.00366
 -14  -2   1   -2.22    6.10   8-0.58636-0.36798 0.95488-0.73994 0.02330 0.05063
 -13  -2  -5   34.92    5.74   8-0.59047-0.29084 0.95355-0.73109 0.02323-0.22912
 -13  -2  -4    6.60    6.05   7-0.58135-0.30019 0.95645-0.74027 0.02340-0.18369
 -13  -2  -3    1.02    4.30   7-0.57222-0.30947 0.95922-0.74717 0.02357-0.13891
 -13  -2   3   11.39    4.39   7-0.57460-0.31150 0.95851-0.78183 0.02353 0.14697
 -13  -2   4   -4.36    6.31   8-0.58274-0.30531 0.95602-0.78419 0.02337 0.19160
 -13  -1  -7    2.26    4.63   7-0.57079-0.33016 0.95964-0.65988 0.02360-0.33554
 -12  -2  -6   31.52    5.19   7-0.58346-0.22402 0.95580-0.75309 0.02336-0.27839
 -12  -2  -5   50.26    4.03   7-0.57031-0.23808 0.95978-0.76304 0.02360-0.23074
 -12  -2   5    1.57    3.63   7-0.57269-0.24471 0.95908-0.81792 0.02356 0.23767
 -12  -2   6    3.72    5.22   8-0.58663-0.22995 0.95479-0.81983 0.02330 0.28830
 -12  -1  -9    6.66    5.61   8-0.58769-0.24099 0.95445-0.66922 0.02328-0.42799
 -12  -1   9   15.99    5.64   8-0.58442-0.25643 0.95549-0.77247 0.02334 0.42159
 -11  -3  -2   18.69    4.03   8-0.59020-0.12593 0.95364-0.86361 0.02323-0.08223
 -11  -3  -1   77.18    4.31   8-0.58689-0.12997 0.95471-0.87021 0.02329-0.03563
 -11  -3   0   50.32    4.26   8-0.58583-0.13163 0.95505-0.87596 0.02331 0.01155
 -11  -3   1   78.14    4.44   8-0.58829-0.13009 0.95426-0.88115 0.02327 0.05886
 -11  -2  -7   29.62    4.64   7-0.58394-0.15110 0.95565-0.77200 0.02335-0.32636
 -11  -2   7   50.28    4.55   8-0.58695-0.15836 0.95469-0.85000 0.02329 0.33470
 -11  -1  10    2.82    4.66   8-0.59057-0.17926 0.95352-0.80096 0.02322 0.46779
 -11   0 -11   35.50    5.07   7-0.57330-0.20663 0.95890-0.62271 0.02355-0.53053
 -10  -3  -3   -0.18    3.56   8-0.58611-0.05735 0.95496-0.88229 0.02331-0.13223
 -10  -3  -2   10.34    3.61   7-0.58188-0.06255 0.95629-0.89112 0.02339-0.08408
 -10  -3  -1   21.33    3.86   7-0.57829-0.06669 0.95740-0.89812 0.02346-0.03643
 -10  -3   0   80.76    3.88   7-0.57766-0.06881 0.95759-0.90381 0.02347 0.01118
 -10  -3   1   12.27    3.72   7-0.57943-0.06761 0.95705-0.90867 0.02344 0.05731
 -10  -3   2    3.25    3.64   8-0.58452-0.06360 0.95546-0.91273 0.02334 0.10501
 -10  -2  -7   26.86    2.82   7-0.57389-0.09065 0.95872-0.80025 0.02354-0.32741
 -10  -2   7   17.35    3.61   7-0.57646-0.09772 0.95795-0.87886 0.02349 0.33383
 -10  -1 -10    0.25    4.23   8-0.58382-0.10017 0.95569-0.71410 0.02335-0.47884
 -10  -1  10   18.91    4.31   7-0.57782-0.12074 0.95754-0.83056 0.02347 0.46736
 -10   0 -12   11.22    4.25   8-0.59110-0.11474 0.95335-0.63579 0.02321-0.57891
 -10   1 -13    5.86    4.75   7-0.57858-0.14977 0.95731-0.56938 0.02345-0.63564
  -9  -3  -3   42.37    3.53   8-0.58584 0.01362 0.95504-0.90881 0.02331-0.13203
  -9  -3  -2    9.54    3.36   7-0.57901 0.00630 0.95718-0.91695 0.02344-0.08505
  -9  -3  -1    3.45    2.37   7-0.57460 0.00022 0.95851-0.92340 0.02353-0.03818
  -9  -3   0   40.13    2.56   7-0.57412-0.00024 0.95865-0.92991 0.02353 0.01002
  -9  -3   1   17.80    3.33   7-0.57630 0.00126 0.95800-0.93485 0.02349 0.05675
  -9  -3   2   22.53    3.37   7-0.58195 0.00639 0.95627-0.93900 0.02339 0.10400
  -9  -3   3    4.18    3.32   8-0.59020 0.01299 0.95364-0.94152 0.02323 0.15131
  -9  -2  -8   28.45    3.30   8-0.59185 0.00001 0.95310-0.81349 0.02320-0.37592
  -9  -1 -10    7.79    3.69   7-0.57709-0.03596 0.95776-0.74214 0.02348-0.47820
  -9   0 -12   29.07    3.88   7-0.58347-0.05128 0.95579-0.66358 0.02336-0.58031
  -8  -3  -2   11.23    2.92   7-0.58325 0.08112 0.95586-0.94000 0.02336-0.08609
  -8  -3  -1   50.21    3.18   7-0.57886 0.07592 0.95722-0.94728 0.02345-0.03828
  -8  -3   0   20.01    3.07   7-0.57747 0.07432 0.95765-0.95333 0.02347 0.00880
  -8  -3   1   46.76    3.17   7-0.58035 0.07648 0.95677-0.95840 0.02342 0.05630
  -8  -3   2   16.49    3.06   8-0.58575 0.08058 0.95507-0.96185 0.02332 0.10265
  -8  -1 -10   24.31    3.18   7-0.57712 0.03463 0.95775-0.76696 0.02348-0.47899
  -8   0 -12   23.87    3.21   7-0.58171 0.01823 0.95634-0.68942 0.02339-0.58096
  -7  -2  -7  227.12    3.33   7-0.58047 0.13023 0.95673-0.87293 0.02342-0.33068
  -7  -2   7  375.47    3.52   7-0.58005 0.12088 0.95686-0.95252 0.02342 0.33098
  -7  -1 -10    1.40    2.57   8-0.58585 0.11531 0.95504-0.78861 0.02331-0.48026
  -7   0 -12    0.95    2.65   8-0.58729 0.09573 0.95458-0.71155 0.02329-0.58190
  -7   2  16    7.59    3.41   8-0.58708 0.03039 0.95465-0.74110 0.02329 0.72391
  -6  -2  -6   84.45    2.61   7-0.57460 0.19485 0.95851-0.90508 0.02353-0.28486
  -6  -2   6  147.41    2.11   7-0.57246 0.18525 0.95915-0.97378 0.02357 0.28263
  -6  -1  10   39.42    2.73   8-0.59103 0.17825 0.95337-0.92566 0.02321 0.46303
  -6   2  16    1.37    2.68   7-0.58961 0.10554 0.95383-0.76392 0.02324 0.71868
  -5  -2  -5    1.78    2.06   8-0.58460 0.27600 0.95544-0.93251 0.02334-0.23869
  -5  -2   5   26.09    2.04   7-0.58187 0.26715 0.95629-0.99036 0.02339 0.23370
  -5  -1   9    6.91    1.83   7-0.57809 0.23784 0.95746-0.94954 0.02346 0.41498
  -5   0 -11  119.61    2.13   7-0.58303 0.23283 0.95593-0.76911 0.02337-0.53737
  -5   1  14   22.04    2.06   8-0.59883 0.20896 0.95077-0.84092 0.02306 0.63540
  -5   3  17   15.50    2.13   8-0.58703 0.14935 0.95467-0.73112 0.02329 0.76153
  -4  -2  -2  122.79    1.80   7-0.58022 0.34070 0.95680-0.97601 0.02342-0.09834
  -4  -2   2  151.52    1.81   7-0.57784 0.33578 0.95753-0.99944 0.02347 0.09088
  -4  -1   8   32.81    1.55   7-0.58075 0.31263 0.95664-0.96760 0.02341 0.36682
  -4   0  11    2.44    1.37   7-0.58168 0.28812 0.95635-0.91958 0.02339 0.50055
  -4   4  18    9.49    1.79   9-0.60482 0.21524 0.94869-0.69081 0.02294 0.80072
  -3  -1  -6  184.27    1.51   8-0.58753 0.39949 0.95450-0.91050 0.02328-0.29619
  -3   2 -13   27.24    1.29   8-0.59493 0.34412 0.95208-0.67358 0.02314-0.64921
  -2  -1  -3  178.07    1.35   7-0.58310 0.46388 0.95591-0.95405 0.02337-0.15618
   1   7  18   14.58    2.01   9-0.60444 0.50458 0.94882-0.62051 0.02295 0.77095
   1   8  19   30.30    2.51   9-0.60711 0.48432 0.94788-0.56061 0.02290 0.81047
   2   2   6  162.80    1.26   8-0.58363 0.67784 0.95575-0.90947 0.02336 0.24219
   2   4  12    3.13    1.61   9-0.61750 0.66007 0.94408-0.80110 0.02268 0.50748
   2   5  14   10.05    1.62   8-0.60101 0.62113 0.95002-0.75420 0.02302 0.59686
   2   7  17   25.90    2.21   8-0.59230 0.56537 0.95296-0.64399 0.02319 0.72252
   2   8  18   12.12    2.76   9-0.60805 0.55726 0.94754-0.57958 0.02288 0.76177
   2   9 -15    2.93    2.58   8-0.59552 0.54516 0.95188-0.33161 0.02313-0.80488
   3   4  10    3.91    1.51   8-0.58836 0.70567 0.95424-0.82621 0.02327 0.41422
   3   6 -11   83.15    2.17   8-0.59820 0.68391 0.95098-0.57351 0.02308-0.59237
   3   8  17    3.47    2.79   8-0.58689 0.60842 0.95471-0.60642 0.02329 0.71425
   3   9 -14   18.93    2.92   8-0.58650 0.60731 0.95483-0.36623 0.02330-0.75693
   3   9  18    5.87    3.48   8-0.59585 0.59365 0.95177-0.54385 0.02312 0.75289
   4   4   7  165.60    2.19   7-0.57747 0.76853 0.95765-0.83676 0.02347 0.27090
   4   5  10  124.42    2.19   8-0.58882 0.75513 0.95409-0.78583 0.02326 0.40540
   4   7  14   -1.08    2.91   8-0.59466 0.71217 0.95217-0.67642 0.02314 0.57899
   5   5  -4  320.84    2.42   7-0.57293 0.81934 0.95901-0.73582 0.02356-0.25799
   5   6  10  162.79    2.81   7-0.57771 0.79274 0.95757-0.74875 0.02347 0.39572
   5   7  12    4.48    2.49   8-0.58822 0.77857 0.95429-0.69219 0.02327 0.48331
   5   8 -10   25.25    2.72   8-0.58311 0.76566 0.95591-0.50452 0.02337-0.56311
   5   9 -11    0.63    2.99   8-0.58563 0.74946 0.95511-0.43292 0.02332-0.61690
   5   9  15    6.18    3.72   8-0.59686 0.74003 0.95143-0.57627 0.02310 0.60995
   5  10 -12   10.11    3.45   7-0.57870 0.71756 0.95727-0.36409 0.02345-0.67379
   6   6  -2  289.27    3.14   8-0.58546 0.87956 0.95517-0.70338 0.02332-0.17166
   6   6   5   -0.88    2.64   8-0.58634 0.87597 0.95489-0.74459 0.02331 0.16361
   6   6   6    5.22    2.04   7-0.57293 0.86176 0.95901-0.75289 0.02356 0.20682
   6   7   9    4.08    2.81   7-0.58550 0.85093 0.95516-0.70138 0.02332 0.34185
   6   9  -9   20.42    3.30   8-0.58443 0.81532 0.95549-0.46982 0.02334-0.52460
   6   9  13   -1.66    3.21   8-0.58823 0.80370 0.95428-0.59445 0.02327 0.52028
   6  10 -10   14.48    3.68   8-0.58742 0.79659 0.95454-0.39769 0.02328-0.57996
   6  11 -11    5.73    4.22   7-0.57935 0.76648 0.95707-0.32893 0.02344-0.63546
   7   7   0   43.37    2.37   7-0.57365 0.91516 0.95879-0.67801 0.02354-0.08699
   7   7   1   -1.00    3.04   8-0.58064 0.91908 0.95668-0.68336 0.02341-0.03455
   7   7   2    2.30    3.06   7-0.57931 0.91950 0.95709-0.68799 0.02344 0.00904
   7   7   3   21.20    3.00   7-0.57722 0.91625 0.95772-0.69473 0.02348 0.05530
   7   7   4    5.91    2.27   7-0.57079 0.90971 0.95964-0.70203 0.02360 0.10338
   7   8   8   -2.43    3.28   8-0.58279 0.89406 0.95601-0.65758 0.02337 0.28806
   7   9  -6    4.05    3.55   8-0.58982 0.89015 0.95376-0.50926 0.02324-0.38420
   7  10  -8   28.90    3.70   7-0.57437 0.85321 0.95858-0.43896 0.02353-0.48698
   7  10  12   38.36    3.90   8-0.59372 0.85924 0.95249-0.54532 0.02316 0.45785
   7  11  -9    4.50    4.29   7-0.57956 0.83539 0.95701-0.36577 0.02343-0.54050
   7  11  14    2.60    4.19   7-0.57813 0.81781 0.95745-0.49671 0.02346 0.54284
   7  12  15   -2.00    5.33   8-0.58178 0.79596 0.95632-0.43809 0.02339 0.58663
   8   9  -2   51.84    2.87   7-0.57484 0.94354 0.95844-0.56173 0.02352-0.19786
   8   9  -1   23.23    3.78   8-0.58584 0.95395 0.95505-0.56421 0.02331-0.14945
   8   9   5  148.95    4.14   8-0.58889 0.95293 0.95407-0.59686 0.02326 0.13357
   8   9   6   12.98    3.84   7-0.57985 0.94258 0.95692-0.60564 0.02343 0.18007
   8  10  -4    1.27    3.81   8-0.58599 0.93683 0.95500-0.48297 0.02331-0.29606
   8  10   9   15.10    3.94   8-0.58298 0.92106 0.95595-0.55694 0.02337 0.31481
   8  11  -6   18.81    4.39   8-0.58372 0.90987 0.95572-0.40695 0.02335-0.40054
   8  11  11   12.33    4.64   8-0.58361 0.89789 0.95575-0.50297 0.02336 0.40130
   8  12  -7   -2.64    4.96   8-0.58574 0.89352 0.95508-0.33557 0.02332-0.45383
   8  13  -8    3.95    5.59   8-0.58460 0.86670 0.95544-0.26474 0.02334-0.51070
   9  11  -2    8.61    3.31   7-0.57198 0.96740 0.95929-0.45738 0.02357-0.21349
   9  11  -1   47.54    4.62   8-0.58295 0.97709 0.95596-0.46017 0.02337-0.16615
   9  11   0   44.00    4.29   8-0.59015 0.98408 0.95366-0.46356 0.02323-0.11889
   9  11   5   81.76    4.44   8-0.59067 0.98091 0.95349-0.49158 0.02322 0.11722
   9  11   6   54.52    4.95   8-0.58343 0.97272 0.95581-0.49959 0.02336 0.16395
   9  11   7   28.54    3.73   7-0.57269 0.96202 0.95908-0.50811 0.02356 0.21024
   9  12  -4   -1.80    3.77   7-0.57460 0.94985 0.95851-0.38162 0.02353-0.31191
   9  12  -3    4.48    4.62   8-0.59049 0.96365 0.95355-0.38089 0.02323-0.26811
   9  12   9    0.51    5.21   8-0.58210 0.94433 0.95622-0.45376 0.02339 0.30228
   9  13  11    3.16    5.51   8-0.57989 0.91752 0.95691-0.39927 0.02343 0.38298
  10  13   0   13.83    4.34   7-0.57174 0.99191 0.95936-0.36403 0.02358-0.13619
  10  13   1   11.28    5.25   7-0.57918 0.99680 0.95713-0.36746 0.02344-0.08815
  10  13   2   -0.42    5.70   8-0.58174 0.99930 0.95633-0.37400 0.02339-0.03653
  10  13   3   -0.87    5.65   8-0.58244 0.99923 0.95612-0.37943 0.02338 0.01070
  10  13   4   -2.51    5.65   8-0.58174 0.99690 0.95633-0.38547 0.02339 0.05783
  10  13   5    8.68    5.33   7-0.57616 0.99282 0.95804-0.39097 0.02350 0.10058
  10  14  -2    0.73    5.99   8-0.57971 0.97551 0.95696-0.28732 0.02343-0.23245
  10  14  -1   -0.82    6.62   8-0.58477 0.98449 0.95538-0.29036 0.02334-0.18649
  10  14   7    8.33    6.79   8-0.58534 0.97879 0.95520-0.33428 0.02332 0.18757
  10  14   8   25.94    6.46   7-0.57701 0.96840 0.95779-0.34322 0.02348 0.23371
 -14  -2  -2    2.70    5.05   8-0.59049-0.36287 0.95368-0.72308 0.02344-0.08788
 -14  -2   2   -1.17    4.95   8-0.59190-0.36553 0.95322-0.74440 0.02341 0.09781
 -13  -2  -6   14.73    6.16   8-0.60220-0.27716 0.94974-0.72133 0.02320-0.27814
 -13  -2   5    2.66    4.45   8-0.59331-0.29419 0.95276-0.78695 0.02338 0.24176
 -13  -2   6    3.12    6.03   9-0.60609-0.28212 0.94838-0.78795 0.02312 0.28984
 -12  -3  -3    1.07    4.66   9-0.60823-0.17942 0.94762-0.82678 0.02307-0.12851
 -12  -3  -2   13.51    4.79   8-0.60287-0.18434 0.94951-0.83478 0.02319-0.08189
 -12  -3  -1   18.48    4.82   8-0.59980-0.18810 0.95057-0.84139 0.02325-0.03485
 -12  -3   0   39.54    5.00   8-0.59891-0.18981 0.95088-0.84700 0.02327 0.01245
 -12  -3   1   59.19    4.97   8-0.60076-0.18879 0.95024-0.85194 0.02323 0.05976
 -12  -3   2   21.28    4.86   9-0.60501-0.18649 0.94876-0.85542 0.02314 0.10707
 -12  -3   3    0.31    4.71   9-0.60830-0.18188 0.94759-0.85799 0.02307 0.15244
 -12  -2  -7   23.16    5.31   8-0.59876-0.20779 0.95093-0.74225 0.02327-0.32593
 -12  -2   7   26.65    5.57   8-0.60243-0.21421 0.94967-0.81996 0.02319 0.33522
 -12  -1 -10    6.42    5.07   9-0.61147-0.21622 0.94645-0.65613 0.02301-0.47437
 -12  -1  10   12.91    5.99   9-0.60941-0.23308 0.94719-0.76956 0.02305 0.46953
 -11  -3  -4    1.04    4.14   8-0.60372-0.11079 0.94922-0.84723 0.02317-0.17720
 -11  -3  -3    4.41    3.10   8-0.59588-0.12003 0.95190-0.85570 0.02333-0.13032
 -11  -3   2   28.14    3.10   8-0.59284-0.12615 0.95292-0.88536 0.02339 0.10543
 -11  -3   3    0.79    4.37   9-0.60203-0.12064 0.94980-0.88813 0.02320 0.15285
 -11  -3   4   12.73    4.48   9-0.60986-0.11123 0.94703-0.89045 0.02304 0.20048
 -11  -2  -8    2.08    4.51   9-0.60423-0.13087 0.94904-0.75981 0.02316-0.37377
 -11  -2   8   32.63    4.74   9-0.60777-0.13907 0.94779-0.84843 0.02308 0.38143
 -11  -1 -10    2.33    4.39   8-0.59606-0.16006 0.95184-0.68629 0.02332-0.47658
 -11   0 -12   12.89    5.55   8-0.60475-0.17211 0.94886-0.60703 0.02315-0.57783
 -10  -3  -5   20.55    3.92   9-0.60895-0.03344 0.94736-0.86434 0.02306-0.22617
 -10  -3  -4   -1.05    3.63   9-0.60426-0.04456 0.94903-0.87475 0.02316-0.17974
 -10  -3   3    5.86    2.86   8-0.59190-0.05686 0.95322-0.91572 0.02341 0.15189
 -10  -3   4    3.06    4.01   8-0.60331-0.04645 0.94936-0.91789 0.02318 0.19966
 -10  -2  -8    0.47    3.61   9-0.59984-0.06641 0.95056-0.78727 0.02325-0.37760
 -10  -2   8   42.13    4.05   8-0.59840-0.07656 0.95105-0.87700 0.02328 0.38066
 -10  -1  11   14.93    4.25   9-0.60947-0.09082 0.94717-0.82495 0.02305 0.51459
 -10   0  13   11.82    4.65   9-0.60950-0.11420 0.94716-0.77073 0.02305 0.60105
  -9  -3  -5   58.78    3.63   9-0.60953 0.03906 0.94715-0.88932 0.02305-0.22757
  -9  -3  -4   56.15    3.45   8-0.59729 0.02546 0.95143-0.90013 0.02330-0.17967
  -9  -3   4   52.26    3.55   8-0.60200 0.02468 0.94982-0.94344 0.02320 0.19842
  -9  -2   8   71.16    2.78   8-0.59378-0.00953 0.95261-0.90333 0.02337 0.37945
  -9  -1 -11    0.44    3.35   8-0.60426-0.00516 0.94903-0.72601 0.02316-0.52121
  -9  -1  11    2.99    3.51   8-0.60363-0.02491 0.94925-0.85202 0.02317 0.51372
  -9   0  13    3.64    3.86   8-0.60153-0.05089 0.94998-0.79902 0.02321 0.59989
  -9   1 -14    5.82    4.24   9-0.61433-0.04177 0.94540-0.57727 0.02295-0.68286
  -8  -3  -4    0.02    3.07   9-0.60350 0.10214 0.94929-0.92242 0.02317-0.18023
  -8  -3  -3    0.23    2.22   8-0.59143 0.08956 0.95338-0.93164 0.02342-0.13414
  -8  -3   3    7.52    2.36   8-0.59565 0.09042 0.95198-0.96475 0.02333 0.14959
  -8  -3   4   -3.36    3.17   9-0.60637 0.09931 0.94828-0.96511 0.02311 0.19663
  -8  -2  -8    3.19    2.87   8-0.59853 0.07672 0.95101-0.83710 0.02327-0.37846
  -8  -2   8   94.61    3.23   8-0.59693 0.06501 0.95155-0.92722 0.02331 0.37843
  -8  -1  11    7.44    3.05   8-0.60453 0.04761 0.94893-0.87650 0.02315 0.51244
  -8   0  13    9.90    3.20   8-0.60031 0.01884 0.95040-0.82442 0.02324 0.59921
  -8   1 -14   18.19    3.92   9-0.61232 0.02919 0.94614-0.60306 0.02299-0.68346
  -8   1  15    5.43    4.01   9-0.61663 0.01162 0.94455-0.76478 0.02290 0.68633
  -8   2 -15    4.03    3.61   9-0.60580-0.00031 0.94848-0.53458 0.02312-0.73819
  -7  -3  -3   37.69    2.69   9-0.60760 0.17752 0.94785-0.95123 0.02309-0.13534
  -7  -3  -2   18.93    2.71   8-0.59845 0.16780 0.95104-0.96033 0.02328-0.08731
  -7  -3  -1   39.85    2.03   8-0.59284 0.16193 0.95292-0.96780 0.02339-0.04004
  -7  -3   0    4.44    1.93   8-0.59143 0.15924 0.95338-0.97375 0.02342 0.00716
  -7  -3   1    5.48    1.82   8-0.59424 0.16083 0.95245-0.97848 0.02336 0.05456
  -7  -3   2   72.75    2.75   8-0.60129 0.16827 0.95006-0.98220 0.02322 0.10188
  -7  -3   3   13.29    2.58   9-0.61165 0.17733 0.94639-0.98400 0.02300 0.14861
  -7  -2  -8    1.60    2.70   9-0.61058 0.16128 0.94677-0.85737 0.02302-0.37784
  -7  -2   8   99.17    2.87   9-0.61013 0.14910 0.94694-0.94759 0.02303 0.37653
  -7  -1  11    5.98    3.05   9-0.61648 0.13063 0.94460-0.89717 0.02290 0.51167
  -7   0  13    9.71    2.68   9-0.60717 0.09749 0.94800-0.84649 0.02310 0.59805
  -7   2 -15    3.76    3.48   9-0.61173 0.07697 0.94635-0.55766 0.02300-0.73917
  -6  -2  -7  240.53    3.00   9-0.60455 0.22652 0.94893-0.88953 0.02315-0.33268
  -6  -2   7  308.37    2.96   8-0.60350 0.21495 0.94929-0.96934 0.02317 0.32921
  -6  -1 -10    5.70    2.21   9-0.60908 0.21027 0.94732-0.80633 0.02306-0.48072
  -6   0 -12   42.44    2.67   9-0.61045 0.19120 0.94682-0.72932 0.02303-0.58380
  -5  -2   6    7.55    1.94   9-0.61236 0.29605 0.94613-0.98551 0.02299 0.28085
  -5  -1  -9   28.06    1.93   8-0.60016 0.27224 0.95045-0.84027 0.02324-0.43542
  -5   0  12   51.76    1.83   8-0.60038 0.23416 0.95038-0.89357 0.02324 0.54874
  -5   1 -13  113.34    2.28   9-0.60573 0.23578 0.94851-0.68536 0.02313-0.63982
  -4  -2  -3  383.36    2.19   8-0.59777 0.35948 0.95126-0.96477 0.02329-0.14618
  -4  -2   3   47.87    1.29   8-0.59401 0.35158 0.95253-0.99980 0.02337 0.13830
  -4  -1  -8   21.98    1.55   9-0.60701 0.34982 0.94806-0.86755 0.02310-0.39006
  -4   3 -15   14.63    1.67   9-0.61591 0.27337 0.94481-0.56572 0.02291-0.75077
  -4   4 -16   13.03    1.75   9-0.62401 0.25927 0.94174-0.49238 0.02274-0.80460
  -3  -1   7   72.35    1.43   9-0.61772 0.42049 0.94414-0.97401 0.02287 0.31836
  -2  -1   4 2013.65    2.55   8-0.60392 0.48061 0.94915-0.98702 0.02316 0.17606
  -2   0  -8    1.89    0.94   9-0.62154 0.48452 0.94269-0.84764 0.02279-0.39763
   0   8 -16    0.56    1.97  10-0.64206 0.47252 0.93441-0.32448 0.02233-0.84151
   1   1  -3  956.53    1.43   9-0.61305 0.66435 0.94587-0.88845 0.02297-0.17468
   2   2  -4 1153.77    2.18   8-0.60039 0.70080 0.95037-0.84733 0.02324-0.23072
   3   3  -4   28.02    1.35   9-0.60656 0.75603 0.94821-0.80568 0.02311-0.23849
   3   3   6  297.04    1.93   9-0.61040 0.75260 0.94684-0.86052 0.02303 0.23425
   3   5  12    1.99    1.97   9-0.61705 0.70899 0.94439-0.76167 0.02289 0.50090
   3   6  14   92.06    2.01   9-0.60512 0.67292 0.94873-0.71254 0.02314 0.58856
   3   7 -12   -0.27    2.24   9-0.61434 0.68085 0.94540-0.49858 0.02295-0.64465
   3   8 -13   15.92    2.61   9-0.61068 0.65363 0.94674-0.42884 0.02302-0.70080
   4   4  -4  540.01    2.38   8-0.59401 0.79209 0.95253-0.76957 0.02337-0.24843
   4   4   6  235.22    2.31   9-0.60773 0.79880 0.94780-0.82156 0.02308 0.22531
   4   5  -7    4.01    1.90   8-0.59926 0.77675 0.95076-0.68606 0.02326-0.39667
   4   6  -9   69.63    2.22   8-0.59844 0.75465 0.95104-0.61036 0.02328-0.49899
   4   6  12   18.76    2.13   9-0.60554 0.74695 0.94858-0.72674 0.02313 0.49182
   4  10 -13   11.01    3.71   9-0.61064 0.67934 0.94675-0.32395 0.02302-0.71940
   5   5   6   86.90    1.90   8-0.59401 0.83394 0.95253-0.78605 0.02337 0.21520
   5   6  -6  108.86    2.72   9-0.60633 0.83266 0.94830-0.64958 0.02311-0.35793
   5   6   9   16.40    2.41   9-0.61216 0.82696 0.94620-0.73231 0.02299 0.35054
   5   7  -8   69.98    2.62   9-0.60871 0.81380 0.94745-0.57254 0.02306-0.45982
   5  10  16   -3.08    3.65   9-0.60554 0.72286 0.94858-0.51501 0.02313 0.65206
   5  11 -12    7.82    4.27   9-0.61532 0.73235 0.94504-0.28740 0.02292-0.68058
   6   6  -1    1.89    2.48   8-0.59751 0.89150 0.95135-0.70542 0.02329-0.12356
   6   6   0   22.29    2.65   9-0.60591 0.89869 0.94844-0.70917 0.02312-0.07500
   6   6   1    5.14    2.66   9-0.61026 0.90273 0.94689-0.71232 0.02303-0.02878
   6   6   2    2.00    2.57   8-0.60728 0.90187 0.94796-0.71871 0.02309 0.01866
   6   6   3   18.38    2.62   9-0.60723 0.89806 0.94798-0.72493 0.02310 0.06620
   6   6   4    7.21    2.61   8-0.60027 0.89045 0.95041-0.73241 0.02324 0.11250
   6   7  -5  134.56    3.27   8-0.60037 0.87371 0.95038-0.61692 0.02324-0.32035
   6   7   8    7.64    2.86   9-0.61325 0.87736 0.94580-0.68635 0.02297 0.29420
   6   8  -7    1.72    2.86   8-0.60391 0.85669 0.94915-0.53942 0.02316-0.42231
   6   8  11    4.04    3.06   8-0.60104 0.84028 0.95015-0.64172 0.02322 0.42741
   6  10  14    2.41    3.92   9-0.60742 0.80090 0.94791-0.52663 0.02309 0.55553
   6  12 -11    7.41    4.77   9-0.60829 0.77330 0.94760-0.25587 0.02307-0.64190
   7   8  -3   64.44    3.37   8-0.60207 0.92273 0.94979-0.58807 0.02320-0.23445
   7   8   7   10.81    3.27   8-0.60190 0.91485 0.94985-0.64420 0.02321 0.23686
   7   9  10   17.57    3.32   8-0.59698 0.88587 0.95153-0.59773 0.02331 0.37112
   7  10  -7   25.54    4.09   9-0.60548 0.88475 0.94860-0.43432 0.02313-0.43797
   7  11  -8    0.58    4.18   9-0.60767 0.86766 0.94782-0.36313 0.02309-0.49314
   7  11  13    8.62    4.65   9-0.60713 0.84939 0.94801-0.48112 0.02310 0.49838
   7  12  -9    0.16    4.76   9-0.60527 0.84217 0.94867-0.29354 0.02314-0.54721
   7  12  14   12.55    4.77   9-0.61417 0.83246 0.94546-0.41912 0.02295 0.53754
   8   9   0   53.34    2.66   8-0.59331 0.96102 0.95276-0.56792 0.02338-0.10203
   8   9   1    1.13    3.29   9-0.60112 0.96536 0.95012-0.57208 0.02322-0.05125
   8   9   2    0.93    3.54   8-0.60027 0.96654 0.95041-0.57616 0.02324-0.00721
   8   9   3    0.09    3.52   9-0.60157 0.96444 0.94996-0.58311 0.02321 0.04285
   8   9   4   43.29    2.65   8-0.59471 0.96000 0.95229-0.58983 0.02335 0.08680
   8  10  -3   12.06    3.91   9-0.60499 0.95244 0.94877-0.48176 0.02314-0.25053
   8  10   8   41.97    4.17   8-0.59962 0.93885 0.95063-0.54564 0.02325 0.26799
   8  11  10    4.27    4.39   9-0.60472 0.91989 0.94887-0.48993 0.02315 0.35503
   8  12  -6   11.15    4.31   9-0.61206 0.91669 0.94624-0.33234 0.02299-0.40794
   8  12  12    3.98    4.73   8-0.59969 0.88808 0.95061-0.43806 0.02325 0.43954
   8  13  -7    5.89    5.38   9-0.61102 0.89336 0.94661-0.26227 0.02302-0.46283
   8  13  13    5.33    5.94   8-0.60163 0.86921 0.94994-0.37773 0.02321 0.48097
   9  11   1    7.77    3.14   8-0.59518 0.98864 0.95214-0.46729 0.02334-0.07117
   9  11   2    3.26    4.07   8-0.59751 0.99044 0.95135-0.47215 0.02329-0.02390
   9  11   3   -0.55    4.07   9-0.60112 0.98954 0.95012-0.47856 0.02322 0.02645
   9  11   4   30.80    3.38   8-0.59565 0.98648 0.95198-0.48454 0.02333 0.07048
   9  12  -2    0.84    5.21   9-0.60351 0.97647 0.94929-0.38418 0.02317-0.21733
   9  12   7   31.88    5.50   9-0.60680 0.97297 0.94813-0.43258 0.02310 0.20494
   9  12   8    9.75    3.68   8-0.59518 0.96065 0.95214-0.44175 0.02334 0.25156
   9  13  -4    5.74    5.37   8-0.59900 0.95107 0.95085-0.30756 0.02326-0.32301
   9  13   9    1.30    5.79   8-0.60426 0.95125 0.94903-0.37741 0.02316 0.29380
   9  13  10   -0.89    4.36   8-0.59424 0.93389 0.95245-0.39036 0.02336 0.34263
   9  14  -5   18.14    6.34   8-0.60084 0.93036 0.95022-0.23678 0.02323-0.37790
  10  14   0    2.38    4.50   8-0.59307 0.99098 0.95284-0.29225 0.02338-0.14291
  10  14   1    8.93    5.69   8-0.59993 0.99579 0.95053-0.29594 0.02325-0.09532
  10  14   2    1.40    6.29   9-0.60334 0.99851 0.94935-0.30200 0.02318-0.04477
  10  14   3    3.84    6.26   9-0.60417 0.99877 0.94906-0.30597 0.02316-0.00076
  10  14   4   -0.80    6.32   9-0.60334 0.99685 0.94935-0.31331 0.02318 0.04965
  10  14   5   -1.65    6.09   9-0.60179 0.99280 0.94989-0.31993 0.02321 0.09657
  10  14   6   -0.15    4.61   8-0.59424 0.98632 0.95245-0.32770 0.02336 0.14514
 -13  -3  -4    1.81    5.13  10-0.62790-0.22833 0.94011-0.78670 0.02265-0.17615
 -13  -3  -3    1.98    5.44  10-0.62503-0.23504 0.94123-0.79611 0.02271-0.12793
 -13  -3  -2    8.31    5.24   9-0.61835-0.24104 0.94379-0.80361 0.02285-0.07979
 -13  -3  -1    7.43    4.27   9-0.61567-0.24447 0.94479-0.81020 0.02291-0.03265
 -13  -3   0   33.41    4.32   9-0.61567-0.24478 0.94479-0.81635 0.02291 0.01336
 -13  -3   1   23.52    5.33   9-0.61705-0.24397 0.94428-0.82126 0.02288 0.06113
 -13  -3   2    2.04    5.85  10-0.62301-0.24187 0.94201-0.82465 0.02275 0.10636
 -13  -3   3   -0.05    5.83  10-0.62630-0.23688 0.94073-0.82769 0.02268 0.15298
 -13  -2  -7    4.84    5.56   9-0.61971-0.26159 0.94328-0.71043 0.02282-0.32515
 -13  -2   7    6.48    6.16   9-0.62168-0.26650 0.94253-0.78861 0.02278 0.33747
 -12  -3  -5   15.59    5.27   9-0.62538-0.16035 0.94110-0.80862 0.02270-0.22258
 -12  -3  -4    8.23    3.53   9-0.61567-0.17106 0.94479-0.81818 0.02291-0.17538
 -12  -3   4   11.13    5.16   9-0.62175-0.17073 0.94250-0.86157 0.02278 0.20251
 -12  -3   5    9.84    4.65  10-0.63249-0.16000 0.93827-0.86264 0.02254 0.25016
 -12  -2  -8   -1.27    4.97  10-0.62136-0.18800 0.94265-0.72861 0.02279-0.37631
 -12  -2   8    7.97    5.31   9-0.62168-0.19547 0.94253-0.81890 0.02278 0.38336
 -11  -3  -6   31.19    4.48  10-0.62883-0.08495 0.93973-0.82687 0.02262-0.27024
 -11  -3  -5    9.25    3.24   9-0.61544-0.09917 0.94488-0.83753 0.02291-0.22370
 -11  -3   5   15.43    4.32   9-0.62260-0.09894 0.94217-0.89171 0.02276 0.24825
 -11  -2  -9    7.08    4.68  10-0.62599-0.10825 0.94086-0.74563 0.02269-0.42021
 -11  -2   9    2.82    4.35  10-0.63081-0.11593 0.93894-0.84567 0.02258 0.42932
 -11  -1 -11   24.22    5.19   9-0.62448-0.13064 0.94144-0.67035 0.02272-0.52249
 -11  -1  11   -0.12    5.08  10-0.62277-0.15145 0.94211-0.79630 0.02276 0.51461
 -10  -3  -6   65.75    3.99   9-0.62443-0.01747 0.94146-0.85318 0.02272-0.27266
 -10  -3   5    0.63    2.88   9-0.61636-0.03451 0.94454-0.91831 0.02289 0.24738
 -10  -3   6   88.01    3.87  10-0.63271-0.01727 0.93818-0.91809 0.02254 0.29585
 -10  -2  -9    3.74    3.86  10-0.62367-0.04127 0.94176-0.77272 0.02274-0.42370
 -10  -2   9    1.62    4.04   9-0.62351-0.05145 0.94182-0.87372 0.02274 0.42842
 -10  -1 -11    2.11    3.90   9-0.61567-0.06884 0.94479-0.69851 0.02291-0.52363
 -10   0 -13    1.23    4.64  10-0.62840-0.07457 0.93990-0.61619 0.02263-0.62548
  -9  -3  -6   69.91    3.61  10-0.62606 0.05531 0.94083-0.87745 0.02269-0.27318
  -9  -3   5   68.17    3.40   9-0.61682 0.03835 0.94437-0.94373 0.02288 0.24513
  -9  -2  -9    8.47    3.56   9-0.61930 0.02869 0.94343-0.79846 0.02283-0.42314
  -9  -2   9    3.21    3.48   9-0.62280 0.01875 0.94209-0.89927 0.02276 0.42779
  -9   0 -13   -2.84    3.82  10-0.62654-0.00603 0.94064-0.64220 0.02267-0.62782
  -8  -3  -5    0.19    3.06  10-0.62159 0.11938 0.94256-0.91091 0.02278-0.22899
  -8  -3   5   71.63    3.37   9-0.62487 0.11794 0.94129-0.96547 0.02271 0.24432
  -8  -2  -9    3.95    3.02  10-0.62601 0.10593 0.94085-0.82041 0.02269-0.42360
  -8  -2   9    6.22    3.03  10-0.62738 0.09515 0.94031-0.92166 0.02266 0.42601
  -8  -1 -11   28.12    3.11   9-0.61655 0.07604 0.94447-0.74752 0.02289-0.52707
  -8   0 -13    8.24    3.16  10-0.63029 0.06759 0.93915-0.66602 0.02259-0.62792
  -7  -3  -4    8.96    2.57   9-0.62066 0.19210 0.94291-0.94084 0.02280-0.18181
  -7  -3   4   62.99    3.00  10-0.62532 0.19050 0.94112-0.98416 0.02270 0.19693
  -7  -1 -11   68.23    2.70  10-0.63093 0.16065 0.93890-0.76742 0.02258-0.52625
  -7   1 -14   22.53    2.80   9-0.62244 0.10992 0.94223-0.62395 0.02276-0.68421
  -7   1  15   36.85    2.78   9-0.62385 0.09009 0.94169-0.78745 0.02273 0.68508
  -6  -3  -2  233.78    2.80  10-0.62728 0.26798 0.94035-0.97449 0.02266-0.08746
  -6  -3  -1  774.76    3.70   9-0.62217 0.26219 0.94234-0.98231 0.02277-0.04190
  -6  -3   0   24.36    2.38   9-0.61977 0.25970 0.94325-0.98863 0.02282 0.00535
  -6  -3   1   26.74    2.26   9-0.62304 0.26227 0.94200-0.99329 0.02275 0.05238
  -6  -3   2    2.22    2.24  10-0.62903 0.26734 0.93966-0.99606 0.02262 0.10126
  -6   0  13    0.30    2.47  11-0.64084 0.20165 0.93482-0.86098 0.02236 0.60275
  -6   2 -15    5.45    2.67  10-0.63399 0.17015 0.93766-0.57337 0.02251-0.74057
  -6   3 -16   14.82    2.87  10-0.63652 0.15028 0.93662-0.50257 0.02245-0.79441
  -5  -2  -6  425.47    2.34   9-0.61522 0.30775 0.94496-0.91597 0.02292-0.28677
  -5  -1  10   11.90    2.19  10-0.63289 0.29209 0.93810-0.93520 0.02254 0.46345
  -5   2  16   -0.32    1.93  10-0.63584 0.21878 0.93690-0.77397 0.02247 0.72130
  -4  -2  -4  193.54    1.92   9-0.62093 0.38334 0.94281-0.95026 0.02280-0.19304
  -4  -2   4   17.32    1.65   9-0.61743 0.37346 0.94414-0.99729 0.02287 0.18572
  -4   2 -14   11.80    1.49  10-0.63534 0.31278 0.93711-0.62889 0.02248-0.69463
  -4   3  17    8.08    1.61  11-0.65438 0.28884 0.92892-0.73010 0.02205 0.76162
  -2  -1  -4   -1.52    0.94  10-0.62900 0.51156 0.93967-0.93229 0.02262-0.19949
  -2   0   9    0.87    0.88  10-0.63378 0.48476 0.93774-0.93794 0.02252 0.40301
  -1   1  -9    9.20    0.44  13-0.69426 0.60674 0.90920-0.76807 0.02106-0.45331
   0   3  13    1.63    0.82  12-0.66721 0.59047 0.92297-0.80176 0.02174 0.56900
   1   1   4  934.08    1.47  10-0.63934 0.68612 0.93545-0.91782 0.02239 0.15756
   1   2  -7   70.23    0.89  10-0.64322 0.67379 0.93381-0.78902 0.02230-0.37022
   1   8 -15    7.84    2.19  11-0.65412 0.55472 0.92904-0.34972 0.02205-0.79355
   2   2   5  100.90    1.37  10-0.63701 0.73197 0.93642-0.88429 0.02244 0.19553
   2   5 -11  134.68    1.76  10-0.63133 0.66785 0.93873-0.60158 0.02257-0.58331
   2   8 -14   17.55    2.36  10-0.63855 0.60891 0.93578-0.38676 0.02241-0.74808
   3   4  -7   15.94    1.46   9-0.62442 0.75273 0.94147-0.71646 0.02272-0.38812
   3   5  -9   67.11    2.02  10-0.63276 0.73907 0.93816-0.63736 0.02254-0.49003
   3  10 -14    6.07    3.65  10-0.63541 0.63280 0.93708-0.28222 0.02248-0.76491
   4   4   5   -0.70    1.89  10-0.62888 0.82121 0.93972-0.80914 0.02262 0.18221
   4   5   9  517.63    2.96  10-0.63295 0.80032 0.93808-0.76358 0.02253 0.35854
   4   7 -10   60.96    2.38  10-0.62610 0.75984 0.94081-0.52959 0.02268-0.55362
   4   8 -11    2.77    2.84  10-0.63269 0.74556 0.93819-0.45538 0.02254-0.61021
   4   8  15    0.05    2.64  10-0.62354 0.71446 0.94181-0.60819 0.02274 0.62104
   4   9 -12    5.16    2.81  10-0.63067 0.72062 0.93900-0.38618 0.02258-0.66329
   4   9  16   14.39    3.58  10-0.63476 0.70671 0.93734-0.54272 0.02249 0.65926
   4  10  17    2.30    4.20  10-0.63923 0.68662 0.93549-0.48176 0.02239 0.69797
   5   5  -2   10.79    1.56   9-0.61567 0.86078 0.94479-0.73335 0.02291-0.16216
   5   5  -1   -2.75    2.15  10-0.62720 0.87300 0.94038-0.73577 0.02266-0.11138
   5   5   4   15.00    2.21  10-0.62734 0.86865 0.94032-0.76284 0.02266 0.12089
   5   5   5    7.92    1.64   9-0.61315 0.85343 0.94573-0.77426 0.02296 0.16889
   5   7  11  183.84    3.03  10-0.62872 0.82074 0.93978-0.67165 0.02263 0.43609
   5   8  -9   99.92    2.95  10-0.63079 0.81222 0.93895-0.49312 0.02258-0.51564
   5   8  13    2.87    2.90  10-0.62425 0.79079 0.94153-0.61993 0.02272 0.52291
   5  10 -11    7.23    3.44  10-0.63270 0.77042 0.93818-0.35107 0.02254-0.62511
   6   8  -6    4.28    2.78  10-0.63049 0.88452 0.93907-0.53427 0.02259-0.37649
   6   8  10    1.42    3.01  10-0.63054 0.87119 0.93905-0.62562 0.02259 0.38107
   6   9  -8   69.82    3.46   9-0.62328 0.85306 0.94191-0.46099 0.02275-0.47638
   6   9  12   26.21    3.52  10-0.62824 0.84602 0.93997-0.57289 0.02264 0.46653
   6  10  -9    4.80    3.60  10-0.62684 0.83570 0.94052-0.38931 0.02267-0.53240
   6  11 -10   -0.04    4.08  10-0.62401 0.81189 0.94163-0.32065 0.02273-0.58352
   6  11  15   -0.09    4.14  10-0.62120 0.78580 0.94271-0.46458 0.02279 0.59466
   7   8  -2    4.76    2.48   9-0.61613 0.93651 0.94462-0.58799 0.02290-0.18698
   7   8  -1   29.15    3.36  10-0.62756 0.94658 0.94024-0.58958 0.02265-0.14067
   7   8   5   19.35    3.22  10-0.62633 0.94190 0.94072-0.62430 0.02268 0.14261
   7   8   6    6.08    2.45   9-0.61499 0.93002 0.94505-0.63374 0.02292 0.19083
   7   9   9   65.96    3.61   9-0.61986 0.90943 0.94322-0.58420 0.02282 0.32516
   7  10  -6    6.95    3.51  10-0.63233 0.90959 0.93833-0.42968 0.02255-0.39132
   7  10  11   19.66    4.00   9-0.62196 0.88752 0.94242-0.52956 0.02277 0.41147
   7  13  -9    5.35    5.51  10-0.62719 0.83895 0.94038-0.21942 0.02266-0.55619
   8  10  -2    1.91    3.77   9-0.61945 0.96493 0.94338-0.48185 0.02283-0.20317
   8  10  -1   16.71    3.95  10-0.62904 0.97425 0.93965-0.48393 0.02262-0.15694
   8  10   6   13.32    4.08  10-0.62532 0.96607 0.94112-0.52515 0.02270 0.17392
   8  10   7   81.32    3.31   9-0.61384 0.95379 0.94547-0.53528 0.02295 0.22193
   8  11  -4   -2.74    4.22  10-0.62447 0.95033 0.94145-0.40493 0.02272-0.30170
   8  11   9    1.01    4.33  10-0.62394 0.93787 0.94165-0.47933 0.02273 0.31205
   8  12  11    1.22    4.70   9-0.61858 0.91090 0.94370-0.42566 0.02285 0.39492
   8  13  -6   12.58    4.90  10-0.63340 0.91520 0.93790-0.25833 0.02252-0.41596
   8  13  12   -3.49    5.70  10-0.62525 0.89219 0.94115-0.36601 0.02270 0.43878
   9  12  -1   23.76    3.79   9-0.61292 0.98516 0.94581-0.38535 0.02297-0.17248
   9  12   0   30.21    4.87   9-0.62055 0.99198 0.94296-0.38817 0.02280-0.12529
   9  12   1   19.75    4.78  10-0.62610 0.99635 0.94081-0.39144 0.02268-0.07882
   9  12   2   15.49    4.85  10-0.62904 0.99843 0.93965-0.39538 0.02262-0.03206
   9  12   3    1.67    4.81  10-0.62918 0.99812 0.93960-0.40140 0.02262 0.01624
   9  12   4    0.38    4.79  10-0.62611 0.99501 0.94081-0.40991 0.02268 0.06792
   9  12   5    4.90    4.81  10-0.62413 0.99053 0.94158-0.41469 0.02273 0.11035
   9  12   6   32.16    3.75   9-0.61567 0.98293 0.94479-0.42401 0.02291 0.15830
   9  13  -3    1.14    3.94   9-0.61476 0.96570 0.94513-0.30916 0.02293-0.27348
   9  13  -2   -1.46    5.72  10-0.62637 0.97774 0.94071-0.31035 0.02268-0.22381
   9  13   8    6.14    5.66   9-0.62385 0.96612 0.94169-0.36679 0.02273 0.24418
   9  14  -4   17.83    5.71   9-0.61949 0.94718 0.94336-0.23549 0.02283-0.32868
   9  14  -3    5.01    5.59   9-0.62862 0.96012 0.93982-0.23556 0.02263-0.28432
   9  14   9   18.13    5.96  10-0.63188 0.95222 0.93851-0.30368 0.02256 0.28340
   9  14  10   -3.30    6.08  10-0.62150 0.93592 0.94259-0.31675 0.02278 0.33404
 -14  -3  -4   -1.90    6.93  11-0.64659-0.28181 0.93230-0.75383 0.02239-0.17846
 -14  -3  -3   -1.60    6.54  11-0.64308-0.28897 0.93381-0.76239 0.02247-0.13200
 -14  -3  -2   -3.49    4.78  10-0.63635-0.29472 0.93663-0.76985 0.02262-0.08470
 -14  -3  -1    0.04    4.87  10-0.63433-0.29798 0.93746-0.77665 0.02266-0.03763
 -14  -3   0    2.54    4.78  10-0.63365-0.29855 0.93774-0.78368 0.02268 0.01505
 -14  -3   1   13.81    4.87  10-0.63567-0.29743 0.93691-0.78872 0.02263 0.06235
 -14  -3   2   16.33    6.57  10-0.63981-0.29443 0.93519-0.79279 0.02254 0.10978
 -14  -3   3   -2.11    6.88  11-0.64523-0.29078 0.93289-0.79516 0.02242 0.15130
 -13  -3  -6   -4.26    5.55  11-0.64786-0.20579 0.93175-0.76601 0.02236-0.27246
 -13  -3  -5    0.41    6.00  11-0.64234-0.21731 0.93412-0.77635 0.02248-0.22752
 -13  -3   4    1.37    4.52  10-0.63567-0.22990 0.93691-0.82991 0.02263 0.19765
 -13  -3   5    5.21    5.94  10-0.64555-0.21812 0.93275-0.83180 0.02241 0.25022
 -13  -2  -8    1.24    4.56  10-0.63388-0.24299 0.93764-0.69683 0.02267-0.37630
 -12  -3  -7   40.96    4.81  11-0.65232-0.13187 0.92978-0.78617 0.02225-0.31642
 -12  -3  -6    7.77    4.75  10-0.63796-0.14738 0.93596-0.79772 0.02258-0.27027
 -12  -3   6   12.71    5.20  11-0.64563-0.14758 0.93272-0.86239 0.02241 0.29652
 -12  -2  -9    7.06    4.90  10-0.63785-0.16803 0.93601-0.71598 0.02259-0.41981
 -12  -2   9    4.15    5.32  10-0.64245-0.17536 0.93408-0.81600 0.02248 0.43020
 -11  -3  -7   65.07    4.57  10-0.64456-0.06814 0.93318-0.81471 0.02243-0.31727
 -11  -3   6   51.23    4.35  10-0.63680-0.08495 0.93645-0.89119 0.02261 0.29670
 -11  -2 -10   -1.60    4.30  11-0.64819-0.08194 0.93160-0.72849 0.02235-0.46955
 -11  -1  12    8.62    4.73  11-0.65171-0.11963 0.93005-0.78886 0.02227 0.56351
 -10  -4   0   15.45    3.50  11-0.65176 0.02870 0.93003-0.94075 0.02227 0.01916
 -10  -3  -7   38.35    4.00  10-0.64195 0.00042 0.93429-0.84078 0.02249-0.31853
 -10  -3   7   41.19    3.68  11-0.65123 0.00038 0.93027-0.91562 0.02228 0.34254
 -10  -2 -10   20.30    4.16  11-0.64635-0.01603 0.93240-0.75607 0.02239-0.46859
 -10  -2  10   18.45    4.11  11-0.65137-0.02467 0.93020-0.86748 0.02227 0.47630
 -10  -1 -12    4.28    4.21  10-0.64753-0.03502 0.93189-0.67902 0.02236-0.56941
 -10  -1  12   13.06    4.32  10-0.64403-0.05533 0.93340-0.81773 0.02244 0.56241
  -9  -3  -7    8.64    3.42  10-0.64527 0.07512 0.93287-0.86376 0.02242-0.32028
  -9  -3   6   97.45    2.69  10-0.63433 0.05601 0.93746-0.94237 0.02266 0.29440
  -9  -2 -10   17.26    3.59  11-0.64863 0.05788 0.93141-0.78049 0.02234-0.46922
  -9  -2  10    4.22    3.22  11-0.65263 0.04805 0.92964-0.89204 0.02224 0.47499
  -9  -1 -12   -1.92    3.66  11-0.64788 0.03914 0.93174-0.70256 0.02236-0.57327
  -9  -1  12    4.34    3.64  10-0.64228 0.01365 0.93415-0.84329 0.02248 0.56161
  -9   0  14    0.60    3.79  11-0.64669-0.00999 0.93226-0.78789 0.02238 0.64362
  -8  -3  -6   99.77    2.63  10-0.63612 0.13667 0.93672-0.89852 0.02262-0.27369
  -8  -3   6   63.80    3.21  10-0.64437 0.13782 0.93326-0.96322 0.02244 0.29275
  -8  -1  12    1.99    3.03  11-0.64760 0.09043 0.93186-0.86555 0.02236 0.56052
  -8   0  14   37.42    3.73  11-0.65251 0.07118 0.92970-0.80948 0.02225 0.64799
  -7  -3  -5    4.15    2.70  10-0.63680 0.20809 0.93645-0.92852 0.02261-0.22817
  -7  -3   5  126.43    3.20  10-0.64374 0.20857 0.93353-0.98248 0.02245 0.24491
  -7  -2  -9    1.02    2.65  10-0.64410 0.19562 0.93337-0.83783 0.02244-0.42457
  -7  -2   9   17.71    2.51  10-0.64501 0.18521 0.93298-0.93974 0.02242 0.42536
  -7   0 -13   28.41    2.64  10-0.64538 0.15383 0.93282-0.68526 0.02241-0.62840
  -6  -3  -4    8.74    2.25  11-0.65083 0.29352 0.93044-0.95269 0.02229-0.18163
  -6  -3  -3    2.52    1.57  10-0.63769 0.27893 0.93608-0.96459 0.02259-0.13481
  -6  -3   3    8.37    2.34  10-0.64145 0.27941 0.93450-0.99703 0.02250 0.14897
  -6  -2  -8  242.35    2.88  10-0.63916 0.26091 0.93546-0.87066 0.02256-0.37815
  -6  -2   8   10.88    2.25  10-0.63830 0.24986 0.93582-0.96168 0.02258 0.37709
  -6  -1  11   10.00    2.11  10-0.64303 0.23007 0.93383-0.91174 0.02247 0.51133
  -6   1 -14    1.94    2.43  11-0.64681 0.20513 0.93221-0.63829 0.02238-0.68491
  -6   1  15   23.24    2.53  10-0.64645 0.18478 0.93236-0.80239 0.02239 0.68517
  -5  -2  -7  472.47    2.81  11-0.64965 0.34243 0.93096-0.89639 0.02231-0.33249
  -5  -2   7  182.47    2.26  11-0.64712 0.33042 0.93207-0.97694 0.02237 0.32918
  -5  -1 -10   17.54    2.21  11-0.65643 0.32897 0.92793-0.81207 0.02215-0.48176
  -5   0 -12   52.17    2.10  11-0.65513 0.30611 0.92852-0.73615 0.02219-0.58350
  -4  -2  -5    2.11    1.65  10-0.64727 0.41074 0.93201-0.93324 0.02237-0.23789
  -4  -2   5   80.28    1.72  11-0.64606 0.40241 0.93253-0.99099 0.02240 0.23358
  -4  -1   9   34.03    1.52  10-0.64103 0.37236 0.93468-0.95099 0.02251 0.41487
  -4   0 -11  115.06    1.82  11-0.64764 0.36898 0.93184-0.76971 0.02236-0.53771
  -4   1  14   36.51    1.65  12-0.66813 0.34910 0.92247-0.83715 0.02187 0.63541
  -3  -1  -7    1.33    1.17  11-0.64926 0.46237 0.93114-0.88170 0.02232-0.34205
  -3   1  13   28.88    1.20  11-0.65951 0.41349 0.92652-0.86013 0.02208 0.58690
   0   3 -11  346.13    1.14  13-0.69739 0.63723 0.90743-0.64944 0.02112-0.56421
   1   4 -11  167.40    1.47  12-0.66433 0.65324 0.92428-0.62652 0.02196-0.57338
   1   5  15    5.43    1.50  12-0.66261 0.61054 0.92508-0.70967 0.02201 0.64501
   2   2  -3  522.63    1.68  11-0.64992 0.74984 0.93085-0.83339 0.02231-0.18283
   2   3  -7  164.65    1.29  10-0.64383 0.72304 0.93349-0.74856 0.02245-0.37927
   2   3   9  283.16    1.52  11-0.64540 0.71463 0.93282-0.83856 0.02241 0.37712
   2   6 -12   15.50    1.81  11-0.65670 0.67185 0.92781-0.51993 0.02215-0.63805
   2   6  15    8.94    2.01  11-0.65741 0.65446 0.92749-0.67251 0.02213 0.63746
   2   7 -13   13.37    2.05  11-0.65670 0.65012 0.92781-0.44950 0.02215-0.69287
   3   3  -3  253.34    1.78  10-0.64257 0.79084 0.93402-0.79632 0.02248-0.19211
   3   3   5    3.92    1.35  11-0.64461 0.78709 0.93316-0.84192 0.02243 0.18616
   3   4   9  219.89    1.96  11-0.64620 0.76433 0.93247-0.79832 0.02239 0.36818
   3   7  15    0.40    2.13  11-0.64394 0.68471 0.93344-0.64088 0.02245 0.63112
   4   4   4   39.08    1.99  11-0.65042 0.84350 0.93062-0.79285 0.02230 0.13129
   4   5  -6  206.69    2.38  10-0.64232 0.81835 0.93413-0.67482 0.02248-0.34986
   4   6  -8  112.21    2.32  11-0.64984 0.80525 0.93088-0.59556 0.02231-0.45110
   4   6  11  172.62    2.94  11-0.65425 0.79708 0.92892-0.70117 0.02221 0.44599
   4   7  13   42.98    2.47  11-0.64911 0.76820 0.93120-0.64972 0.02233 0.53258
   4  11 -13   15.78    3.86  11-0.64525 0.69125 0.93288-0.24497 0.02242-0.72553
   5   5   0   53.31    1.70  10-0.63747 0.88169 0.93617-0.73577 0.02259-0.06811
   5   5   1    8.02    2.23  10-0.64191 0.88514 0.93431-0.73992 0.02249-0.02000
   5   5   2  654.49    3.34  10-0.64182 0.88454 0.93434-0.74509 0.02250 0.02670
   5   5   3  249.55    2.16  10-0.63635 0.87879 0.93663-0.75317 0.02262 0.07355
   5   6  -5   17.49    2.66  10-0.63856 0.86268 0.93571-0.64201 0.02257-0.31186
   5   6   8   84.64    2.78  10-0.64302 0.85925 0.93383-0.71338 0.02247 0.30253
   5   7  -7   31.70    2.73  11-0.64736 0.85087 0.93197-0.56251 0.02237-0.41275
   5   9 -10   10.71    3.03  10-0.63795 0.79813 0.93597-0.41930 0.02258-0.56963
   5   9  14    1.33    3.15  11-0.64506 0.78830 0.93296-0.55248 0.02242 0.56250
   5  10  15    0.82    3.64  11-0.64924 0.76697 0.93115-0.49372 0.02232 0.61024
   5  11  16   -0.72    4.88  11-0.65467 0.74800 0.92873-0.43156 0.02220 0.64589
   6   7   6   -0.51    2.98  11-0.64808 0.91429 0.93165-0.66246 0.02235 0.20624
   6   7   7    0.79    2.09  10-0.63388 0.89708 0.93764-0.67429 0.02267 0.25213
   6   9  -7   -0.95    3.10  11-0.64960 0.88450 0.93099-0.45610 0.02232-0.42697
   6  10  13    1.12    3.77  11-0.64603 0.83933 0.93254-0.50644 0.02240 0.50725
   6  11  14   -0.17    3.99  11-0.64952 0.81773 0.93102-0.44766 0.02232 0.55517
   6  12 -10   14.89    4.85  11-0.64814 0.81160 0.93163-0.24502 0.02235-0.59471
   6  12  15    2.56    4.65  11-0.65396 0.80070 0.92905-0.38427 0.02221 0.58651
   7   8   0   -0.19    2.35  10-0.63455 0.95391 0.93737-0.59390 0.02266-0.08676
   7   8   1    1.97    3.05  10-0.63926 0.95768 0.93542-0.59588 0.02255-0.04480
   7   8   2    3.85    3.14  10-0.64155 0.95850 0.93446-0.60064 0.02250 0.00244
   7   8   3   16.72    3.18  10-0.63859 0.95577 0.93570-0.60804 0.02257 0.04872
   7   8   4   12.98    2.39  10-0.63455 0.95054 0.93737-0.61504 0.02266 0.09605
   7   9  -3    1.64    3.59  11-0.64843 0.94905 0.93150-0.50381 0.02234-0.24234
   7   9   8    3.45    3.24  10-0.63836 0.92932 0.93580-0.57102 0.02257 0.27802
   7  10  10   10.23    3.77  11-0.64518 0.91181 0.93291-0.51460 0.02242 0.36454
   7  11  -7    7.43    4.24  10-0.63936 0.89524 0.93538-0.35537 0.02255-0.44602
   7  11  12    2.99    4.15  10-0.63730 0.87954 0.93624-0.46420 0.02260 0.45080
   7  12  -8    2.93    4.37  11-0.64149 0.87277 0.93449-0.28504 0.02250-0.49869
   7  12  13   48.54    5.21  11-0.64428 0.86364 0.93330-0.40138 0.02244 0.48991
   8  10   0   41.67    2.72  10-0.63590 0.98093 0.93682-0.48701 0.02263-0.11023
   8  10   1   -0.92    3.82  11-0.64300 0.98548 0.93384-0.49158 0.02247-0.05516
   8  10   2    1.42    3.89  10-0.64256 0.98670 0.93403-0.49507 0.02248-0.01408
   8  10   3    2.72    3.73  10-0.64313 0.98557 0.93379-0.50055 0.02247 0.03308
   8  10   4   46.55    3.68  10-0.63942 0.98184 0.93536-0.50759 0.02255 0.07877
   8  10   5   44.09    2.98  10-0.63320 0.97538 0.93792-0.51589 0.02269 0.12587
   8  11  -3    3.01    4.03  10-0.63972 0.96409 0.93523-0.40294 0.02254-0.25801
   8  11  -2    3.90    4.17  11-0.65129 0.97586 0.93024-0.40360 0.02228-0.21097
   8  11   7   29.39    4.61  11-0.65087 0.96900 0.93043-0.45505 0.02229 0.21379
   8  11   8    4.27    4.08  10-0.63999 0.95574 0.93512-0.46547 0.02254 0.26081
   8  12  -4   -1.06    4.74  11-0.64800 0.95499 0.93169-0.32907 0.02235-0.30835
   8  12  10   -5.11    4.48  11-0.64172 0.92930 0.93439-0.41414 0.02250 0.35273
   8  13  11    1.41    5.60  11-0.64592 0.91301 0.93259-0.35280 0.02240 0.39427
   8  14  -6   15.15    5.95  11-0.64894 0.90810 0.93128-0.18724 0.02233-0.42336
   9  13  -1   13.40    4.10  10-0.63680 0.98593 0.93645-0.31088 0.02261-0.18091
   9  13   0   43.83    5.27  11-0.64459 0.99271 0.93317-0.31352 0.02243-0.13342
   9  13   1   37.00    5.44  11-0.64889 0.99715 0.93130-0.31723 0.02233-0.08629
   9  13   2   18.14    4.81  11-0.65161 0.99936 0.93010-0.32121 0.02227-0.03885
   9  13   3    2.79    4.91  11-0.65280 0.99937 0.92957-0.32651 0.02224 0.00882
   9  13   4    0.32    4.84  11-0.64831 0.99668 0.93155-0.33515 0.02235 0.06334
   9  13   5   -1.13    5.22  11-0.64637 0.99198 0.93240-0.34284 0.02239 0.11037
   9  13   6    2.22    5.39  10-0.64164 0.98618 0.93442-0.34812 0.02250 0.15043
   9  13   7    9.24    4.04  10-0.63320 0.97728 0.93792-0.35743 0.02269 0.19751
   9  14  -2    6.57    6.28  10-0.64474 0.97194 0.93310-0.23660 0.02243-0.23514
   9  14   8   18.73    6.38  10-0.64448 0.96469 0.93321-0.29353 0.02243 0.23695
 -14  -3  -5    1.27    5.18  11-0.65603-0.27200 0.92817-0.74437 0.02212-0.22580
 -13  -4  -2    2.08    4.94  12-0.67046-0.16642 0.92140-0.84604 0.02176-0.07141
 -13  -4  -1   15.33    5.38  12-0.66831-0.16884 0.92244-0.85278 0.02181-0.02535
 -13  -4   0   81.42    5.54  12-0.66802-0.16976 0.92258-0.85831 0.02182 0.02107
 -13  -4   1   12.14    5.01  12-0.66873-0.16881 0.92224-0.86292 0.02180 0.06986
 -13  -3  -7   20.45    5.97  11-0.66433-0.19051 0.92434-0.75631 0.02191-0.31556
 -13  -3   6    2.51    5.90  11-0.65924-0.20564 0.92671-0.83189 0.02204 0.29781
 -12  -4  -3    6.75    4.73  12-0.66553-0.09911 0.92377-0.86762 0.02188-0.11994
 -12  -4  -2   21.16    4.76  11-0.66158-0.10379 0.92562-0.87573 0.02198-0.07293
 -12  -4  -1   15.84    4.40  11-0.65926-0.10683 0.92670-0.88249 0.02204-0.02582
 -12  -4   0   38.11    4.51  11-0.65859-0.10739 0.92700-0.88833 0.02205 0.02160
 -12  -4   1   43.70    4.69  11-0.66081-0.10603 0.92598-0.89293 0.02200 0.06907
 -12  -4   2   -2.61    4.77  12-0.66515-0.10406 0.92395-0.89563 0.02189 0.11370
 -12  -4   3   -0.82    4.57  12-0.66834-0.09930 0.92242-0.89763 0.02181 0.16002
 -12  -3  -8    5.57    5.23  11-0.66723-0.11487 0.92296-0.77273 0.02184-0.36274
 -12  -3   7   40.47    5.51  11-0.66214-0.13198 0.92536-0.86069 0.02197 0.34482
 -12  -2 -10   -2.49    5.29  12-0.66274-0.14296 0.92508-0.69938 0.02195-0.46952
 -12  -2  10   -0.54    5.68  12-0.66597-0.15491 0.92356-0.81085 0.02187 0.47486
 -11  -4  -4    0.07    4.08  12-0.66648-0.02532 0.92332-0.88496 0.02186-0.16954
 -11  -4  -3   11.93    4.18  11-0.66103-0.03188 0.92588-0.89510 0.02199-0.12135
 -11  -4  -2   14.27    3.02  11-0.65559-0.03796 0.92837-0.90304 0.02213-0.07393
 -11  -4  -1  118.69    3.37  11-0.65295-0.04102 0.92956-0.90996 0.02219-0.02689
 -11  -4   0   57.32    3.21  11-0.65295-0.04166 0.92956-0.91580 0.02219 0.02038
 -11  -4   1   26.69    3.13  11-0.65515-0.03997 0.92857-0.92043 0.02214 0.06744
 -11  -4   2   10.68    4.08  11-0.65983-0.03656 0.92643-0.92367 0.02202 0.11513
 -11  -4   3    3.21    4.31  12-0.66649-0.03055 0.92331-0.92573 0.02186 0.16220
 -11  -3  -8   31.84    4.47  11-0.66340-0.04822 0.92477-0.80094 0.02194-0.36471
 -11  -3   7   67.02    3.34  11-0.65449-0.06796 0.92887-0.88947 0.02215 0.34351
 -11  -2  10    1.84    4.40  11-0.65941-0.08985 0.92663-0.84017 0.02203 0.47877
 -11  -1 -12   32.31    4.68  11-0.65741-0.09890 0.92755-0.65110 0.02208-0.56952
 -10  -4  -4    0.33    3.80  12-0.66925 0.04794 0.92199-0.91016 0.02179-0.16910
 -10  -4  -3   14.27    3.59  11-0.66135 0.04014 0.92573-0.91993 0.02199-0.12247
 -10  -4  -2   17.11    2.60  11-0.65559 0.03392 0.92837-0.92813 0.02213-0.07554
 -10  -4  -1   10.47    2.79  11-0.65251 0.02981 0.92975-0.93503 0.02220-0.02795
 -10  -4   1   12.02    2.72  11-0.65449 0.03039 0.92887-0.94528 0.02215 0.06623
 -10  -4   2    2.87    3.72  12-0.66298 0.03543 0.92497-0.94883 0.02195 0.11473
 -10  -4   3    0.63    4.03  12-0.66633 0.03968 0.92339-0.94998 0.02186 0.15921
 -10  -3  -8   76.63    4.03  11-0.66197 0.02160 0.92544-0.82601 0.02197-0.36616
 -10  -3   8   16.03    3.79  12-0.67144 0.01978 0.92093-0.91111 0.02173 0.38827
 -10   0 -14    8.44    4.99  12-0.67411-0.03081 0.91962-0.59103 0.02167-0.67302
  -9  -4  -3   -1.92    3.47  12-0.66634 0.11643 0.92338-0.94085 0.02186-0.12387
  -9  -4  -2   70.50    3.54  11-0.66225 0.11182 0.92531-0.95008 0.02196-0.07626
  -9  -4  -1   43.85    3.34  11-0.65872 0.10725 0.92694-0.95709 0.02205-0.02910
  -9  -4   0    3.39    3.26  11-0.65856 0.10598 0.92702-0.96286 0.02206 0.01824
  -9  -4   1   82.57    3.63  11-0.66099 0.10835 0.92590-0.96744 0.02200 0.06544
  -9  -4   2   20.39    3.35  12-0.66571 0.11285 0.92368-0.97042 0.02188 0.11226
  -9  -3  -8   10.16    3.45  12-0.66731 0.09883 0.92292-0.84828 0.02184-0.36731
  -9  -3   7    3.61    2.55  11-0.65515 0.07516 0.92857-0.93897 0.02214 0.34095
  -9   0 -14    8.35    4.17  12-0.67490 0.04136 0.91922-0.61582 0.02165-0.67398
  -9   1 -15    0.09    3.92  12-0.66593 0.01288 0.92358-0.54865 0.02187-0.72949
  -8  -3  -7  405.36    3.94  11-0.65761 0.15951 0.92745-0.88354 0.02208-0.32126
  -8  -3   7   17.07    2.95  12-0.66689 0.15851 0.92312-0.95841 0.02185 0.33935
  -8  -2 -10   32.36    3.14  11-0.66003 0.14121 0.92634-0.80082 0.02202-0.47040
  -8  -2  10   -0.51    2.89  12-0.66372 0.12784 0.92462-0.91261 0.02193 0.47315
  -8  -1 -12   27.82    3.13  11-0.65921 0.11896 0.92672-0.72475 0.02204-0.57251
  -8   1 -15   -0.55    3.77  12-0.67413 0.09216 0.91961-0.56947 0.02167-0.73168
  -8   1  16   13.77    3.79  12-0.67900 0.07346 0.91718-0.74382 0.02154 0.73358
  -7  -3  -6  254.86    3.36  11-0.65757 0.23003 0.92747-0.91416 0.02208-0.27531
  -7  -3   6  107.06    3.03  12-0.66537 0.22869 0.92384-0.97839 0.02189 0.29130
  -7  -1  12    0.64    2.53  12-0.66526 0.17678 0.92389-0.88289 0.02189 0.55844
  -7   0  14   41.54    2.69  12-0.66731 0.15610 0.92292-0.82751 0.02184 0.64614
  -7   2  17   41.07    3.23  12-0.66836 0.11019 0.92242-0.71393 0.02181 0.77268
  -6  -3  -5   32.41    2.47  12-0.67064 0.31396 0.92131-0.93796 0.02175-0.23008
  -6  -3   4  138.68    2.64  11-0.65763 0.29412 0.92744-0.99564 0.02208 0.19618
  -6  -1 -11  184.15    2.60  11-0.66219 0.26430 0.92534-0.77874 0.02197-0.52783
  -6   0 -13   76.52    2.60  12-0.67551 0.25732 0.91892-0.69499 0.02163-0.63002
  -5  -3  -1  725.50    3.20  12-0.66941 0.38071 0.92191-0.98640 0.02179-0.04233
  -5  -3   0  841.74    3.32  12-0.66718 0.37758 0.92298-0.99304 0.02184 0.00501
  -5  -3   1  192.60    2.38  12-0.67071 0.38092 0.92128-0.99721 0.02175 0.05216
  -5   0  13   12.89    2.03  12-0.67815 0.31041 0.91761-0.86694 0.02156 0.59720
  -5   2 -15    1.81    2.10  13-0.68684 0.29487 0.91315-0.57336 0.02134-0.74307
  -5   3 -16   13.47    1.99  12-0.68272 0.26984 0.91528-0.50502 0.02144-0.79505
  -4  -1  -9   11.48    1.51  12-0.66793 0.41153 0.92262-0.83629 0.02182-0.43583
  -4   0  12    1.82    1.51  12-0.66880 0.37469 0.92221-0.89033 0.02180 0.54864
  -4   1 -13  187.82    1.83  12-0.67704 0.37876 0.91816-0.67896 0.02159-0.63965
  -3  -2   0  799.60    2.51  11-0.66330 0.49423 0.92482-0.98026 0.02194-0.00387
  -3  -2   1   18.28    1.57  12-0.66591 0.49810 0.92359-0.98403 0.02187 0.04252
  -3   0 -10  114.85    1.37  12-0.66872 0.46206 0.92225-0.79015 0.02180-0.49178
  -3   1 -12   57.06    1.30  12-0.67839 0.45088 0.91749-0.70880 0.02156-0.59319
  -3   2  15   75.95    1.17  14-0.70379 0.43268 0.90392-0.78409 0.02088 0.67527
  -2  -1   5   13.24    0.83  11-0.66099 0.53741 0.92590-0.96961 0.02200 0.22338
  -1   0  -6  310.23    0.81  12-0.68004 0.61307 0.91665-0.85696 0.02151-0.30541
  -1   0   7  613.97    0.96  14-0.71001 0.63345 0.90036-0.91506 0.02070 0.31145
  -1   7 -16   -0.45    1.64  14-0.70456 0.48912 0.90349-0.33237 0.02085-0.83141
   2   4  -9   94.83    1.32  12-0.66598 0.72535 0.92355-0.66206 0.02187-0.47995
   3   3   4  115.10    1.66  12-0.66894 0.81287 0.92214-0.82460 0.02180 0.14125
   3   5  11   47.30    2.18  12-0.67646 0.76913 0.91845-0.73125 0.02161 0.45634
   3   6 -10  178.77    2.43  12-0.67174 0.75822 0.92078-0.54848 0.02173-0.54280
   3   6  13    3.77    2.18  12-0.67149 0.74133 0.92090-0.67972 0.02173 0.54300
   3   8  16   17.95    2.63  12-0.66365 0.68527 0.92465-0.57001 0.02193 0.66818
   3   9 -13   10.78    2.68  12-0.66648 0.68690 0.92332-0.33989 0.02186-0.70815
   3   9  17   -0.06    2.99  12-0.66665 0.66241 0.92324-0.51174 0.02186 0.71065
   4   4  -1  414.85    2.45  11-0.65878 0.85488 0.92692-0.76079 0.02205-0.10503
   4   4   0    3.55    1.86  12-0.66779 0.86327 0.92269-0.76251 0.02183-0.05720
   4   4   2 3444.63    5.41  12-0.67031 0.86445 0.92147-0.77238 0.02176 0.03796
   4   4   3  226.81    2.26  11-0.66410 0.85723 0.92444-0.78082 0.02192 0.08442
   4   5   8   86.85    2.26  12-0.66882 0.83562 0.92220-0.74273 0.02180 0.31384
   4   8  14    1.35    3.12  12-0.67206 0.76779 0.92062-0.57977 0.02172 0.57558
   4  10 -12   12.12    3.42  12-0.67102 0.73972 0.92113-0.30336 0.02175-0.66952
   5   6   7   72.17    2.84  12-0.66690 0.88299 0.92312-0.69798 0.02185 0.25765
   5   7  10  131.47    2.97  12-0.66410 0.85505 0.92444-0.65099 0.02192 0.39106
   5   8  -8   66.55    2.88  12-0.67006 0.85302 0.92160-0.48115 0.02177-0.46573
   5   8  12   40.69    2.91  11-0.66347 0.83043 0.92474-0.59778 0.02193 0.47732
   5  10 -10    0.57    3.84  12-0.67933 0.81586 0.91701-0.33576 0.02153-0.57516
   5  11 -11   10.04    3.99  12-0.66437 0.77984 0.92432-0.27230 0.02191-0.63174
   6   7  -2  263.59    3.30  11-0.65816 0.92952 0.92720-0.61056 0.02207-0.17752
   6   7  -1   23.98    2.84  12-0.66886 0.94009 0.92218-0.61160 0.02180-0.12878
   6   7   5   11.10    2.89  12-0.66458 0.93074 0.92422-0.64745 0.02191 0.15384
   6   8  -5    3.52    3.02  11-0.66014 0.91102 0.92629-0.52784 0.02202-0.32647
   6   8   9   17.00    2.25  11-0.65603 0.89746 0.92817-0.60922 0.02212 0.33384
   6   9  11   29.14    3.58  11-0.65901 0.87655 0.92681-0.55383 0.02204 0.42073
   6  10  -8    4.11    3.73  12-0.66333 0.87041 0.92481-0.37957 0.02194-0.48319
   6  11  -9    1.01    3.95  12-0.66221 0.84860 0.92533-0.31050 0.02197-0.53444
   7   9  -2   16.48    3.59  12-0.66511 0.96251 0.92397-0.50300 0.02189-0.19269
   7   9   6   33.23    3.66  12-0.66703 0.95868 0.92305-0.54762 0.02185 0.18547
   7   9   7   60.50    2.78  11-0.65449 0.94596 0.92887-0.55830 0.02215 0.23062
   7  10   9    8.81    3.70  12-0.66591 0.93255 0.92359-0.50006 0.02187 0.31750
   7  11  -6   30.46    4.04  12-0.66461 0.91980 0.92420-0.35029 0.02191-0.39691
   7  11  11    6.68    4.34  11-0.66131 0.90432 0.92575-0.44795 0.02199 0.40467
   7  12  -7   -2.91    4.73  12-0.66482 0.89946 0.92410-0.28042 0.02190-0.44957
   7  12  12    2.35    4.87  11-0.66501 0.88766 0.92401-0.38616 0.02190 0.44695
   7  13  -8   -3.04    5.02  12-0.66085 0.87125 0.92596-0.21262 0.02200-0.50253
   7  13  13   20.55    5.77  12-0.66980 0.86669 0.92172-0.32487 0.02178 0.48424
   8  11  -1   63.75    4.31  11-0.66248 0.98515 0.92520-0.40436 0.02196-0.16335
   8  11   0   99.15    4.42  12-0.66899 0.99184 0.92212-0.40725 0.02180-0.11425
   8  11   5  103.54    4.49  12-0.66876 0.98743 0.92222-0.43572 0.02180 0.12176
   8  11   6   43.66    4.49  11-0.66179 0.97959 0.92552-0.44434 0.02198 0.16720
   8  12  -3   -2.51    4.53  12-0.66533 0.96867 0.92386-0.32808 0.02189-0.26152
   8  12   8   14.66    4.82  12-0.66878 0.96297 0.92222-0.38761 0.02180 0.25473
   8  12   9    2.32    3.49  11-0.65493 0.94842 0.92867-0.39960 0.02214 0.30144
   8  13  -4    7.94    5.16  12-0.66988 0.95080 0.92168-0.25348 0.02177-0.32078
   8  13  10    1.68    5.43  12-0.66498 0.93451 0.92403-0.33582 0.02190 0.34022
   8  14  11    2.66    6.23  12-0.66677 0.91383 0.92318-0.27550 0.02185 0.38025
   9  14  -1    2.22    4.57  11-0.65427 0.98213 0.92896-0.23998 0.02216-0.18076
   9  14   0    9.29    5.90  11-0.66190 0.98751 0.92547-0.24037 0.02197-0.14008
   9  14   1   37.01    5.99  12-0.66701 0.99209 0.92306-0.24420 0.02185-0.09135
   9  14   2   23.23    6.03  12-0.67010 0.99430 0.92158-0.24798 0.02177-0.04469
   9  14   3    4.39    5.48  12-0.67029 0.99453 0.92148-0.25302 0.02176 0.00149
   9  14   4    1.71    5.88  12-0.67010 0.99276 0.92158-0.25923 0.02177 0.04860
   9  14   5    0.78    5.80  12-0.66570 0.98855 0.92369-0.26872 0.02188 0.10072
   9  14   6    2.19    5.97  11-0.66271 0.98300 0.92509-0.27446 0.02195 0.14279
   9  14   7    5.89    4.69  11-0.65427 0.97486 0.92896-0.28360 0.02216 0.19024
   9  15  -1   -4.06    6.97  12-0.66557 0.97135 0.92375-0.16923 0.02188-0.19115
 -14  -4  -3    5.53    6.20  13-0.68668-0.22042 0.91315-0.80702 0.02146-0.11687
 -14  -4  -2    2.07    6.36  13-0.68394-0.22528 0.91458-0.81430 0.02152-0.07104
 -14  -4  -1    7.82    6.36  12-0.68122-0.22726 0.91598-0.82170 0.02159-0.02185
 -14  -4   0   28.29    6.37  12-0.68169-0.22741 0.91573-0.82753 0.02158 0.02456
 -14  -4   1    3.69    6.27  13-0.68422-0.22667 0.91443-0.83188 0.02152 0.07209
 -14  -4   2    0.03    6.28  13-0.68597-0.22461 0.91352-0.83476 0.02147 0.11736
 -13  -4  -5   11.34    5.50  13-0.68843-0.14536 0.91224-0.81945 0.02141-0.21209
 -13  -4  -4   11.27    5.63  12-0.68074-0.15426 0.91622-0.82968 0.02160-0.16452
 -13  -4  -3    5.94    4.00  12-0.67491-0.16123 0.91915-0.83848 0.02174-0.11757
 -13  -4   2    1.24    4.12  12-0.67448-0.16550 0.91936-0.86641 0.02175 0.11820
 -13  -4   3    1.55    5.89  13-0.68263-0.15978 0.91525-0.86899 0.02156 0.16432
 -13  -4   4   -1.20    5.42  13-0.68708-0.15285 0.91295-0.87007 0.02145 0.21032
 -13  -3  -8    3.69    5.98  13-0.68243-0.17471 0.91536-0.74216 0.02156-0.36309
 -13  -3   7   11.71    4.60  12-0.67405-0.19100 0.91957-0.83044 0.02176 0.34665
 -13  -3   8   17.69    5.71  13-0.69110-0.17481 0.91082-0.82740 0.02135 0.39346
 -12  -4  -5   11.11    5.07  12-0.68241-0.08129 0.91537-0.84863 0.02156-0.21338
 -12  -4  -4    7.63    3.33  12-0.67276-0.09134 0.92021-0.85882 0.02179-0.16598
 -12  -4   4    0.63    5.11  13-0.68263-0.08894 0.91525-0.89966 0.02156 0.21076
 -12  -3  -9    3.82    5.32  13-0.68725-0.09529 0.91285-0.75718 0.02144-0.40951
 -12  -3   8   21.90    5.28  12-0.68119-0.11321 0.91599-0.85806 0.02159 0.39217
 -12  -2 -11    3.68    5.70  13-0.68522-0.11940 0.91392-0.68247 0.02149-0.51250
 -11  -4  -6   19.82    4.20  13-0.69026 0.00011 0.91127-0.86325 0.02137-0.26239
 -11  -4  -5    4.71    4.09  12-0.68018-0.01330 0.91650-0.87517 0.02162-0.21512
 -11  -4   4    7.61    4.17  12-0.67927-0.02025 0.91696-0.92706 0.02164 0.21147
 -11  -4   5   28.87    4.40  13-0.68901-0.00965 0.91193-0.92637 0.02140 0.25747
 -11  -3  -9   -4.03    4.45  13-0.68431-0.02758 0.91439-0.78425 0.02152-0.41196
 -11  -3   8   40.06    3.46  12-0.67448-0.04896 0.91936-0.88607 0.02175 0.39003
 -11  -2 -11    9.16    4.86  12-0.67823-0.05506 0.91749-0.71133 0.02166-0.51299
 -11  -2  11   -0.11    4.76  13-0.68502-0.06446 0.91402-0.83262 0.02150 0.52371
 -11  -1 -13    2.36    5.15  13-0.69019-0.06427 0.91130-0.62821 0.02137-0.61634
 -10  -4  -5   39.18    4.16  12-0.67999 0.06107 0.91660-0.89904 0.02162-0.21733
 -10  -4   4   22.80    3.79  12-0.67830 0.05169 0.91745-0.95124 0.02166 0.20826
 -10  -4   5   29.74    3.62  13-0.69083 0.06416 0.91096-0.95027 0.02135 0.25571
 -10  -3  -9   15.90    3.86  12-0.68440 0.04464 0.91434-0.80930 0.02151-0.41212
 -10  -2 -11   15.06    3.84  12-0.67636 0.01520 0.91842-0.73671 0.02171-0.51496
 -10  -2  11   -1.18    4.09  13-0.68334 0.00494 0.91489-0.85878 0.02154 0.52338
 -10  -1 -13   23.81    4.50  13-0.68667 0.00384 0.91316-0.65535 0.02146-0.61622
 -10  -1  13    2.32    4.48  12-0.68168-0.01808 0.91574-0.80561 0.02158 0.61098
  -9  -4  -5   45.32    3.57  13-0.68815 0.14037 0.91238-0.91923 0.02142-0.21798
  -9  -4  -4   13.94    2.45  12-0.67663 0.12849 0.91829-0.93140 0.02170-0.16997
  -9  -4   3    3.47    2.54  12-0.67534 0.12102 0.91893-0.97208 0.02173 0.16136
  -9  -4   4    3.43    3.38  13-0.68595 0.13105 0.91354-0.97192 0.02148 0.20818
  -9  -3  -9   -2.73    3.19  13-0.68842 0.12108 0.91224-0.83049 0.02141-0.41140
  -9  -3   8   21.72    3.52  12-0.67929 0.09873 0.91696-0.93373 0.02164 0.38839
  -9  -2 -11   32.67    3.64  12-0.68181 0.09264 0.91567-0.75882 0.02158-0.51663
  -9  -2  11    2.41    3.44  12-0.68510 0.08087 0.91398-0.88162 0.02150 0.52248
  -9  -1 -13    9.53    3.65  13-0.69143 0.08036 0.91064-0.67759 0.02134-0.61809
  -9  -1  13   11.00    3.69  12-0.68374 0.05470 0.91468-0.82970 0.02153 0.60945
  -8  -4  -3   17.76    3.16  12-0.68375 0.20544 0.91468-0.95829 0.02153-0.12448
  -8  -4  -2  148.21    2.69  12-0.67663 0.19733 0.91829-0.96717 0.02170-0.07810
  -8  -4  -1   13.28    2.30  12-0.67341 0.19383 0.91989-0.97497 0.02178-0.03000
  -8  -4   0    2.44    2.22  12-0.67276 0.19200 0.92021-0.98088 0.02179 0.01842
  -8  -4   1   39.58    2.39  12-0.67534 0.19332 0.91893-0.98494 0.02173 0.06417
  -8  -4   2   21.02    3.11  12-0.68194 0.20102 0.91561-0.98804 0.02157 0.11128
  -8  -4   3   39.04    3.18  13-0.69035 0.20769 0.91122-0.98873 0.02137 0.15894
  -8  -3  -8   69.08    3.22  12-0.68189 0.18493 0.91563-0.86563 0.02157-0.36855
  -8  -1  13   36.59    3.56  13-0.69445 0.13609 0.90902-0.84845 0.02126 0.60904
  -8   0 -14    4.90    3.18  12-0.68407 0.12178 0.91451-0.63595 0.02152-0.67423
  -7  -3  -7  190.09    3.31  12-0.68079 0.25434 0.91619-0.89652 0.02160-0.32277
  -7  -3   7  103.69    2.90  13-0.69104 0.25419 0.91085-0.97158 0.02135 0.33934
  -7  -2 -10   37.88    2.59  12-0.68202 0.23512 0.91557-0.81414 0.02157-0.47177
  -7  -2  10    1.00    2.46  13-0.68469 0.22302 0.91419-0.92704 0.02151 0.47428
  -7  -1 -12   59.53    2.76  12-0.67938 0.21105 0.91691-0.73871 0.02164-0.57400
  -7   1 -15    5.40    3.09  13-0.69322 0.18067 0.90968-0.58494 0.02129-0.73128
  -7   1  16    0.31    2.93  13-0.69745 0.16380 0.90738-0.75923 0.02119 0.73400
  -7   2 -16   31.29    3.40  13-0.69060 0.15694 0.91108-0.51631 0.02136-0.78450
  -6  -3   5  116.36    2.81  12-0.67797 0.31348 0.91762-0.99184 0.02167 0.24321
  -6  -2  -9  111.54    2.52  12-0.67795 0.30148 0.91763-0.84644 0.02167-0.42596
  -6  -2   9   11.72    2.22  12-0.67963 0.29004 0.91678-0.94945 0.02163 0.42507
  -6   2  17   16.00    2.61  13-0.69973 0.21310 0.90612-0.72337 0.02113 0.77262
  -5  -3  -3  232.46    2.40  13-0.68752 0.40055 0.91271-0.96583 0.02144-0.13554
  -5  -3  -2 2035.48    4.28  12-0.67620 0.38829 0.91851-0.97737 0.02171-0.08876
  -5  -3   2  287.55    2.49  12-0.67921 0.38824 0.91699-0.99894 0.02164 0.10007
  -5  -2  -8  330.89    2.57  13-0.68908 0.38304 0.91189-0.87123 0.02140-0.37923
  -5  -2   8   11.71    1.88  13-0.68798 0.37054 0.91247-0.96335 0.02143 0.37717
  -5  -1  11    2.16    2.03  13-0.69336 0.35131 0.90960-0.91270 0.02129 0.51128
  -5   1 -14    5.24    1.96  13-0.69755 0.32751 0.90732-0.63858 0.02118-0.68423
  -5   1  15   -0.13    1.95  13-0.69704 0.30681 0.90760-0.80333 0.02120 0.68454
  -4  -2  -6  441.84    2.31  13-0.68519 0.44906 0.91393-0.90963 0.02149-0.28618
  -4  -2   6  155.58    1.86  12-0.68288 0.43781 0.91513-0.97999 0.02155 0.28105
  -3  -2  -2  174.94    1.67  12-0.68056 0.51316 0.91631-0.96021 0.02161-0.09841
  -3  -2   2  156.33    1.56  12-0.67818 0.50740 0.91751-0.98441 0.02166 0.09088
  -3  -1   8   49.38    1.12  13-0.68558 0.48793 0.91373-0.94966 0.02148 0.36689
  -3   0  11    1.64    1.11  13-0.69400 0.47236 0.90926-0.89720 0.02127 0.50170
  -2  -1  -5   76.86    1.17  13-0.69229 0.57547 0.91018-0.89655 0.02132-0.24868
  -2   1  12   36.00    0.80  15-0.72184 0.54804 0.89320-0.84643 0.02054 0.54067
  -1   5  17    4.03    1.38  16-0.74247 0.54613 0.87992-0.62668 0.01996 0.74457
   0   5  16   23.35    1.47  14-0.71036 0.58633 0.90007-0.66514 0.02085 0.69538
   0   7 -15   34.06    1.98  14-0.71770 0.56967 0.89572-0.35565 0.02066-0.78315
   1   1  -2   81.44    0.66  13-0.68451 0.73524 0.91428-0.86221 0.02151-0.12634
   1   3  -9  283.97    1.36  13-0.70200 0.71158 0.90485-0.68320 0.02107-0.47083
   1   3  11   17.67    1.02  13-0.69334 0.68908 0.90962-0.80224 0.02129 0.47370
   1   4  13    1.79    1.38  14-0.70665 0.67751 0.90222-0.74079 0.02095 0.55893
   1   5 -12   -0.58    1.40  14-0.70924 0.67591 0.90072-0.53195 0.02088-0.62720
   1   6  16   64.17    2.12  14-0.70465 0.62944 0.90335-0.62847 0.02100 0.68642
   1   7 -14   29.50    1.93  13-0.69433 0.61739 0.90908-0.39922 0.02127-0.73756
   2   2   4   -0.56    1.05  13-0.68036 0.77302 0.91641-0.85970 0.02161 0.15009
   2   4  11    5.86    1.61  13-0.69353 0.73778 0.90952-0.76248 0.02129 0.46419
   2   5  13   23.55    1.79  13-0.69171 0.71223 0.91049-0.70955 0.02133 0.55164
   2   7  16   63.93    2.47  13-0.68674 0.65964 0.91312-0.59878 0.02146 0.67766
   2   8  17    2.89    2.98  13-0.69574 0.64566 0.90832-0.53511 0.02123 0.71694
   2   9 -14   13.20    3.15  13-0.69408 0.64422 0.90922-0.29435 0.02127-0.75371
   2   9  18    5.22    3.25  13-0.69246 0.61888 0.91009-0.47767 0.02131 0.75585
   3   3   3    0.73    1.40  12-0.68485 0.83043 0.91410-0.81094 0.02150 0.09399
   3   4  -6   84.02    1.65  12-0.67761 0.80584 0.91780-0.69793 0.02168-0.33946
   3   4   8  206.91    2.25  13-0.69361 0.81176 0.90947-0.76992 0.02128 0.32233
   3   5  -8  230.24    2.38  13-0.69379 0.80058 0.90938-0.61334 0.02128-0.44116
   3   7 -11    1.24    1.90  13-0.68522 0.74844 0.91392-0.47132 0.02149-0.59925
   3   8 -12    7.96    2.36  13-0.68411 0.72530 0.91449-0.40183 0.02152-0.65304
   4   4   1  400.91    2.17  12-0.67212 0.86691 0.92052-0.76570 0.02181-0.00965
   4   5  -5   13.27    2.02  12-0.67779 0.85425 0.91771-0.66355 0.02167-0.30068
   4   6  -7    7.70    2.00  13-0.69100 0.84684 0.91087-0.58077 0.02135-0.40361
   4   7  -9  216.48    2.81  12-0.67917 0.81292 0.91702-0.51020 0.02164-0.50440
   4   7  12  164.32    3.18  13-0.69639 0.81484 0.90796-0.62114 0.02121 0.48690
   4   8 -10    1.83    2.49  13-0.68799 0.79955 0.91246-0.43543 0.02142-0.56091
   4   9 -11   -1.94    2.85  13-0.68532 0.77598 0.91386-0.36691 0.02149-0.61421
   4   9  15    0.13    3.11  13-0.68692 0.75729 0.91303-0.51483 0.02145 0.61516
   4  10  16   -0.32    3.62  13-0.68778 0.73530 0.91258-0.45515 0.02143 0.65554
   5   6   6   -1.50    2.56  13-0.68559 0.90247 0.91372-0.68395 0.02148 0.21240
   5   7  -6   15.26    2.66  12-0.68044 0.88316 0.91637-0.55241 0.02161-0.36431
   5   7   9   75.16    2.80  13-0.69273 0.88498 0.90994-0.63112 0.02131 0.34412
   5   9  -9    5.75    3.01  12-0.68038 0.83896 0.91640-0.40507 0.02161-0.52212
   5   9  13    4.15    3.28  12-0.68346 0.82808 0.91483-0.52843 0.02154 0.51656
   5  10  14    1.86    4.04  13-0.69486 0.81505 0.90880-0.46316 0.02125 0.55575
   5  11  15   -2.41    4.54  13-0.69425 0.78934 0.90912-0.40613 0.02127 0.59961
   5  12 -11    5.91    4.37  13-0.68511 0.77765 0.91397-0.19644 0.02150-0.63996
   6   7   0    0.14    1.96  12-0.67705 0.94679 0.91808-0.61406 0.02169-0.08122
   6   7   1   24.09    2.85  12-0.68100 0.95071 0.91609-0.61637 0.02160-0.03450
   6   7   2    2.88    2.81  12-0.68307 0.95104 0.91503-0.62101 0.02155 0.01158
   6   7   3    6.82    2.80  13-0.68206 0.94810 0.91554-0.62737 0.02157 0.05853
   6   7   4   68.06    2.20  12-0.67319 0.94062 0.91999-0.63794 0.02178 0.10695
   6   8   8   10.19    2.96  12-0.67830 0.91972 0.91745-0.59352 0.02166 0.28671
   6   9  -6   -0.83    3.16  13-0.68306 0.91158 0.91503-0.44697 0.02155-0.37871
   6   9  10    3.44    3.41  13-0.68585 0.90340 0.91359-0.53530 0.02148 0.37376
   6  10  -7   21.50    3.70  13-0.69091 0.89843 0.91092-0.37111 0.02135-0.43565
   6  10  12   17.27    3.64  12-0.67722 0.87059 0.91800-0.48644 0.02169 0.46103
   6  11  -8    2.08    4.06  13-0.69137 0.87604 0.91068-0.29999 0.02134-0.49137
   6  11  13   17.22    4.40  13-0.68620 0.85645 0.91341-0.42211 0.02147 0.49976
   6  12  -9   -1.94    4.63  13-0.68337 0.84674 0.91487-0.23450 0.02154-0.54427
   6  12  14   24.95    5.00  13-0.68715 0.83345 0.91291-0.36243 0.02145 0.54038
   7   9  -1   47.20    2.69  12-0.67534 0.97208 0.91893-0.50309 0.02173-0.14559
   7   9   0    1.06    3.43  13-0.68451 0.97877 0.91428-0.50410 0.02151-0.09902
   7   9   1   28.33    3.35  13-0.68689 0.98225 0.91304-0.50863 0.02145-0.05167
   7   9   2   -0.13    3.23  13-0.68654 0.98278 0.91323-0.51558 0.02146-0.00206
   7   9   3    2.73    3.38  12-0.68451 0.98121 0.91428-0.52068 0.02151 0.04225
   7   9   4   41.46    3.52  13-0.68412 0.97678 0.91449-0.52771 0.02152 0.08984
   7   9   5   81.53    2.82  12-0.67705 0.96935 0.91808-0.53643 0.02169 0.13789
   7  10  -3   34.37    3.81  13-0.68830 0.96452 0.91230-0.42022 0.02142-0.24822
   7  10   8   18.02    3.96  12-0.68255 0.95020 0.91530-0.48541 0.02156 0.27056
   7  11  10    6.48    4.03  12-0.68316 0.92658 0.91498-0.43144 0.02154 0.35662
   7  12  -6   11.27    4.64  13-0.68762 0.91991 0.91266-0.27387 0.02143-0.40549
   7  12  11    1.12    4.24  13-0.68792 0.90979 0.91250-0.37045 0.02143 0.40174
   7  13  -7    4.99    5.18  13-0.68331 0.89253 0.91491-0.20511 0.02154-0.46074
   7  13  12    1.52    4.80  13-0.68916 0.88837 0.91185-0.31026 0.02140 0.44203
   8  11   1    0.30    3.07  12-0.67427 0.99571 0.91946-0.41117 0.02176-0.06747
   8  11   2    1.88    2.92  12-0.67663 0.99735 0.91829-0.41418 0.02170-0.02217
   8  11   3    2.54    2.97  12-0.67620 0.99657 0.91851-0.42006 0.02171 0.02505
   8  11   4   38.24    3.23  12-0.67405 0.99327 0.91957-0.42700 0.02176 0.07394
   8  12  -2    1.72    4.52  13-0.68307 0.97923 0.91503-0.32458 0.02155-0.21683
   8  12  -1   28.22    4.77  13-0.68725 0.98783 0.91285-0.32713 0.02144-0.16991
   8  12   6   28.60    4.96  13-0.68933 0.98466 0.91176-0.36583 0.02139 0.16008
   8  12   7   48.24    5.13  12-0.68063 0.97502 0.91628-0.37609 0.02161 0.20769
   8  13  -3   -1.90    5.02  13-0.68483 0.96486 0.91412-0.25281 0.02150-0.27092
   8  13   8   15.88    5.09  13-0.69139 0.96341 0.91066-0.31077 0.02134 0.24656
   8  13   9    7.22    5.20  12-0.67998 0.95046 0.91660-0.32236 0.02162 0.29267
   8  14  -4   23.41    5.85  13-0.68529 0.94227 0.91388-0.18125 0.02149-0.32774
   8  14  10    4.23    6.21  13-0.68412 0.93113 0.91449-0.26111 0.02152 0.33233
   9  15   0   -1.49    5.12  12-0.67405 0.97721 0.91957-0.17054 0.02176-0.14725
   9  15   1   12.66    5.98  12-0.67980 0.98133 0.91669-0.17213 0.02163-0.10154
   9  15   2   17.44    6.57  12-0.68301 0.98386 0.91506-0.17614 0.02155-0.05420
   9  15   3    5.04    6.67  13-0.68428 0.98447 0.91440-0.18145 0.02152-0.00680
   9  15   4   -0.95    6.67  13-0.68367 0.98311 0.91472-0.18898 0.02153 0.04359
   9  15   5    6.90    6.65  12-0.68235 0.97975 0.91540-0.19419 0.02156 0.08714
   9  15   6    9.73    4.95  12-0.67534 0.97451 0.91893-0.20250 0.02173 0.13435
 -14  -4  -6   -2.79    6.32  14-0.70687-0.19519 0.90199-0.77616 0.02102-0.26054
 -14  -4  -5    4.59    6.81  13-0.70169-0.20481 0.90493-0.78872 0.02115-0.21086
 -14  -4  -4    3.91    4.69  13-0.69306-0.21356 0.90967-0.79860 0.02135-0.16333
 -14  -4   3    1.50    4.95  13-0.69389-0.21873 0.90922-0.83778 0.02133 0.16417
 -14  -4   4   -1.55    6.89  14-0.70245-0.21190 0.90450-0.83919 0.02113 0.20991
 -13  -4  -6    5.16    6.03  13-0.70177-0.13343 0.90489-0.80817 0.02114-0.25999
 -13  -4   5   30.51    6.03  13-0.70012-0.14053 0.90581-0.87112 0.02118 0.26061
 -13  -3  -9    5.31    5.78  13-0.69771-0.15698 0.90714-0.72772 0.02124-0.40833
 -12  -4  -7   21.22    4.92  14-0.70606-0.05567 0.90245-0.82406 0.02104-0.30669
 -12  -4  -6   16.36    3.71  13-0.69306-0.06885 0.90967-0.83712 0.02135-0.26062
 -12  -4   5   32.63    3.62  13-0.69243-0.07679 0.91001-0.90011 0.02137 0.25923
 -12  -4   6   52.20    5.22  14-0.70550-0.06449 0.90277-0.89794 0.02105 0.30820
 -12  -3 -10    1.75    4.81  14-0.70971-0.07258 0.90035-0.73945 0.02095-0.45757
 -12  -3   9    2.74    5.22  14-0.70342-0.09266 0.90395-0.85270 0.02110 0.44102
 -11  -4  -7   44.95    4.46  14-0.70456 0.01444 0.90331-0.84990 0.02108-0.30775
 -11  -4   6  118.37    4.88  13-0.70335 0.00466 0.90399-0.92428 0.02110 0.30607
 -11  -3 -10   -2.67    4.69  14-0.70509-0.00392 0.90301-0.76546 0.02106-0.45967
 -11  -3   9    4.25    4.28  14-0.70110-0.02509 0.90526-0.87981 0.02116 0.44180
 -11  -2 -12   18.49    4.97  14-0.70774-0.02510 0.90149-0.68858 0.02100-0.56121
 -10  -4  -7  121.64    4.14  14-0.70899 0.08987 0.90077-0.87263 0.02097-0.30818
 -10  -4  -6   61.72    3.02  13-0.69348 0.07438 0.90945-0.88652 0.02134-0.26312
 -10  -4   6   60.96    3.98  14-0.70657 0.07993 0.90217-0.94727 0.02103 0.30586
 -10  -3 -10   13.07    4.13  14-0.70944 0.06985 0.90051-0.78986 0.02096-0.45872
 -10  -3   9    1.52    4.12  14-0.70342 0.04790 0.90396-0.90414 0.02110 0.44157
 -10  -2 -12   -0.17    4.02  14-0.70630 0.04783 0.90232-0.71315 0.02103-0.56216
  -9  -4  -6   24.47    3.62  13-0.70313 0.15596 0.90412-0.90617 0.02111-0.26345
  -9  -4   5    8.79    3.36  13-0.70077 0.14549 0.90544-0.97025 0.02117 0.25607
  -9  -3   9    4.85    3.40  14-0.70479 0.12446 0.90318-0.92523 0.02107 0.43672
  -9   0  15    0.08    3.82  14-0.70146 0.04483 0.90506-0.76872 0.02115 0.69543
  -8  -4  -5  454.18    4.19  14-0.70593 0.22832 0.90253-0.93504 0.02104-0.21634
  -8  -4  -4   43.54    2.41  13-0.69348 0.21549 0.90945-0.94738 0.02134-0.17100
  -8  -4   4   50.22    3.21  13-0.70346 0.22082 0.90393-0.98794 0.02110 0.20761
  -8  -3  -9   56.73    3.18  14-0.70826 0.21022 0.90119-0.84602 0.02098-0.41281
  -8  -3   8    1.25    2.20  13-0.69368 0.18531 0.90934-0.95097 0.02134 0.38892
  -8  -2 -11   84.46    3.18  13-0.69655 0.17806 0.90778-0.77634 0.02127-0.51695
  -8  -2  11    7.17    2.91  13-0.70136 0.16823 0.90511-0.89931 0.02115 0.52322
  -8  -1 -13    4.77    3.02  13-0.70437 0.16420 0.90342-0.69520 0.02108-0.61829
  -8   0  15   14.44    3.60  14-0.70854 0.12788 0.90103-0.78699 0.02098 0.69594
  -7  -4  -2  612.84    4.08  13-0.70346 0.29570 0.90393-0.97852 0.02110-0.07720
  -7  -4  -1  175.85    3.23  13-0.69955 0.29113 0.90612-0.98638 0.02120-0.03040
  -7  -4   0    0.83    2.74  13-0.69846 0.28940 0.90673-0.99244 0.02122 0.01792
  -7  -4   1   -0.34    2.62  14-0.70367 0.29310 0.90381-0.99653 0.02110 0.06496
  -7  -4   2   13.57    2.63  14-0.70779 0.29759 0.90146-0.99847 0.02100 0.11281
  -7  -3  -8   12.65    2.71  14-0.70697 0.28050 0.90193-0.87716 0.02102-0.36730
  -7   0 -14    0.10    2.43  14-0.70471 0.21635 0.90322-0.64802 0.02107-0.67557
  -6  -3  -6  342.33    2.62  13-0.69348 0.33703 0.90945-0.92083 0.02134-0.27565
  -6  -3   6  208.42    2.95  13-0.70258 0.33826 0.90443-0.98467 0.02112 0.29218
  -6  -1  12   55.06    2.20  13-0.70050 0.28661 0.90559-0.89018 0.02117 0.55993
  -6   0  14   25.08    2.05  13-0.70209 0.26446 0.90470-0.83530 0.02114 0.64678
  -5  -3  -4  295.14    2.60  14-0.70379 0.41704 0.90374-0.95158 0.02109-0.18134
  -5  -3   3   58.57    1.61  13-0.69264 0.40154 0.90990-0.99786 0.02136 0.14875
  -5  -3   4   59.58    2.19  14-0.70932 0.41839 0.90057-0.99363 0.02096 0.19738
  -5  -1 -11  218.13    2.45  14-0.71450 0.38616 0.89754-0.77589 0.02083-0.52659
  -5   3  18    1.92    1.90  15-0.73753 0.30110 0.88311-0.66594 0.02023 0.81171
  -4  -1  10    1.11    1.67  13-0.70563 0.43623 0.90270-0.92455 0.02105 0.46243
  -4   2  16    2.24    1.46  15-0.72653 0.38532 0.89019-0.75160 0.02052 0.72348
  -3  -2  -3  150.66    1.53  13-0.70039 0.53327 0.90566-0.94394 0.02118-0.14479
  -3  -2   3   27.81    1.34  13-0.69810 0.52722 0.90692-0.97966 0.02123 0.13904
  -3  -1  -8    6.25    1.27  14-0.71740 0.52992 0.89580-0.84094 0.02076-0.38769
  -1   7  19    9.97    2.17  16-0.74080 0.49869 0.88093-0.50871 0.02014 0.82343
   0   2  -9   33.41    0.62  16-0.74992 0.70975 0.87469-0.69316 0.01989-0.46121
   1   1   3  522.62    1.12  13-0.70054 0.74784 0.90557-0.88223 0.02117 0.11169
   1   2   8   41.79    0.89  14-0.71867 0.73991 0.89503-0.83526 0.02072 0.34037
   1   6 -13    6.32    1.56  14-0.71244 0.65594 0.89875-0.45965 0.02088-0.68315
   1   7  17   -1.76    2.21  14-0.71515 0.61527 0.89715-0.56520 0.02081 0.72907
   1   8  18   16.90    2.86  14-0.71886 0.59694 0.89492-0.50224 0.02072 0.76532
   1   9 -15    0.13    2.83  13-0.70315 0.58086 0.90411-0.25820 0.02111-0.80466
   2   2   3  239.49    1.54  14-0.70417 0.80060 0.90353-0.83993 0.02108 0.10210
   2   3  -6   67.54    1.46  14-0.71563 0.79368 0.89686-0.71737 0.02080-0.33071
   2   3   8  108.00    1.53  14-0.71284 0.78341 0.89852-0.79837 0.02087 0.33062
   2   5 -10  135.48    1.86  15-0.72125 0.75708 0.89346-0.56108 0.02066-0.53422
   3   3   0   40.59    1.59  13-0.69771 0.84393 0.90714-0.78682 0.02124-0.04837
   3   3   1  565.86    2.30  13-0.70151 0.84743 0.90503-0.78989 0.02115-0.00109
   3   3   2  230.89    1.86  13-0.69840 0.84352 0.90676-0.79740 0.02122 0.04622
   3   7  14    1.22    2.26  14-0.70758 0.75373 0.90158-0.60131 0.02100 0.58188
   3  10 -13    5.64    3.23  13-0.70321 0.69899 0.90407-0.25465 0.02111-0.71683
   4   5  -4  175.48    2.41  14-0.70612 0.88089 0.90242-0.65435 0.02104-0.25474
   4   5   7    2.51    2.08  13-0.69950 0.86750 0.90615-0.72059 0.02120 0.26582
   4   6  10  328.78    2.89  13-0.69628 0.83918 0.90792-0.67445 0.02127 0.39986
   4  11 -12    7.81    3.83  13-0.69939 0.74264 0.90621-0.22256 0.02120-0.67818
   5   6  -2  116.90    2.62  13-0.70175 0.92390 0.90489-0.62744 0.02114-0.16839
   5   6   5    5.03    2.51  13-0.70312 0.92063 0.90413-0.66710 0.02111 0.16245
   5   7  -5   11.13    2.81  14-0.70724 0.90874 0.90178-0.54321 0.02101-0.31779
   5   8  -7    0.48    2.65  14-0.70400 0.88623 0.90363-0.46898 0.02109-0.41638
   5   8  11   79.65    3.11  13-0.69770 0.86586 0.90714-0.57428 0.02124 0.43030
   5  10  -9    2.06    3.78  14-0.71047 0.84843 0.89991-0.32209 0.02093-0.53200
   5  11 -10   10.30    4.09  14-0.70366 0.81783 0.90382-0.25629 0.02110-0.58510
   6   8  -3   21.37    3.20  13-0.69901 0.94776 0.90642-0.51920 0.02121-0.23156
   6   8   6   57.09    3.27  14-0.71005 0.95349 0.90015-0.56340 0.02094 0.19173
   6   8   7   26.60    2.44  13-0.69578 0.93835 0.90820-0.57761 0.02129 0.24002
   6   9  -5    4.91    3.18  14-0.70430 0.93228 0.90345-0.43927 0.02108-0.33437
   6   9   9   32.52    3.48  14-0.70743 0.92659 0.90167-0.51737 0.02101 0.32566
   6  10  11   -0.90    3.87  14-0.70352 0.89577 0.90390-0.46855 0.02110 0.41802
   6  12  -8    6.88    4.39  14-0.71153 0.87325 0.89929-0.22296 0.02090-0.49911
   6  13  -9    1.18    4.86  13-0.69729 0.83661 0.90737-0.16034 0.02125-0.55538
   6  13  14    2.10    5.12  14-0.71079 0.83524 0.89972-0.28412 0.02092 0.53193
   7  10  -2    8.18    3.85  13-0.70251 0.97626 0.90447-0.41737 0.02113-0.20147
   7  10   6   13.93    4.07  14-0.70724 0.97648 0.90178-0.46048 0.02101 0.17531
   7  10   7   18.04    2.96  13-0.69619 0.96477 0.90797-0.47276 0.02128 0.22312
   7  11  -4   -0.58    4.10  14-0.70316 0.95721 0.90410-0.34186 0.02111-0.29902
   7  11   9   -2.16    4.11  14-0.70195 0.94339 0.90479-0.41803 0.02114 0.31429
   7  12  10   -1.91    4.21  14-0.70700 0.92892 0.90192-0.35469 0.02102 0.35667
   7  13  -6   15.41    5.31  14-0.70449 0.91295 0.90335-0.19898 0.02108-0.41416
   8  12   0   90.28    3.76  13-0.69473 0.99397 0.90877-0.32819 0.02131-0.12360
   8  12   1   36.84    4.66  13-0.69959 0.99802 0.90610-0.33111 0.02120-0.07628
   8  12   2    5.98    4.48  13-0.70249 0.99980 0.90448-0.33512 0.02113-0.02954
   8  12   3    1.55    4.47  14-0.70367 0.99940 0.90381-0.34063 0.02110 0.01803
   8  12   4   -0.18    4.38  14-0.70190 0.99639 0.90481-0.34923 0.02114 0.07021
   8  12   5    0.71    3.34  13-0.69599 0.99149 0.90809-0.35772 0.02128 0.11607
   8  13  -2   -0.27    5.12  14-0.70046 0.97613 0.90562-0.25098 0.02117-0.21996
   8  13  -1    4.03    5.39  14-0.70585 0.98335 0.90257-0.25107 0.02104-0.17873
   8  13   6    1.79    4.75  14-0.71005 0.98278 0.90015-0.28849 0.02094 0.15213
   8  13   7    9.82    5.74  14-0.70318 0.97440 0.90409-0.29847 0.02111 0.19868
   8  14  -3    2.18    5.48  13-0.69898 0.95451 0.90644-0.17835 0.02121-0.28181
   8  14  -2   13.02    5.71  14-0.70736 0.96497 0.90171-0.17783 0.02101-0.23495
   8  14   8   20.27    6.11  14-0.70830 0.95777 0.90117-0.23595 0.02098 0.23773
   8  14   9   15.33    5.58  13-0.69833 0.94549 0.90680-0.24694 0.02123 0.28529
   8  15  -3   12.23    6.60  14-0.70715 0.94055 0.90183-0.10888 0.02101-0.28884
 -14  -5  -1    8.26    5.91  15-0.72721-0.15778 0.89002-0.85992 0.02033-0.01391
 -14  -5   0    9.49    5.86  15-0.72825-0.15809 0.88937-0.86537 0.02030 0.03356
 -13  -5  -3   30.82    5.37  15-0.72576-0.08655 0.89094-0.87523 0.02037-0.11061
 -13  -5  -2    4.10    5.47  14-0.72208-0.09142 0.89322-0.88302 0.02047-0.06289
 -13  -5  -1    6.30    5.12  15-0.72177-0.09352 0.89340-0.88987 0.02048-0.01515
 -13  -5   0   10.84    5.43  14-0.72115-0.09404 0.89378-0.89517 0.02050 0.03139
 -13  -5   1   11.84    5.33  15-0.72316-0.09272 0.89255-0.89932 0.02044 0.07923
 -13  -5   2    1.52    4.96  15-0.72712-0.08929 0.89008-0.90222 0.02033 0.12690
 -13  -4  -8    1.26    5.85  15-0.72658-0.10590 0.89042-0.78134 0.02035-0.35339
 -13  -4  -7    0.34    4.18  14-0.71231-0.11932 0.89909-0.79388 0.02073-0.31225
 -13  -4   6   42.98    4.41  14-0.71190-0.12946 0.89933-0.86892 0.02074 0.30886
 -13  -4   7   34.92    6.34  15-0.72704-0.11545 0.89013-0.86629 0.02033 0.35423
 -12  -5  -4    2.91    4.39  15-0.72623-0.01324 0.89064-0.89273 0.02036-0.15746
 -12  -5  -3    2.23    4.62  15-0.72273-0.01939 0.89281-0.90223 0.02045-0.11061
 -12  -5  -2   15.95    4.72  14-0.71873-0.02310 0.89526-0.91059 0.02056-0.06346
 -12  -5  -1   12.74    4.43  14-0.71790-0.02622 0.89576-0.91699 0.02058-0.01696
 -12  -5   0   16.88    4.56  14-0.71696-0.02630 0.89633-0.92270 0.02061 0.03143
 -12  -5   1   13.33    4.56  14-0.71957-0.02444 0.89475-0.92688 0.02054 0.07819
 -12  -5   2    1.04    4.65  15-0.72317-0.02224 0.89254-0.92912 0.02044 0.12496
 -12  -4  -8    5.50    5.11  14-0.72141-0.03870 0.89363-0.80923 0.02049-0.35525
 -12  -4   7   45.35    5.36  14-0.72162-0.04929 0.89350-0.89453 0.02048 0.35448
 -12  -3  10    2.02    5.51  14-0.72204-0.07293 0.89324-0.84490 0.02047 0.48522
 -11  -5  -3    3.02    4.22  15-0.72337 0.05301 0.89242-0.92640 0.02043-0.11149
 -11  -5  -2  101.33    4.42  14-0.71949 0.04904 0.89480-0.93512 0.02054-0.06327
 -11  -5  -1   72.44    4.33  14-0.71714 0.04596 0.89622-0.94178 0.02060-0.01615
 -11  -5   0   20.37    4.24  14-0.71742 0.04562 0.89605-0.94723 0.02060 0.03109
 -11  -5   1    4.73    4.16  14-0.72030 0.04730 0.89431-0.95112 0.02052 0.07665
 -11  -5   2    1.73    4.07  14-0.72275 0.05041 0.89280-0.95351 0.02045 0.12342
 -11  -4  -8   27.10    4.56  14-0.72151 0.03303 0.89357-0.83498 0.02049-0.35522
 -11  -4   7   63.99    4.35  14-0.72039 0.02127 0.89425-0.92002 0.02052 0.35394
 -11  -3  10    2.81    4.70  15-0.72193-0.00303 0.89330-0.87107 0.02047 0.48684
 -11  -2  12    4.89    4.95  14-0.71802-0.03186 0.89569-0.82066 0.02058 0.57431
 -10  -5  -2   50.80    3.93  15-0.72557 0.12679 0.89105-0.95535 0.02037-0.06718
 -10  -5  -1    3.61    3.84  14-0.72231 0.12298 0.89307-0.96237 0.02046-0.01882
 -10  -5   0   40.13    3.66  15-0.72391 0.12306 0.89209-0.96793 0.02042 0.02768
 -10  -5   1   -0.11    3.58  15-0.72437 0.12325 0.89180-0.97159 0.02041 0.07602
 -10  -4  -8   38.65    3.94  15-0.72628 0.10934 0.89061-0.85545 0.02035-0.35791
 -10  -4   7    6.86    3.79  15-0.72437 0.09604 0.89180-0.94202 0.02041 0.35160
 -10  -3  10   -3.16    4.01  15-0.72325 0.06909 0.89250-0.89428 0.02044 0.48430
 -10  -2  12    4.52    4.17  14-0.71565 0.03810 0.89711-0.84597 0.02064 0.57107
 -10  -1 -14    8.95    4.45  15-0.72640 0.04471 0.89053-0.62703 0.02035-0.66331
 -10  -1  14    1.61    4.35  14-0.72165 0.02024 0.89348-0.78857 0.02048 0.65746
  -9  -4  -7  249.43    4.13  14-0.72030 0.17323 0.89431-0.89099 0.02052-0.31007
  -9  -4   6    6.48    3.35  14-0.71714 0.16071 0.89622-0.96603 0.02060 0.30263
  -9  -3 -10   29.26    3.66  14-0.71942 0.15187 0.89484-0.80970 0.02054-0.45943
  -9  -2 -12   51.15    3.71  14-0.71694 0.12744 0.89634-0.73524 0.02061-0.56122
  -9  -2  12   11.40    3.47  15-0.72356 0.11714 0.89230-0.86587 0.02043 0.57121
  -9  -1  14    1.76    4.12  15-0.72937 0.09923 0.88866-0.80867 0.02027 0.65861
  -9   0 -15   24.17    3.85  15-0.72359 0.09192 0.89228-0.58209 0.02043-0.72022
  -8  -4  -6    2.92    3.14  15-0.72229 0.24551 0.89309-0.92018 0.02046-0.26450
  -8  -4   5    4.79    3.19  14-0.71888 0.23447 0.89517-0.98454 0.02056 0.25471
  -8  -3   9    0.34    2.95  15-0.72273 0.21289 0.89281-0.93956 0.02045 0.43677
  -7  -4  -4    5.32    2.61  15-0.72150 0.31494 0.89357-0.95690 0.02049-0.17121
  -7  -4  -3    1.41    1.88  14-0.71088 0.30375 0.89993-0.96881 0.02077-0.12457
  -7  -4   3   43.85    2.91  14-0.71839 0.30748 0.89546-0.99832 0.02057 0.16000
  -7  -3   8    4.26    2.60  14-0.71955 0.28178 0.89476-0.96080 0.02054 0.38742
  -7  -2 -11  114.89    2.84  14-0.72166 0.27496 0.89347-0.78712 0.02048-0.51693
  -7  -2  11    2.60    2.43  15-0.72654 0.26407 0.89044-0.90849 0.02035 0.52259
  -7  -1 -13    9.29    2.90  15-0.73045 0.26328 0.88797-0.70488 0.02024-0.61933
  -7  -1  13   47.26    2.62  14-0.71880 0.23268 0.89522-0.85922 0.02056 0.60926
  -7   0  15   27.27    2.91  15-0.73448 0.22287 0.88538-0.79648 0.02012 0.69534
  -6  -3  -7  213.40    3.01  14-0.71917 0.36341 0.89499-0.90137 0.02055-0.32117
  -6  -3   7   71.11    2.36  15-0.73020 0.36416 0.88813-0.97385 0.02024 0.33876
  -6  -2 -10   28.05    2.27  14-0.71983 0.34360 0.89459-0.81935 0.02053-0.47039
  -6  -2  10   16.47    2.23  14-0.72165 0.33233 0.89348-0.93082 0.02048 0.47311
  -6  -1 -12   53.72    2.21  14-0.71698 0.31893 0.89631-0.74489 0.02061-0.57276
  -6   1 -15    1.45    2.41  15-0.72619 0.28598 0.89066-0.59089 0.02036-0.72935
  -6   1  16    2.69    2.48  15-0.73315 0.27071 0.88624-0.76190 0.02016 0.73278
  -6   2 -16   21.08    2.32  15-0.72870 0.26593 0.88908-0.51822 0.02029-0.78613
  -5  -3  -5    2.41    2.10  15-0.72326 0.43792 0.89249-0.93439 0.02044-0.22789
  -5  -2   9    7.56    2.12  15-0.73401 0.41609 0.88568-0.94255 0.02014 0.42525
  -5   0 -13  210.56    2.37  15-0.73205 0.38469 0.88694-0.68820 0.02019-0.62940
  -4  -2  -7  575.96    2.56  15-0.72437 0.48923 0.89180-0.88177 0.02041-0.33226
  -4  -2   7    0.70    1.46  15-0.72417 0.47884 0.89193-0.96201 0.02041 0.33026
  -4  -1 -10   34.65    1.68  15-0.73289 0.47780 0.88641-0.79454 0.02017-0.48087
  -4   0 -12  150.21    1.90  15-0.73638 0.45939 0.88413-0.71612 0.02007-0.58295
  -3  -2  -4  370.63    1.85  15-0.72675 0.56074 0.89031-0.92262 0.02034-0.19182
  -3  -2   4  153.12    1.48  15-0.72426 0.55216 0.89187-0.96993 0.02041 0.18666
  -2  -1   6   15.49    1.02  15-0.72911 0.60410 0.88882-0.93834 0.02027 0.27281
  -2   1 -11   14.03    0.78  16-0.74682 0.58852 0.87712-0.70044 0.01976-0.54477
  -1   6  18   17.05    1.78  16-0.75570 0.53489 0.87088-0.55707 0.01950 0.78475
   0   6  17    0.06    1.78  16-0.73810 0.58977 0.88300-0.58909 0.02002 0.73580
   0   7  18   18.18    2.25  16-0.74005 0.56900 0.88171-0.52771 0.01996 0.77518
   2   2   0   77.15    1.36  15-0.72505 0.82351 0.89138-0.81042 0.02039-0.03840
   2   2   1 1130.71    2.32  15-0.72812 0.82568 0.88945-0.81437 0.02030 0.00914
   2   2   2  185.04    1.50  15-0.72175 0.81802 0.89341-0.82441 0.02048 0.05597
   2   6  14   51.01    2.17  15-0.73656 0.73293 0.88402-0.62310 0.02006 0.59233
   2   8 -13    5.98    2.59  15-0.72482 0.69629 0.89152-0.34786 0.02039-0.69802
   2  10 -14    3.62    3.53  15-0.72960 0.65544 0.88851-0.20927 0.02026-0.76068
   3   4  -5  164.84    1.90  14-0.72052 0.84736 0.89417-0.68025 0.02051-0.29187
   3   5  10  174.48    2.16  15-0.72699 0.82034 0.89016-0.69685 0.02033 0.41040
   3   6  -9   13.33    2.32  15-0.72947 0.81475 0.88859-0.52237 0.02026-0.49474
   3   6  12  135.66    2.30  15-0.72759 0.79722 0.88979-0.64325 0.02032 0.49707
   3   8  15    3.03    2.60  15-0.72296 0.74515 0.89267-0.53240 0.02045 0.62244
   3   9 -12    5.64    3.14  15-0.72720 0.74638 0.89003-0.31174 0.02033-0.66110
   3   9  16    4.93    3.08  15-0.72580 0.72495 0.89091-0.47133 0.02037 0.66259
   3  10  17    0.56    3.64  14-0.72076 0.69599 0.89403-0.41499 0.02051 0.70200
   3  11 -13    5.23    3.87  15-0.72538 0.70003 0.89117-0.17706 0.02038-0.72409
   4   5   6    4.34    2.08  14-0.72252 0.89102 0.89294-0.70166 0.02046 0.22024
   4   6  -6   63.12    2.42  15-0.72831 0.88310 0.88933-0.56483 0.02030-0.35413
   4   6   9   64.65    2.34  15-0.72938 0.87230 0.88865-0.64983 0.02027 0.35451
   4   7  -8   96.55    2.58  15-0.72173 0.85469 0.89343-0.49310 0.02048-0.45640
   4   8  -9   63.76    3.14  15-0.73352 0.84475 0.88600-0.41474 0.02015-0.51045
   4   8  13   14.43    2.82  14-0.72118 0.81589 0.89377-0.54704 0.02049 0.52651
   4   9 -10    1.61    3.16  15-0.73238 0.82086 0.88673-0.34428 0.02018-0.56666
   4   9  14    2.33    3.38  15-0.73158 0.80348 0.88724-0.48104 0.02021 0.56703
   4  10 -11    0.92    3.29  15-0.72055 0.78800 0.89415-0.28242 0.02051-0.62075
   4  11  16    1.43    4.27  15-0.72883 0.75382 0.88900-0.36424 0.02028 0.64544
   5   6  -1   17.31    1.71  14-0.71272 0.93447 0.89885-0.62782 0.02072-0.12157
   5   6   0   75.92    2.54  14-0.72147 0.94224 0.89359-0.62764 0.02049-0.07301
   5   6   1   34.74    2.50  15-0.72456 0.94500 0.89168-0.63207 0.02040-0.02449
   5   6   2   36.59    2.53  15-0.72469 0.94431 0.89160-0.63780 0.02040 0.02282
   5   6   3   33.52    2.47  15-0.72159 0.94024 0.89352-0.64522 0.02048 0.06866
   5   6   4   68.80    1.90  14-0.71374 0.93251 0.89825-0.65490 0.02070 0.11470
   5   7   8   53.18    2.93  14-0.71768 0.91076 0.89589-0.61016 0.02059 0.29612
   5   8  10   80.73    3.20  15-0.72559 0.89377 0.89104-0.55284 0.02037 0.38514
   5   9  -8   51.46    3.11  14-0.71484 0.87316 0.89759-0.39289 0.02067-0.47440
   5   9  12   11.65    3.24  14-0.71828 0.86238 0.89553-0.50286 0.02057 0.46983
   5  10  13   -3.57    3.69  15-0.72464 0.84587 0.89163-0.44102 0.02040 0.51369
   5  11  14    4.27    3.89  15-0.72580 0.82497 0.89091-0.37893 0.02037 0.55237
   5  12 -10   18.79    4.75  15-0.72255 0.81503 0.89293-0.18133 0.02046-0.59057
   5  12  15    7.97    4.95  15-0.72392 0.79833 0.89208-0.32163 0.02042 0.58924
   6   8  -2  172.71    2.82  14-0.71252 0.96060 0.89897-0.51712 0.02073-0.18554
   6   8  -1   -2.93    3.00  15-0.72214 0.97037 0.89318-0.51838 0.02047-0.13447
   6   8   4  144.60    3.40  15-0.72825 0.97243 0.88937-0.54185 0.02030 0.10106
   6   8   5   18.79    3.17  14-0.72148 0.96446 0.89358-0.55126 0.02049 0.14655
   6   9   8    9.74    3.34  15-0.72529 0.94423 0.89123-0.50181 0.02038 0.28111
   6  10  -6   25.78    3.60  14-0.71609 0.92192 0.89685-0.36300 0.02063-0.38927
   6  10  10   -0.11    3.66  15-0.72388 0.91904 0.89210-0.44940 0.02042 0.37073
   6  11  -7    6.74    4.22  14-0.71854 0.90256 0.89538-0.29011 0.02057-0.44288
   6  11  12    5.29    3.15  14-0.71333 0.88339 0.89849-0.40104 0.02071 0.45393
   6  12  13   41.63    4.60  14-0.71498 0.86175 0.89751-0.33954 0.02066 0.49372
   6  13  -8    4.43    5.38  15-0.72441 0.86442 0.89178-0.15069 0.02041-0.50635
   7  10  -1   51.26    2.83  14-0.71129 0.98514 0.89969-0.41853 0.02076-0.15480
   7  10   0   60.06    3.71  14-0.71850 0.99144 0.89540-0.41986 0.02057-0.10737
   7  10   1    2.40    3.54  14-0.72181 0.99520 0.89338-0.42325 0.02048-0.05837
   7  10   2    1.10    3.63  15-0.72337 0.99616 0.89242-0.42945 0.02043-0.00916
   7  10   3    1.03    3.59  15-0.72396 0.99499 0.89205-0.43350 0.02042 0.03591
   7  10   4   61.12    3.73  15-0.72154 0.99124 0.89355-0.44051 0.02048 0.08307
   7  10   5   38.62    2.79  14-0.71496 0.98509 0.89752-0.44987 0.02066 0.12871
   7  11  -3   -1.16    4.06  15-0.71960 0.97069 0.89473-0.33917 0.02054-0.25258
   7  11  -2    9.13    3.91  15-0.72564 0.98069 0.89101-0.33755 0.02037-0.20904
   7  11   7    4.12    4.34  15-0.72694 0.97253 0.89020-0.38923 0.02034 0.21713
   7  11   8    0.60    3.10  14-0.71516 0.95788 0.89740-0.40499 0.02066 0.27033
   7  12  -4    9.12    4.45  15-0.72370 0.95452 0.89221-0.26391 0.02043-0.31033
   7  12   9   12.19    4.80  15-0.72600 0.94723 0.89078-0.33666 0.02036 0.30432
   7  13  11    0.15    3.92  14-0.71394 0.90840 0.89812-0.29313 0.02069 0.39660
   7  14  -6    4.83    5.37  14-0.71801 0.90232 0.89569-0.12740 0.02058-0.41855
   7  14  11   -1.75    5.73  15-0.72575 0.90236 0.89094-0.21743 0.02037 0.38713
   8  13   0   34.32    3.86  14-0.71333 0.98963 0.89849-0.25331 0.02071-0.13173
   8  13   1   73.74    5.27  14-0.71793 0.99365 0.89574-0.25594 0.02058-0.08450
   8  13   2   34.05    5.14  14-0.72090 0.99553 0.89394-0.25924 0.02050-0.03603
   8  13   3    4.67    4.95  15-0.72138 0.99539 0.89365-0.26503 0.02049 0.01153
   8  13   4   -0.33    5.14  15-0.72065 0.99313 0.89409-0.27296 0.02051 0.06071
   8  13   5    4.17    4.79  14-0.71842 0.98888 0.89545-0.27885 0.02057 0.10546
   8  14  -1    0.17    5.93  15-0.72065 0.97424 0.89409-0.17966 0.02051-0.18300
   8  14   0    4.70    5.71  15-0.72459 0.97979 0.89166-0.18032 0.02040-0.13819
   8  14   6    5.08    5.77  15-0.72515 0.97463 0.89131-0.21465 0.02039 0.14537
   8  14   7    8.06    6.09  14-0.71896 0.96688 0.89512-0.22431 0.02056 0.19235
   8  15  -2   -0.41    6.55  15-0.72204 0.95140 0.89324-0.10837 0.02047-0.23899
   8  15  -1   -1.11    6.55  15-0.72457 0.95951 0.89168-0.10963 0.02040-0.19202
   8  15   7   -0.47    6.18  15-0.72555 0.95437 0.89106-0.15450 0.02037 0.18824
   8  15   8    2.40    6.91  15-0.72124 0.94554 0.89373-0.16519 0.02049 0.23391
 -14  -5  -5    1.56    6.10  16-0.74253-0.13879 0.88015-0.82631 0.01982-0.20117
 -14  -5  -4    2.90    6.40  15-0.73775-0.14535 0.88335-0.83691 0.01996-0.15464
 -14  -5  -3    0.84    5.93  15-0.73318-0.15123 0.88633-0.84582 0.02009-0.10767
 -14  -5  -2    8.83    4.71  15-0.72961-0.15533 0.88862-0.85352 0.02019-0.06050
 -14  -5   1    1.79    4.72  15-0.73080-0.15665 0.88786-0.86973 0.02015 0.08601
 -14  -5   2    3.44    5.94  16-0.73956-0.15348 0.88214-0.87240 0.01991 0.12982
 -14  -5   3    8.09    6.68  16-0.74070-0.14754 0.88138-0.87448 0.01988 0.17585
 -13  -5  -5    1.60    5.59  15-0.73874-0.07244 0.88269-0.85589 0.01993-0.20301
 -13  -5  -4    0.62    4.01  15-0.73120-0.08216 0.88761-0.86703 0.02014-0.15097
 -13  -5   3    3.10    5.34  16-0.73968-0.08294 0.88206-0.90403 0.01990 0.17674
 -13  -5   4    2.48    5.80  16-0.74184-0.07599 0.88062-0.90410 0.01984 0.22203
 -13  -4  -9    5.68    6.15  16-0.74147-0.08924 0.88087-0.76565 0.01985-0.39931
 -13  -4   8    3.68    6.07  16-0.74237-0.10029 0.88026-0.86072 0.01983 0.40259
 -12  -5  -6    3.39    4.71  16-0.74610 0.00685 0.87773-0.86991 0.01972-0.25134
 -12  -5  -5    2.13    5.03  16-0.73908-0.00269 0.88246-0.88238 0.01992-0.20517
 -12  -5   3   -1.69    3.65  15-0.73080-0.01503 0.88786-0.93079 0.02015 0.17797
 -12  -5   4    9.10    5.16  15-0.73933-0.00684 0.88230-0.93097 0.01991 0.22093
 -12  -4  -9    2.49    5.36  15-0.73916-0.02095 0.88241-0.79287 0.01992-0.40117
 -12  -4   8    8.92    5.08  16-0.73972-0.03258 0.88204-0.88867 0.01990 0.40251
 -12  -3 -11    2.21    5.13  15-0.73524-0.04792 0.88499-0.71978 0.02003-0.50538
 -11  -5  -5    0.06    4.39  16-0.73936 0.06981 0.88228-0.90575 0.01991-0.20508
 -11  -5  -4    1.78    3.00  15-0.73001 0.06062 0.88837-0.91694 0.02018-0.15823
 -11  -5   3   -1.92    3.23  15-0.73199 0.05770 0.88710-0.95472 0.02012 0.17672
 -11  -5   4   43.85    4.46  16-0.74120 0.06646 0.88105-0.95442 0.01986 0.22047
 -11  -4  -9    8.55    4.30  15-0.73978 0.05137 0.88200-0.81717 0.01990-0.40196
 -11  -4   8   11.51    4.56  15-0.73929 0.03885 0.88232-0.91349 0.01992 0.40103
 -11  -3 -11    9.82    4.52  15-0.73253 0.02214 0.88675-0.74605 0.02011-0.50518
 -11  -3  11   -2.71    5.13  16-0.74874 0.02152 0.87591-0.85895 0.01964 0.53414
 -11  -2 -13    5.49    4.97  15-0.73879 0.00783 0.88266-0.66537 0.01993-0.60652
 -10  -5  -4    7.05    3.71  15-0.73755 0.13962 0.88348-0.93711 0.01997-0.15913
 -10  -5  -3   26.58    2.65  15-0.73040 0.13250 0.88811-0.94699 0.02016-0.11361
 -10  -5   2    0.15    2.70  15-0.73160 0.12927 0.88735-0.97435 0.02013 0.12835
 -10  -5   3    6.03    3.89  15-0.73947 0.13670 0.88221-0.97517 0.01991 0.17160
 -10  -4  -9    4.89    3.56  16-0.74668 0.12973 0.87733-0.83737 0.01970-0.40299
 -10  -4   8   -1.90    4.01  16-0.74274 0.11373 0.88002-0.93428 0.01982 0.39823
 -10  -3 -11    2.27    4.16  15-0.73603 0.09786 0.88448-0.76835 0.02001-0.50518
 -10  -2 -13   -0.58    4.11  16-0.74272 0.08299 0.88003-0.68739 0.01982-0.60793
  -9  -5  -3    2.36    3.52  16-0.74458 0.21727 0.87877-0.96294 0.01976-0.11295
  -9  -5  -2  432.28    4.66  15-0.73949 0.21215 0.88219-0.97174 0.01991-0.06697
  -9  -5  -1   35.81    3.47  15-0.73760 0.20970 0.88345-0.97903 0.01996-0.02012
  -9  -5   0    4.26    3.37  16-0.73882 0.20892 0.88263-0.98468 0.01993 0.02886
  -9  -5   1   47.50    3.68  15-0.73997 0.21109 0.88187-0.98837 0.01990 0.07555
  -9  -5   2   94.65    3.62  16-0.74571 0.21565 0.87800-0.99032 0.01973 0.12427
  -9  -4  -8  121.11    3.67  15-0.73956 0.19411 0.88214-0.87288 0.01991-0.35759
  -9  -4   7   13.88    3.49  15-0.73661 0.17980 0.88410-0.95953 0.01999 0.35055
  -9  -3 -11    4.69    3.87  16-0.74951 0.18199 0.87537-0.78426 0.01962-0.50735
  -9  -3  10    3.09    3.51  15-0.73641 0.15421 0.88423-0.91234 0.02000 0.48644
  -9  -1 -14    2.02    3.69  15-0.73456 0.12453 0.88543-0.64737 0.02005-0.66362
  -8  -4  -7   78.80    3.42  15-0.74029 0.26531 0.88166-0.90320 0.01989-0.31076
  -8  -4   6   -1.54    3.06  16-0.73834 0.25198 0.88296-0.97844 0.01994 0.30426
  -8  -3 -10   -0.46    3.02  16-0.73914 0.24261 0.88242-0.82265 0.01992-0.46014
  -8  -2 -12  106.30    3.28  15-0.73412 0.21745 0.88572-0.74798 0.02006-0.56380
  -8  -2  12    4.74    2.91  16-0.74124 0.20663 0.88102-0.87943 0.01986 0.57133
  -8  -1  14    8.55    3.38  16-0.74595 0.18798 0.87783-0.82269 0.01972 0.65834
  -8   0 -15    4.86    3.01  15-0.73920 0.17858 0.88238-0.59851 0.01992-0.71966
  -8   1 -16    3.07    3.18  16-0.73893 0.15608 0.88257-0.52811 0.01993-0.77596
  -7  -4  -5   61.03    3.00  15-0.73457 0.32938 0.88543-0.94224 0.02005-0.21923
  -7  -4   4  120.77    2.44  15-0.73120 0.31890 0.88761-0.99586 0.02014 0.20583
  -7  -3  -9   27.53    2.77  15-0.73734 0.31305 0.88362-0.85338 0.01997-0.41522
  -6  -4  -2 1146.56    4.28  16-0.74328 0.40692 0.87965-0.97910 0.01980-0.07650
  -6  -4  -1  446.23    3.28  15-0.73936 0.40234 0.88228-0.98726 0.01991-0.03104
  -6  -4   0   74.05    2.59  15-0.73885 0.40151 0.88262-0.99327 0.01993 0.01620
  -6  -4   1   28.16    2.38  16-0.74203 0.40374 0.88049-0.99694 0.01984 0.06544
  -6  -3  -8  148.96    2.67  16-0.74724 0.39209 0.87694-0.87740 0.01969-0.36729
  -6   0 -14   38.10    2.48  16-0.74478 0.32534 0.87863-0.65072 0.01976-0.67377
  -5  -3   5  159.23    2.24  15-0.73223 0.43911 0.88694-0.98591 0.02011 0.24367
  -5  -2  -9    1.18    1.91  15-0.73340 0.42793 0.88619-0.84120 0.02008-0.42475
  -4  -3  -1 1590.17    3.67  16-0.74448 0.52721 0.87883-0.96877 0.01977-0.03924
  -4  -3   0  408.14    2.33  16-0.74288 0.52523 0.87992-0.97551 0.01981 0.00799
  -2   0  -9    9.93    0.85  17-0.75761 0.62190 0.86962-0.76772 0.01938-0.44408
   0   4 -12  117.86    1.33  18-0.77626 0.69430 0.85555-0.52733 0.01880-0.61635
   0   6 -14   12.01    1.68  17-0.76161 0.63601 0.86671-0.39763 0.01926-0.72645
   1   1   2   14.66    0.55  15-0.73807 0.78261 0.88314-0.85650 0.01995 0.06280
   1   8 -14   13.23    2.40  17-0.75747 0.65788 0.86973-0.29582 0.01938-0.74356
   2   4  -8   42.80    1.27  16-0.74321 0.80045 0.87970-0.62463 0.01980-0.43156
   2   6 -11    8.04    1.59  16-0.74176 0.75637 0.88067-0.47869 0.01985-0.58809
   2   7 -12    3.67    1.88  16-0.74094 0.73350 0.88123-0.40816 0.01987-0.64351
   3   4   7    5.95    1.59  15-0.73140 0.84975 0.88748-0.74242 0.02014 0.27573
   3   5  -7   22.46    1.79  16-0.74309 0.84856 0.87978-0.59010 0.01981-0.39332
   3   7 -10   11.88    2.08  16-0.74387 0.80607 0.87925-0.44363 0.01978-0.54991
   3   8 -11    7.73    2.44  16-0.74248 0.78302 0.88019-0.37336 0.01982-0.60484
   4   5   5  546.25    3.07  16-0.74184 0.91116 0.88062-0.68280 0.01984 0.17215
   4   7  11  235.43    3.04  15-0.73475 0.85328 0.88531-0.59254 0.02004 0.44123
   4  10  15    4.38    3.61  16-0.73779 0.78433 0.88332-0.41752 0.01996 0.60424
   4  11 -11    6.07    3.88  16-0.74256 0.78650 0.88013-0.20251 0.01982-0.62938
   5   7   7    8.94    2.94  15-0.73728 0.93055 0.88365-0.59317 0.01997 0.25025
   5   8  -6    0.09    2.78  15-0.73298 0.91281 0.88646-0.45708 0.02009-0.37138
   5   9  -7   45.98    3.19  16-0.74481 0.90204 0.87861-0.37910 0.01976-0.42682
   5   9  11   16.41    3.41  16-0.74536 0.89146 0.87824-0.47942 0.01974 0.42272
   5  10  -8   -0.53    3.58  16-0.74323 0.88132 0.87968-0.30947 0.01980-0.48131
   5  11  -9    2.87    3.82  15-0.73846 0.85208 0.88287-0.24144 0.01994-0.53613
   6   8   0   -0.21    2.25  15-0.72961 0.97641 0.88862-0.51917 0.02019-0.09049
   6   8   1    3.77    2.94  15-0.73598 0.98047 0.88451-0.51988 0.02001-0.04152
   6   8   2    5.86    3.00  15-0.73625 0.98076 0.88433-0.52522 0.02000 0.00555
   6   8   3   23.70    2.34  15-0.73318 0.97807 0.88633-0.53273 0.02009 0.05327
   6   9  -3   11.89    3.26  16-0.73992 0.96598 0.88191-0.43009 0.01990-0.23810
   6   9   7   57.20    3.62  16-0.74076 0.96051 0.88135-0.48525 0.01987 0.23240
   6  10   9    0.12    3.64  16-0.74243 0.93872 0.88022-0.43156 0.01983 0.32401
   6  11  -6   45.34    4.04  16-0.74119 0.92404 0.88106-0.28239 0.01986-0.39613
   6  11  11   -0.35    4.02  16-0.73785 0.90658 0.88328-0.38151 0.01996 0.40807
   6  12  -7    2.92    4.57  15-0.73726 0.89813 0.88367-0.21350 0.01997-0.45052
   6  12  12    2.20    4.74  15-0.73854 0.88628 0.88282-0.31959 0.01994 0.44690
   6  13  13   10.60    5.46  15-0.73505 0.85963 0.88512-0.26253 0.02004 0.48641
   7  11  -1   27.32    4.01  15-0.73876 0.98932 0.88268-0.33668 0.01993-0.16035
   7  11   0   33.65    4.03  16-0.74493 0.99502 0.87853-0.33803 0.01975-0.11460
   7  11   5   51.26    4.16  16-0.74366 0.99058 0.87939-0.36677 0.01979 0.12187
   7  11   6   47.83    4.33  15-0.73669 0.98244 0.88404-0.37768 0.01999 0.17130
   7  12  -3    0.48    4.45  15-0.73764 0.96740 0.88342-0.26058 0.01996-0.26294
   7  12   8    8.61    4.71  16-0.73953 0.96110 0.88217-0.32162 0.01991 0.25680
   7  13  -4    3.16    5.03  16-0.73934 0.94645 0.88229-0.18922 0.01991-0.31735
   7  13   9   13.89    5.24  16-0.74467 0.94339 0.87871-0.25872 0.01976 0.29580
   7  13  10    0.10    3.72  15-0.73060 0.92931 0.88799-0.27357 0.02016 0.34072
   7  14  -4   22.02    5.13  16-0.74764 0.93282 0.87667-0.11876 0.01968-0.32574
   7  14  10   -1.44    5.92  16-0.74237 0.91874 0.88026-0.20107 0.01983 0.33936
   8  14   1   34.75    4.26  15-0.73060 0.98395 0.88799-0.18365 0.02016-0.08966
   8  14   2   11.34    4.06  15-0.73357 0.98573 0.88607-0.18648 0.02008-0.04352
   8  14   3    1.77    5.17  15-0.73417 0.98584 0.88569-0.19168 0.02006 0.00373
   8  14   4    5.26    4.11  15-0.73298 0.98402 0.88646-0.19808 0.02009 0.05095
   8  14   5   -2.74    4.22  15-0.73040 0.98071 0.88811-0.20606 0.02016 0.09521
   8  15   0    0.40    5.89  16-0.73702 0.96553 0.88382-0.11079 0.01998-0.14312
   8  15   1    7.26    6.28  15-0.73895 0.96906 0.88255-0.11219 0.01993-0.09830
   8  15   2    2.06    6.22  16-0.74100 0.97163 0.88119-0.11759 0.01987-0.04905
   8  15   3    8.21    6.41  16-0.74247 0.97160 0.88020-0.12105 0.01983-0.00351
   8  15   4   17.07    6.40  16-0.74227 0.97004 0.88033-0.12661 0.01983 0.04293
   8  15   5    1.46    6.22  16-0.73971 0.96689 0.88205-0.13598 0.01990 0.09282
   8  15   6   -1.18    5.83  16-0.73758 0.96167 0.88346-0.14419 0.01996 0.13941
 -14  -5  -6    3.04    6.83  16-0.75396-0.12845 0.87206-0.81431 0.01956-0.24973
 -14  -5   4   -1.51    5.08  16-0.74860-0.14199 0.87582-0.87466 0.01973 0.21684
 -13  -5  -7   19.68    5.88  17-0.75892-0.05102 0.86850-0.82946 0.01941-0.29821
 -13  -5  -6    1.29    4.34  16-0.74821-0.06226 0.87609-0.84172 0.01974-0.25546
 -13  -5   5   32.38    5.31  16-0.75256-0.06500 0.87305-0.90336 0.01961 0.27027
 -13  -5   6   13.26    5.33  17-0.76301-0.05479 0.86549-0.90028 0.01928 0.31572
 -13  -4 -10    0.33    5.96  17-0.75917-0.06991 0.86831-0.74518 0.01940-0.44993
 -12  -5  -7   29.61    4.98  17-0.75808 0.01906 0.86911-0.85476 0.01943-0.29978
 -12  -5   5   64.99    3.77  16-0.75033 0.00422 0.87462-0.92959 0.01967 0.26912
 -12  -5   6   39.70    4.80  17-0.76277 0.01551 0.86567-0.92622 0.01929 0.31461
 -12  -4 -10   -4.09    5.20  17-0.75784-0.00046 0.86928-0.77171 0.01944-0.45132
 -12  -4   9    5.75    5.22  17-0.75877-0.01343 0.86861-0.88127 0.01941 0.44937
 -12  -3 -12   10.36    5.65  16-0.75732-0.02347 0.86965-0.69710 0.01946-0.55069
 -11  -5  -7  100.23    4.56  17-0.76194 0.09546 0.86629-0.87725 0.01931-0.30062
 -11  -5  -6   25.79    3.31  16-0.74937 0.08163 0.87529-0.89269 0.01970-0.25183
 -11  -5   5   66.91    4.48  16-0.75300 0.07808 0.87274-0.95245 0.01959 0.26811
 -11  -4 -10    8.48    4.75  17-0.76111 0.07273 0.86690-0.79584 0.01934-0.45007
 -11  -4   9    0.83    4.64  17-0.75889 0.05655 0.86852-0.90572 0.01941 0.44378
 -11  -3 -12   22.12    5.03  17-0.75842 0.04848 0.86886-0.72087 0.01942-0.55214
 -10  -5  -6    8.32    4.10  16-0.75785 0.16141 0.86927-0.91088 0.01944-0.25370
 -10  -5  -5   28.04    2.97  16-0.74667 0.14949 0.87716-0.92504 0.01978-0.20570
 -10  -5   4   30.14    2.96  16-0.74956 0.14710 0.87515-0.97435 0.01970 0.21955
 -10  -5   5  126.99    4.12  17-0.76122 0.15745 0.86681-0.97135 0.01934 0.26508
 -10  -3 -12   48.22    3.88  17-0.76569 0.12830 0.86350-0.74098 0.01919-0.55303
 -10  -3  11    0.54    4.04  17-0.75570 0.09927 0.87082-0.88179 0.01951 0.53188
 -10  -2  13   23.35    4.20  16-0.75272 0.07672 0.87294-0.82786 0.01960 0.62203
  -9  -5  -5    8.92    3.50  17-0.76172 0.23619 0.86645-0.93883 0.01932-0.20780
  -9  -5  -4  201.47    3.85  16-0.75168 0.22526 0.87367-0.95198 0.01963-0.15944
  -9  -5   3   34.07    3.58  16-0.75394 0.22412 0.87207-0.99055 0.01956 0.17084
  -9  -4  -9   22.44    3.57  17-0.76113 0.21559 0.86688-0.85121 0.01934-0.40466
  -9  -4   8   -0.98    3.51  16-0.75759 0.20107 0.86946-0.95055 0.01945 0.39814
  -9  -3  11   13.84    3.78  17-0.76540 0.18342 0.86372-0.89704 0.01920 0.53258
  -9  -2 -13    1.06    3.55  16-0.75381 0.16524 0.87217-0.70366 0.01957-0.60866
  -9  -2  13   34.52    4.12  17-0.76317 0.15668 0.86538-0.84576 0.01927 0.61905
  -8  -5  -2  712.56    4.73  17-0.76183 0.30569 0.86637-0.98087 0.01932-0.06794
  -8  -5  -1   49.10    3.33  17-0.75891 0.30201 0.86850-0.98841 0.01941-0.02101
  -8  -5   0   36.71    3.21  17-0.75935 0.30179 0.86818-0.99409 0.01939 0.02690
  -8  -5   1   29.18    3.20  17-0.76177 0.30377 0.86641-0.99761 0.01932 0.07397
  -8  -4  -8   49.90    3.22  17-0.76083 0.28596 0.86710-0.88180 0.01935-0.35867
  -8  -4   7   -0.43    2.97  17-0.75760 0.27053 0.86945-0.97075 0.01945 0.34836
  -8  -3  10    4.19    2.89  16-0.75482 0.24520 0.87145-0.92484 0.01954 0.48461
  -8  -1 -14    9.58    3.02  16-0.75314 0.21362 0.87264-0.65876 0.01959-0.66456
  -7  -4  -6   33.71    3.09  16-0.75112 0.34591 0.87406-0.92540 0.01965-0.26426
  -7  -4   5  309.41    2.86  16-0.74821 0.33654 0.87609-0.99060 0.01974 0.25560
  -7  -3   9    2.67    2.50  16-0.75456 0.31654 0.87163-0.94540 0.01954 0.43784
  -7  -2 -12   61.25    3.11  17-0.76463 0.31882 0.86429-0.75150 0.01923-0.56366
  -7   0 -15   -0.39    2.87  17-0.76207 0.27292 0.86619-0.60520 0.01931-0.71682
  -7   1 -16   10.28    3.01  17-0.76749 0.25579 0.86214-0.53098 0.01914-0.77659
  -6  -4  -4   -0.10    2.32  17-0.76253 0.42747 0.86585-0.95378 0.01929-0.17116
  -6  -4  -3   97.92    1.93  16-0.75129 0.41547 0.87394-0.96778 0.01964-0.12352
  -6  -4   2   78.16    1.88  16-0.74918 0.41067 0.87542-0.99778 0.01971 0.11247
  -6  -4   3  270.75    3.03  17-0.75881 0.41886 0.86858-0.99620 0.01941 0.15874
  -6  -3   8   -1.69    2.21  17-0.75950 0.39187 0.86807-0.95928 0.01939 0.38578
  -6  -2 -11   36.44    2.62  17-0.76342 0.38788 0.86519-0.78272 0.01927-0.51727
  -6  -1  13  115.87    2.52  17-0.76044 0.34559 0.86739-0.85729 0.01936 0.60856
  -5  -3  -6   53.16    1.63  16-0.74821 0.46278 0.87609-0.91245 0.01974-0.27451
  -5  -3   6  309.56    2.55  17-0.75821 0.46540 0.86901-0.97374 0.01943 0.29236
  -5  -1  12  176.39    2.23  17-0.75956 0.41712 0.86803-0.87706 0.01939 0.56040
  -5   0  14   95.68    1.97  17-0.76565 0.39856 0.86353-0.81972 0.01919 0.64700
  -5   2  17    1.71    1.70  18-0.78030 0.36657 0.85216-0.69550 0.01871 0.77614
  -4  -3  -2 2821.40    4.64  16-0.75269 0.53640 0.87296-0.95748 0.01960-0.08695
  -4  -3   1  455.35    2.05  16-0.74667 0.52850 0.87716-0.97856 0.01978 0.05513
  -4  -3   2  283.37    2.12  16-0.75573 0.53695 0.87080-0.97801 0.01951 0.10259
  -4   0  13  129.70    1.71  17-0.77020 0.47533 0.86008-0.83492 0.01905 0.59888
  -4   2 -15    0.41    1.39  18-0.78896 0.46825 0.84506-0.52961 0.01842-0.73922
  -3  -2  -5    5.19    1.33  17-0.75928 0.59372 0.86823-0.89509 0.01940-0.23641
  -3  -2   5  453.09    1.90  17-0.75816 0.58611 0.86904-0.95287 0.01943 0.23555
  -3  -1   9   13.77    1.21  17-0.76321 0.56540 0.86535-0.90746 0.01927 0.41689
  -3   0 -11   65.07    1.31  18-0.77582 0.56902 0.85572-0.71786 0.01886-0.53551
  -3   2 -14    2.63    0.90  19-0.80179 0.55192 0.83399-0.54889 0.01796-0.69194
  -2  -1  -6  147.86    1.06  17-0.75953 0.64297 0.86805-0.84880 0.01939-0.29373
  -2   6 -16    5.93    1.53  20-0.81026 0.54251 0.82629-0.29477 0.01765-0.81715
  -1   3  14    7.15    0.87  20-0.81425 0.66457 0.82255-0.68326 0.01750 0.62181
  -1   6 -15   37.33    1.84  19-0.79551 0.59860 0.83949-0.33812 0.01819-0.77151
   0   5 -13   -0.70    1.29  18-0.77542 0.67310 0.85603-0.45588 0.01888-0.67208
   0   8 -15    6.11    2.44  18-0.77729 0.60613 0.85456-0.24844 0.01881-0.79006
   1   2  -6  384.23    1.27  17-0.76263 0.79255 0.86577-0.72561 0.01929-0.32041
   1   5  14    9.67    1.62  17-0.76432 0.71303 0.86452-0.64475 0.01924 0.60159
   2   3   7    9.36    1.47  17-0.76513 0.83548 0.86392-0.75885 0.01921 0.28481
   2   4  10   89.98    1.52  17-0.75810 0.80379 0.86909-0.71606 0.01943 0.41966
   2   5  12    0.95    1.56  17-0.76089 0.78253 0.86706-0.66034 0.01935 0.50646
   2   7  15    0.40    2.12  17-0.75664 0.72731 0.87015-0.55321 0.01948 0.63497
   2   8  16   26.39    3.03  17-0.76303 0.71318 0.86548-0.48701 0.01928 0.67184
   2   9 -13    1.95    3.07  18-0.76931 0.71477 0.86076-0.25201 0.01908-0.70227
   2   9  17    3.19    3.06  17-0.75739 0.68464 0.86961-0.43135 0.01946 0.71131
   3   4  -4   39.21    1.71  16-0.75390 0.87953 0.87210-0.66360 0.01956-0.24412
   3   4   6  268.79    2.10  17-0.76156 0.88123 0.86656-0.71532 0.01932 0.22982
   3   7  13   29.20    2.39  17-0.75750 0.80438 0.86952-0.56340 0.01945 0.53685
   3  10 -12   15.90    3.41  17-0.75726 0.75277 0.86970-0.22610 0.01946-0.66653
   3  10  16    3.88    4.10  17-0.76438 0.74231 0.86447-0.37970 0.01924 0.65884
   4   5  -1   -1.74    1.99  16-0.75759 0.93172 0.86946-0.63798 0.01945-0.11007
   4   5   4  278.27    2.50  16-0.75629 0.92596 0.87040-0.66712 0.01949 0.12546
   4   6  -5   49.77    2.47  17-0.75828 0.91093 0.86896-0.54990 0.01943-0.30630
   4   6   8  111.73    2.65  17-0.75780 0.90201 0.86931-0.62454 0.01944 0.30756
   4   7  -7   18.41    2.47  17-0.75766 0.88899 0.86941-0.47422 0.01945-0.40795
   4   8  12   46.35    2.96  17-0.75766 0.85367 0.86941-0.51754 0.01945 0.48086
   4  10 -10   -0.83    3.39  17-0.75891 0.82704 0.86850-0.26032 0.01941-0.57143
   4  11  15   -0.50    4.50  17-0.76596 0.78850 0.86329-0.33642 0.01918 0.60410
   4  12 -11    9.71    4.47  17-0.75700 0.77661 0.86989-0.12642 0.01947-0.63637
   5   7  -2  115.77    2.93  17-0.76149 0.96103 0.86662-0.52449 0.01933-0.17341
   5   7   6   51.92    2.94  16-0.75337 0.94784 0.87248-0.57601 0.01958 0.20291
   5   8  -5    1.13    2.91  16-0.75679 0.93523 0.87004-0.44566 0.01947-0.32302
   5   8   9   -0.46    2.04  16-0.74975 0.91685 0.87502-0.53369 0.01969 0.34304
   5  10  12    2.86    3.76  16-0.75641 0.87805 0.87031-0.41322 0.01949 0.46402
   5  11  13   33.54    4.21  17-0.75814 0.85672 0.86906-0.35324 0.01943 0.50406
   5  12  -9   -2.04    4.51  17-0.75559 0.84702 0.87089-0.16421 0.01951-0.53825
   5  12  14   10.10    5.02  16-0.75528 0.82985 0.87112-0.29555 0.01952 0.54250
   5  13  -9   -1.04    5.14  17-0.76010 0.83161 0.86763-0.09414 0.01937-0.54896
   6   9  -2   29.19    3.32  16-0.75222 0.97708 0.87329-0.42697 0.01962-0.19135
   6   9  -1   45.28    3.37  17-0.76107 0.98601 0.86693-0.42590 0.01934-0.14250
   6   9   5   92.97    3.58  17-0.76202 0.98255 0.86622-0.45904 0.01931 0.14096
   6   9   6   49.85    3.50  16-0.75369 0.97329 0.87225-0.47072 0.01957 0.18616
   6  10   8    1.88    3.58  17-0.75996 0.95668 0.86773-0.41255 0.01938 0.27463
   6  11  10    0.10    3.84  17-0.75759 0.92813 0.86946-0.36112 0.01945 0.35955
   6  12  -6   14.16    4.51  17-0.75829 0.91818 0.86896-0.20473 0.01943-0.40190
   6  12  11    6.91    4.63  17-0.75874 0.90779 0.86863-0.30056 0.01941 0.40063
   6  13  -7    1.60    3.82  16-0.74937 0.88939 0.87529-0.13962 0.01970-0.45179
   6  13  12    4.43    5.19  17-0.75757 0.88268 0.86947-0.24238 0.01945 0.43912
   6  14  -7    1.38    5.79  17-0.75759 0.87077 0.86946-0.06954 0.01945-0.46466
   7  11   1    1.04    2.82  16-0.74937 0.99896 0.87529-0.34200 0.01970-0.05897
   7  11   2   20.39    2.93  16-0.75129 0.99998 0.87394-0.34523 0.01964-0.01922
   7  11   3    8.70    2.85  16-0.75091 0.99909 0.87421-0.35046 0.01966 0.02905
   7  11   4   -0.38    2.83  16-0.74860 0.99536 0.87582-0.36018 0.01973 0.08280
   7  12  -2    3.34    3.21  16-0.74898 0.97751 0.87555-0.25807 0.01971-0.21460
   7  12  -1   22.93    4.59  17-0.75782 0.98548 0.86929-0.25828 0.01944-0.16722
   7  12   0   76.86    4.41  17-0.76368 0.99126 0.86499-0.25952 0.01926-0.11900
   7  12   6   13.04    4.65  17-0.75845 0.98162 0.86884-0.29719 0.01942 0.16307
   7  12   7   24.85    3.42  16-0.74975 0.97302 0.87502-0.30908 0.01969 0.20877
   7  13  -3    1.92    4.57  16-0.75284 0.95830 0.87285-0.18509 0.01960-0.26920
   7  13  -2   -0.46    5.24  17-0.75983 0.96903 0.86783-0.18505 0.01938-0.21824
   7  13   8   32.59    5.21  17-0.75698 0.95598 0.86990-0.24508 0.01947 0.24957
   7  14  -3    6.16    5.46  17-0.76034 0.94403 0.86746-0.11432 0.01936-0.27798
   7  14   9   18.80    5.88  17-0.75783 0.93377 0.86929-0.18545 0.01944 0.28919
   7  15  -4    4.34    6.05  16-0.75340 0.91443 0.87245-0.04871 0.01958-0.33203
   7  15  -3    9.73    5.88  17-0.76476 0.92562 0.86419-0.04579 0.01922-0.28574
 -14  -6  -3   -0.23    6.35  18-0.77606-0.08451 0.85551-0.87785 0.01911-0.10306
 -14  -6  -2    9.12    6.31  18-0.77455-0.08766 0.85669-0.88663 0.01916-0.05206
 -14  -6  -1    0.40    6.37  17-0.77300-0.08907 0.85790-0.89321 0.01921-0.00507
 -14  -6   0   13.64    6.32  18-0.77443-0.08922 0.85678-0.89831 0.01917 0.04240
 -14  -6   1    1.15    6.40  18-0.77551-0.08887 0.85593-0.90132 0.01913 0.08517
 -13  -6  -4    2.30    4.93  18-0.77908-0.01009 0.85311-0.89663 0.01902-0.14730
 -13  -6  -3    1.70    5.42  18-0.77439-0.01593 0.85681-0.90503 0.01917-0.10397
 -13  -6  -2   -0.35    5.39  18-0.77282-0.01920 0.85804-0.91324 0.01922-0.05698
 -13  -6  -1    2.26    5.34  17-0.77075-0.02067 0.85964-0.92056 0.01928-0.00611
 -13  -6   0   20.13    5.40  17-0.77098-0.02068 0.85946-0.92566 0.01928 0.04058
 -13  -6   1   12.26    5.54  17-0.77354-0.01911 0.85748-0.92937 0.01919 0.08851
 -13  -6   2    6.19    5.53  18-0.77687-0.01596 0.85487-0.93149 0.01909 0.13566
 -13  -5  -8    5.15    5.88  18-0.77300-0.03710 0.85790-0.81466 0.01921-0.34514
 -13  -5   7    1.58    6.11  18-0.77632-0.04453 0.85530-0.89535 0.01911 0.35920
 -12  -6  -3   20.26    4.75  18-0.77562 0.05720 0.85585-0.92986 0.01913-0.10177
 -12  -6  -2   23.14    4.82  17-0.77284 0.05371 0.85802-0.93814 0.01922-0.05443
 -12  -6  -1    5.01    4.82  17-0.77157 0.05167 0.85901-0.94477 0.01926-0.00712
 -12  -6   0    2.72    4.72  17-0.77265 0.05164 0.85817-0.94992 0.01922 0.04026
 -12  -6   1   -2.04    4.71  18-0.77437 0.05206 0.85683-0.95295 0.01917 0.08399
 -12  -6   2    8.75    4.44  18-0.77956 0.05720 0.85273-0.95559 0.01900 0.13507
 -12  -5  -8   20.03    5.13  17-0.77169 0.03430 0.85891-0.83964 0.01925-0.34626
 -12  -5   7    6.57    5.24  18-0.77723 0.02867 0.85458-0.92025 0.01908 0.36328
 -12  -4 -11    1.61    5.25  17-0.77425 0.01851 0.85693-0.75358 0.01917-0.49187
 -12  -4  10    1.29    5.06  18-0.77721 0.00314 0.85460-0.87145 0.01908 0.49131
 -11  -6  -2   20.77    4.16  18-0.77818 0.13117 0.85383-0.95834 0.01905-0.05635
 -11  -6  -1    8.34    4.14  18-0.77734 0.12848 0.85449-0.96516 0.01907-0.00783
 -11  -6   0    3.80    4.36  18-0.77660 0.12798 0.85508-0.97015 0.01910 0.03923
 -11  -5  -8   86.21    4.72  18-0.77591 0.10987 0.85563-0.86073 0.01912-0.34710
 -11  -5   6   31.71    3.37  17-0.76609 0.08995 0.86318-0.94827 0.01943 0.31385
 -11  -3  12   19.38    4.96  18-0.77719 0.05048 0.85462-0.84317 0.01908 0.58312
 -10  -5  -7   89.09    4.25  17-0.77154 0.17642 0.85903-0.89535 0.01926-0.30119
 -10  -5   6   14.98    3.85  18-0.77535 0.17045 0.85606-0.96585 0.01914 0.31338
 -10  -4 -10    2.84    4.19  17-0.76894 0.15258 0.86102-0.81539 0.01934-0.45023
 -10  -4   9    0.92    3.70  17-0.76716 0.13802 0.86237-0.92407 0.01940 0.44738
 -10  -2 -14   20.76    4.34  18-0.77838 0.11887 0.85367-0.65535 0.01904-0.65381
  -9  -5  -6    1.97    3.68  18-0.77408 0.24884 0.85705-0.92441 0.01918-0.25432
  -9  -5   4   18.76    2.61  17-0.76403 0.23198 0.86473-0.98841 0.01949 0.21733
  -9  -5   5   55.78    3.60  18-0.77669 0.24358 0.85501-0.98417 0.01909 0.26480
  -9  -3 -12   48.29    3.64  18-0.77961 0.21410 0.85268-0.75565 0.01900-0.55318
  -9  -1 -15    0.67    4.07  18-0.78186 0.17351 0.85087-0.60553 0.01893-0.71261
  -9  -1  15   11.82    3.68  18-0.77704 0.14647 0.85473-0.78065 0.01908 0.70652
  -8  -5  -4    0.49    3.04  18-0.77416 0.31903 0.85700-0.95964 0.01918-0.16219
  -8  -5  -3  114.19    2.69  17-0.76627 0.31063 0.86304-0.97154 0.01942-0.11455
  -8  -5   2    8.29    3.08  17-0.76982 0.30960 0.86035-0.99913 0.01931 0.12327
  -8  -5   3    0.94    3.33  18-0.77631 0.31623 0.85531-0.99822 0.01911 0.17012
  -8  -4   8    0.22    2.83  18-0.78051 0.29431 0.85196-0.95797 0.01897 0.39851
  -8  -3 -11   25.24    2.97  17-0.77043 0.27527 0.85988-0.79345 0.01929-0.50794
  -8  -2 -13    4.97    2.99  17-0.77469 0.25785 0.85658-0.71364 0.01916-0.60917
  -8  -2  13   26.06    3.35  18-0.78472 0.24910 0.84854-0.85352 0.01883 0.61920
  -8   0  16    4.22    3.07  17-0.77238 0.19015 0.85838-0.74995 0.01923 0.74562
  -7  -4  -7   24.28    2.99  17-0.77122 0.36762 0.85927-0.90551 0.01927-0.31175
  -7  -4   6    1.03    2.63  17-0.76739 0.35429 0.86220-0.98215 0.01939 0.30294
  -7  -3 -10    4.48    2.51  17-0.76931 0.34436 0.86074-0.82510 0.01933-0.46145
  -7  -2  12   89.01    2.78  17-0.77113 0.30784 0.85934-0.88341 0.01927 0.57025
  -7  -1 -14   54.51    2.93  18-0.78441 0.31730 0.84879-0.66020 0.01884-0.66509
  -7  -1  14   19.15    2.50  17-0.77480 0.28754 0.85650-0.82642 0.01915 0.65704
  -7   1  17   22.23    2.88  18-0.77984 0.24472 0.85250-0.70902 0.01899 0.78393
  -6  -4  -5    5.09    2.48  18-0.77568 0.44167 0.85581-0.93766 0.01913-0.21745
  -6  -4   4  461.80    3.50  17-0.77365 0.43306 0.85739-0.99120 0.01919 0.20633
  -6  -3  -9   41.19    2.41  18-0.77911 0.42555 0.85309-0.84711 0.01902-0.41523
  -6  -2  11   60.44    2.15  17-0.76884 0.37766 0.86110-0.90443 0.01934 0.52199
  -6  -1 -13   27.65    2.04  17-0.77407 0.37767 0.85706-0.69911 0.01918-0.61914
  -6   0  15   27.79    2.26  18-0.77977 0.34000 0.85255-0.78830 0.01899 0.69610
  -5  -3  -7  643.80    3.13  18-0.77536 0.49137 0.85606-0.88631 0.01914-0.32207
  -5  -2 -10   21.15    1.84  18-0.77757 0.47329 0.85432-0.80272 0.01907-0.47079
  -5  -2  10    7.55    2.14  18-0.78190 0.46378 0.85084-0.91304 0.01893 0.47389
  -5  -1 -12   80.89    2.01  18-0.77640 0.45074 0.85524-0.72726 0.01910-0.57303
  -4  -3  -4   14.08    1.74  18-0.78047 0.56580 0.85200-0.92459 0.01897-0.18127
  -4  -3  -3    2.90    1.26  17-0.76384 0.54828 0.86486-0.94352 0.01950-0.13369
  -4  -3   3  115.21    1.87  17-0.76917 0.54927 0.86085-0.97352 0.01933 0.14977
  -4  -2  -8  287.22    2.04  17-0.76936 0.53470 0.86070-0.84571 0.01933-0.37827
  -4  -2   8    0.34    1.43  17-0.77016 0.52461 0.86009-0.93587 0.01930 0.37867
  -4  -1  11   27.49    1.56  18-0.78198 0.51086 0.85078-0.87903 0.01892 0.51237
  -2   0  10    0.29    0.81  18-0.78391 0.63393 0.84921-0.85467 0.01886 0.45305
   0   4  14    3.28    1.29  19-0.79037 0.68974 0.84385-0.66308 0.01864 0.61134
   1   3  10   20.02    1.24  19-0.79164 0.78750 0.84277-0.72946 0.01860 0.42957
   1   4 -10  213.97    1.65  18-0.78173 0.76994 0.85098-0.55855 0.01893-0.52325
   1   6  15    2.22    2.02  18-0.78808 0.71322 0.84576-0.56553 0.01872 0.64298
   1   7 -13   17.74    2.16  18-0.78834 0.71050 0.84555-0.34155 0.01871-0.68751
   1   9 -14    5.55    3.02  19-0.78939 0.66664 0.84467-0.20490 0.01868-0.75194
   1   9  18    4.20    3.44  18-0.77988 0.63430 0.85247-0.39423 0.01899 0.75910
   2   3  -5  771.85    2.14  17-0.77018 0.84842 0.86007-0.68588 0.01930-0.28145
   2   5  -9    0.49    1.79  19-0.79055 0.82543 0.84370-0.51747 0.01864-0.48365
   2   8 -12   19.77    2.78  18-0.78923 0.75908 0.84480-0.30640 0.01868-0.64901
   2  10 -13    5.05    3.81  18-0.78767 0.71233 0.84611-0.17226 0.01873-0.71228
   3   4  -3  176.97    1.91  18-0.77827 0.90436 0.85375-0.65135 0.01904-0.19534
   3   5  -6   73.72    1.86  18-0.78164 0.88722 0.85105-0.56640 0.01893-0.34439
   3   5   9  374.56    2.57  17-0.76789 0.86237 0.86182-0.66238 0.01937 0.36351
   3   6  -8   39.79    2.06  18-0.77618 0.86047 0.85541-0.49498 0.01911-0.44607
   3   6  11  407.58    2.90  18-0.77362 0.84353 0.85742-0.60449 0.01919 0.45071
   3   8  14   -0.42    2.62  18-0.77249 0.79191 0.85830-0.49471 0.01923 0.57858
   3   9 -11    4.16    2.86  18-0.77775 0.79556 0.85417-0.28166 0.01906-0.61166
   3   9  15   11.01    3.16  18-0.77448 0.77407 0.85675-0.43185 0.01916 0.61507
   3  11 -12    7.35    3.95  18-0.77419 0.74706 0.85697-0.14854 0.01917-0.67509
   4   5   0    3.36    1.42  17-0.76702 0.93934 0.86248-0.63691 0.01940-0.06286
   4   5   1  202.19    2.39  17-0.77077 0.94233 0.85962-0.63941 0.01928-0.01560
   4   5   2   38.49    2.08  17-0.77043 0.94101 0.85988-0.64540 0.01929 0.03180
   4   5   3  128.82    1.75  17-0.76478 0.93509 0.86417-0.65552 0.01947 0.07876
   4   6  -4  305.22    2.85  18-0.78009 0.93305 0.85230-0.53953 0.01898-0.25890
   4   6   7   -0.14    2.49  18-0.77994 0.92479 0.85242-0.60159 0.01899 0.26074
   4   7  10  226.59    2.92  17-0.76656 0.88638 0.86283-0.56418 0.01941 0.39427
   4   8  -8   49.26    2.71  17-0.76943 0.87935 0.86065-0.39499 0.01932-0.46312
   4   9  -9   29.76    2.99  17-0.76962 0.85777 0.86051-0.32437 0.01932-0.51791
   4   9  13   -0.30    3.10  18-0.77107 0.83943 0.85939-0.45034 0.01927 0.52205
   4  10  14    4.07    3.73  17-0.77041 0.81963 0.85990-0.38814 0.01929 0.55964
   4  11 -10    2.09    3.88  18-0.77844 0.82160 0.85362-0.18165 0.01904-0.58110
   5   7  -1  293.02    3.22  17-0.77163 0.97056 0.85896-0.52268 0.01926-0.12641
   5   7   0  115.19    2.89  18-0.77781 0.97651 0.85412-0.52370 0.01906-0.07876
   5   7   3  116.02    2.81  18-0.77987 0.97604 0.85248-0.53894 0.01899 0.06334
   5   7   4  122.46    2.88  18-0.77451 0.96979 0.85672-0.54875 0.01916 0.11000
   5   7   5   57.29    2.05  17-0.76552 0.96025 0.86360-0.56127 0.01945 0.15669
   5   8   8   31.97    3.06  17-0.76945 0.93957 0.86063-0.51049 0.01932 0.29087
   5   9  -6    5.35    3.00  17-0.77011 0.92641 0.86013-0.36564 0.01930-0.37817
   5   9  10    1.83    3.16  17-0.76952 0.91549 0.86058-0.45621 0.01932 0.37734
   5  10  -7   25.10    3.63  17-0.77269 0.90743 0.85814-0.29299 0.01922-0.43255
   5  10  11    3.92    3.73  17-0.77668 0.90123 0.85501-0.39062 0.01909 0.41920
   5  11  -8    9.35    2.90  17-0.76627 0.87984 0.86304-0.22745 0.01942-0.48786
   5  12  -8   15.51    4.60  18-0.77965 0.87068 0.85265-0.15238 0.01900-0.49490
   5  12  13   12.45    4.79  18-0.77954 0.85530 0.85274-0.27137 0.01900 0.49604
   5  13  14    5.16    5.52  17-0.77091 0.82347 0.85951-0.21738 0.01928 0.53510
   6   9   0    1.94    2.40  17-0.76777 0.99193 0.86192-0.42603 0.01938-0.09634
   6   9   1    0.71    3.23  18-0.77283 0.99524 0.85803-0.42995 0.01922-0.04404
   6   9   2    1.81    3.18  17-0.77323 0.99580 0.85772-0.43323 0.01920-0.00153
   6   9   3   39.31    3.38  17-0.77218 0.99389 0.85854-0.43992 0.01924 0.04600
   6   9   4   90.16    2.75  17-0.76777 0.98934 0.86192-0.44917 0.01938 0.09348
   6  10  -3   14.98    3.46  17-0.76875 0.97236 0.86117-0.34329 0.01935-0.24525
   6  10  -2   -0.68    3.48  18-0.77702 0.98339 0.85475-0.34255 0.01908-0.19458
   6  10   7   21.19    3.75  18-0.77380 0.96998 0.85728-0.39661 0.01919 0.22678
   6  11   9    4.06    3.92  18-0.77399 0.94470 0.85713-0.34290 0.01918 0.31247
   6  12  10    6.12    4.52  18-0.77538 0.92534 0.85604-0.28171 0.01914 0.35352
   6  13  -6   15.67    4.53  17-0.76846 0.90663 0.86139-0.13244 0.01935-0.40987
   6  13  11    0.46    5.22  17-0.77377 0.90074 0.85730-0.22288 0.01919 0.39301
   6  14  -6    2.06    5.65  18-0.77466 0.88951 0.85660-0.06229 0.01916-0.41766
   6  14  12    1.39    5.44  18-0.77164 0.87020 0.85895-0.17003 0.01926 0.43537
   7  12   1   31.33    3.21  17-0.76777 0.99479 0.86192-0.26198 0.01938-0.07291
   7  12   2   15.12    4.09  17-0.76997 0.99620 0.86024-0.26592 0.01931-0.02558
   7  12   3    6.43    4.30  17-0.76999 0.99557 0.86022-0.27096 0.01931 0.02087
   7  12   4    2.31    3.06  17-0.76814 0.99296 0.86163-0.27813 0.01936 0.06806
   7  12   5   -1.48    3.30  17-0.76403 0.98787 0.86473-0.28895 0.01949 0.11949
   7  13  -1   -1.19    5.07  18-0.77211 0.97681 0.85859-0.18440 0.01924-0.16979
   7  13   0   24.27    4.90  18-0.77616 0.98162 0.85542-0.18519 0.01911-0.12716
   7  13   1   27.69    4.63  18-0.78064 0.98500 0.85186-0.18699 0.01897-0.07954
   7  13   5   10.47    4.81  18-0.77782 0.97985 0.85412-0.21108 0.01906 0.10836
   7  13   6    7.90    4.92  17-0.77334 0.97386 0.85763-0.22055 0.01920 0.15501
   7  13   7    4.24    3.86  17-0.76552 0.96589 0.86360-0.23196 0.01945 0.20197
   7  14  -2    7.10    5.67  17-0.77062 0.95375 0.85974-0.11223 0.01929-0.23101
   7  14  -1    3.80    5.49  17-0.77592 0.96106 0.85561-0.11165 0.01912-0.18428
   7  14   7   -2.09    5.92  18-0.77533 0.95313 0.85608-0.16171 0.01914 0.20078
   7  14   8   31.26    5.45  17-0.76830 0.94457 0.86151-0.17144 0.01936 0.24252
   7  15  -2    1.95    6.50  18-0.77467 0.93560 0.85659-0.04482 0.01916-0.23782
   7  15   8    3.01    6.68  18-0.77549 0.92920 0.85595-0.10070 0.01913 0.23415
   7  15   9   16.40    4.89  17-0.76515 0.91869 0.86389-0.11394 0.01946 0.28168
 -14  -6  -6    5.94    6.25  18-0.79301-0.06449 0.84133-0.84668 0.01855-0.23953
 -14  -6  -5    0.01    6.65  19-0.78897-0.07251 0.84474-0.85775 0.01868-0.19647
 -14  -6  -4    4.24    4.77  18-0.78210-0.07912 0.85040-0.86953 0.01891-0.14600
 -14  -6   2    2.26    4.95  18-0.78102-0.08531 0.85128-0.90402 0.01894 0.13179
 -14  -6   3   -1.71    6.91  19-0.78844-0.08032 0.84518-0.90510 0.01870 0.18193
 -14  -6   4    4.98    6.70  18-0.79195-0.07223 0.84223-0.90509 0.01859 0.23092
 -13  -6  -6    1.85    6.04  19-0.79404 0.00570 0.84044-0.87251 0.01852-0.24225
 -13  -6  -5    2.69    5.61  18-0.78567-0.00319 0.84748-0.88545 0.01879-0.19408
 -13  -6   3    0.68    5.58  19-0.78742-0.01076 0.84603-0.93232 0.01874 0.18172
 -13  -6   4    1.35    5.90  19-0.79125-0.00425 0.84282-0.93151 0.01861 0.22749
 -13  -5  -9   -1.31    6.01  19-0.78818-0.02178 0.84540-0.79559 0.01871-0.39466
 -13  -5   8    0.39    6.05  19-0.79190-0.02893 0.84227-0.88892 0.01859 0.40782
 -12  -6  -6    0.28    4.79  19-0.79366 0.07848 0.84077-0.89489 0.01853-0.24341
 -12  -6  -5    9.04    5.10  18-0.78738 0.07016 0.84606-0.90873 0.01874-0.19500
 -12  -6  -4    9.77    3.52  18-0.78102 0.06273 0.85128-0.92004 0.01894-0.14815
 -12  -6   3    0.73    4.83  18-0.78567 0.06316 0.84748-0.95618 0.01879 0.18263
 -12  -6   4   14.47    5.11  19-0.79349 0.07071 0.84091-0.95505 0.01853 0.22894
 -12  -5  -9    8.07    5.39  19-0.78883 0.05014 0.84486-0.82076 0.01869-0.39350
 -12  -5   8   -2.01    5.08  19-0.79214 0.04276 0.84206-0.91338 0.01858 0.40696
 -11  -6  -5    2.07    4.33  18-0.79055 0.14678 0.84341-0.92794 0.01863-0.19472
 -11  -6  -4   14.02    4.24  18-0.78712 0.14090 0.84628-0.93971 0.01875-0.14947
 -11  -6  -3   36.26    3.23  18-0.78192 0.13541 0.85054-0.94971 0.01891-0.10348
 -11  -6   1    4.67    2.99  18-0.78065 0.13067 0.85157-0.97379 0.01896 0.08696
 -11  -6   2    9.45    4.07  18-0.78560 0.13487 0.84754-0.97567 0.01880 0.13438
 -11  -6   3    3.82    4.64  19-0.79163 0.14055 0.84250-0.97571 0.01860 0.18112
 -11  -5  -9   15.26    4.35  19-0.79297 0.12699 0.84136-0.84108 0.01855-0.39371
 -11  -5   7    1.02    3.06  18-0.78192 0.10302 0.85054-0.94252 0.01891 0.35811
 -11  -4 -11   -1.69    4.40  19-0.78670 0.09749 0.84663-0.77076 0.01876-0.50040
 -11  -4  10   -1.49    4.32  19-0.78670 0.08148 0.84663-0.89302 0.01876 0.49664
 -11  -3 -13    7.01    4.86  18-0.78719 0.07787 0.84623-0.69341 0.01874-0.59808
 -10  -6  -3  140.40    4.14  19-0.79351 0.21817 0.84090-0.96477 0.01853-0.10419
 -10  -6  -2  225.88    4.51  18-0.79007 0.21412 0.84382-0.97360 0.01865-0.05716
 -10  -6  -1    8.74    3.86  18-0.78835 0.21153 0.84526-0.98063 0.01870-0.00930
 -10  -6   0   11.55    3.69  18-0.78939 0.21179 0.84439-0.98590 0.01867 0.03857
 -10  -6   1   -3.29    3.83  19-0.79139 0.21218 0.84270-0.98891 0.01860 0.08409
 -10  -5  -8   73.26    4.10  18-0.78704 0.19191 0.84635-0.87652 0.01875-0.34802
 -10  -5   7    3.30    3.74  19-0.79222 0.18713 0.84200-0.95849 0.01858 0.36138
 -10  -4 -11   -2.01    4.07  19-0.79187 0.17663 0.84229-0.78933 0.01859-0.49735
 -10  -4  10    4.03    3.96  18-0.79093 0.16183 0.84309-0.91082 0.01862 0.49471
 -10  -3 -13   40.37    4.31  19-0.79612 0.15906 0.83864-0.71069 0.01844-0.59888
 -10  -3  12   12.67    4.05  18-0.78432 0.13074 0.84859-0.86341 0.01884 0.58179
 -10  -2  14    6.26    4.14  19-0.79068 0.11311 0.84330-0.80483 0.01863 0.66897
  -9  -5  -7   35.16    3.65  18-0.78781 0.26372 0.84571-0.90642 0.01872-0.30158
  -9  -5   6   14.35    3.41  19-0.79184 0.25903 0.84232-0.97768 0.01859 0.31305
  -9  -4 -10    0.18    3.56  19-0.78740 0.24124 0.84605-0.82566 0.01874-0.45372
  -9  -4   9    1.16    3.17  19-0.78955 0.22911 0.84426-0.93635 0.01867 0.45196
  -9  -3  12   25.99    3.98  19-0.79954 0.21654 0.83566-0.87566 0.01833 0.58102
  -9  -2 -14    7.57    3.57  19-0.79293 0.20461 0.84139-0.66700 0.01855-0.65497
  -8  -5  -5   -2.50    3.16  19-0.78778 0.33154 0.84573-0.94502 0.01872-0.20954
  -8  -5   4   17.55    3.27  18-0.78803 0.32810 0.84553-0.99518 0.01872 0.21693
  -8  -4  -9   37.37    3.04  18-0.78376 0.30957 0.84905-0.85826 0.01886-0.40497
  -8  -3  11   24.34    2.90  18-0.78845 0.27839 0.84518-0.90483 0.01870 0.53211
  -8  -1  15   11.42    3.52  19-0.79824 0.23995 0.83680-0.78915 0.01837 0.70537
  -8   0 -16    2.80    3.56  19-0.79718 0.23662 0.83773-0.54680 0.01841-0.76477
  -7  -5  -2  274.77    3.45  19-0.79349 0.40876 0.84091-0.98027 0.01853-0.06803
  -7  -5  -1   46.14    2.95  19-0.79066 0.40513 0.84332-0.98835 0.01863-0.02062
  -7  -5   0   11.33    2.84  19-0.79110 0.40470 0.84295-0.99395 0.01861 0.02697
  -7  -5   1   41.56    2.86  19-0.79438 0.40791 0.84015-0.99698 0.01850 0.07379
  -7  -4  -8   15.88    2.80  19-0.79274 0.38891 0.84155-0.88129 0.01856-0.35854
  -7  -4   7    7.96    2.69  18-0.78961 0.37612 0.84420-0.97051 0.01866 0.35083
  -7  -3  10    3.94    2.42  18-0.78593 0.34792 0.84727-0.92564 0.01878 0.48467
  -7   0  16    0.90    2.89  19-0.80353 0.29371 0.83211-0.74929 0.01819 0.74409
  -6  -4  -6   25.54    2.69  19-0.79413 0.46026 0.84037-0.91639 0.01851-0.26549
  -6  -4   5  299.55    3.25  18-0.79043 0.44946 0.84352-0.98317 0.01864 0.25419
  -6  -3   9   26.29    2.24  19-0.79456 0.42860 0.84000-0.93726 0.01850 0.43548
  -5  -4  -1 1098.80    3.76  19-0.79548 0.52998 0.83920-0.96918 0.01847-0.03029
  -5  -4   0  304.79    2.68  19-0.79461 0.52841 0.83995-0.97546 0.01850 0.01685
  -5  -3   7   94.59    2.16  18-0.78901 0.49559 0.84470-0.95606 0.01868 0.34016
  -5   1 -15   -0.21    1.73  20-0.80504 0.43615 0.83075-0.55518 0.01814-0.73127
  -5   1  16   -0.63    1.69  20-0.81439 0.42412 0.82209-0.72466 0.01780 0.73532
  -5   2 -16    4.25    1.63  19-0.80237 0.41035 0.83315-0.48684 0.01823-0.78351
  -4  -3   4  164.93    2.05  18-0.78833 0.56819 0.84527-0.96413 0.01871 0.19738
  -4  -1 -11   60.14    1.72  19-0.80214 0.54647 0.83336-0.73599 0.01824-0.52589
  -4   1 -14    7.21    1.28  19-0.79856 0.49928 0.83652-0.59185 0.01836-0.68302
  -4   1  15    1.21    1.26  20-0.81122 0.49325 0.82507-0.74686 0.01792 0.68702
  -3  -2  -6  283.07    1.94  19-0.79758 0.63258 0.83738-0.85817 0.01840-0.28396
  -3  -2   6  133.63    1.74  19-0.79803 0.62538 0.83698-0.92695 0.01838 0.28352
  -3  -1  -9    0.89    1.01  18-0.78838 0.60253 0.84524-0.78418 0.01870-0.43278
  -2  -1   7  649.67    1.68  19-0.80596 0.68126 0.82992-0.88547 0.01810 0.32246
   0   9 -15    2.26    3.29  20-0.80558 0.61148 0.83026-0.15858 0.01812-0.79794
   1   2   7    2.29    0.93  19-0.79890 0.82111 0.83623-0.77148 0.01835 0.29692
   1   3  -8  247.65    1.47  20-0.80750 0.81592 0.82851-0.61177 0.01805-0.42069
   1   4  12    2.17    1.42  19-0.79645 0.76916 0.83836-0.67182 0.01843 0.51542
   1   5 -11   34.00    1.53  20-0.80593 0.77131 0.82995-0.46641 0.01811-0.57716
   1   6 -12   22.90    1.83  20-0.80505 0.74843 0.83074-0.39648 0.01814-0.63198
   1   7  16   28.10    2.54  19-0.79792 0.69979 0.83708-0.49859 0.01838 0.68176
   1   8  17    3.27    2.58  19-0.79235 0.67167 0.84189-0.44402 0.01857 0.72082
   2   4  -7    0.31    1.49  19-0.80273 0.85867 0.83283-0.58246 0.01822-0.38133
   2   6 -10   59.18    2.13  19-0.80340 0.81690 0.83223-0.43453 0.01819-0.53869
   2   6  13    1.17    2.13  19-0.79597 0.79423 0.83878-0.57296 0.01845 0.54613
   2   7 -11   38.45    2.38  19-0.80188 0.79369 0.83359-0.36516 0.01825-0.59347
   2  10  17    3.12    3.65  19-0.79549 0.70078 0.83919-0.33624 0.01847 0.70390
   3   4   5   31.86    1.83  18-0.78437 0.90469 0.84855-0.69191 0.01884 0.18290
   3   7  -9   37.48    2.35  19-0.79002 0.85129 0.84386-0.41189 0.01865-0.50043
   3   7  12  159.07    3.13  19-0.79788 0.84559 0.83712-0.52597 0.01839 0.49094
   3   8 -10    0.34    2.46  19-0.78961 0.82985 0.84421-0.34185 0.01866-0.55372
   3  10 -11    2.38    3.60  19-0.79648 0.79166 0.83834-0.19882 0.01843-0.62154
   3  11  16    6.65    4.24  19-0.79595 0.75065 0.83880-0.28998 0.01845 0.64793
   4   7  -6    1.93    2.62  19-0.78900 0.91778 0.84472-0.45518 0.01868-0.35959
   4   7   9   47.04    2.76  19-0.79297 0.91409 0.84136-0.53752 0.01855 0.34768
   4   8  -7    6.16    2.57  19-0.79827 0.90723 0.83678-0.37645 0.01837-0.41550
   4   8  11   81.10    2.98  18-0.78847 0.88493 0.84516-0.48776 0.01870 0.43461
   4   9  12   51.88    3.13  19-0.79832 0.87177 0.83673-0.42050 0.01837 0.47454
   4  10  -9    4.23    3.50  19-0.79261 0.85717 0.84166-0.23953 0.01856-0.52647
   4  11  14   17.02    4.11  19-0.79667 0.82354 0.83817-0.30273 0.01843 0.55298
   4  12 -10   10.08    4.61  18-0.78959 0.80865 0.84422-0.10647 0.01866-0.58860
   4  12  15    5.08    4.96  18-0.78658 0.79057 0.84673-0.25155 0.01876 0.59213
   5   7   1    0.42    1.90  18-0.78210 0.97934 0.85040-0.52721 0.01891-0.02694
   5   7   2    5.70    1.92  18-0.78210 0.97935 0.85040-0.53108 0.01891 0.01557
   5   8   7   81.40    3.25  18-0.78587 0.95672 0.84732-0.49205 0.01879 0.24463
   5   9  -5    2.68    3.09  18-0.78939 0.94551 0.84439-0.35483 0.01867-0.33063
   5   9   9   27.24    3.22  18-0.78993 0.93637 0.84394-0.43502 0.01865 0.33132
   5  10  -6   27.34    3.61  19-0.79368 0.92842 0.84075-0.28118 0.01853-0.38394
   5  11  -7    7.26    4.07  19-0.79022 0.90202 0.84369-0.21277 0.01864-0.44069
   5  11  12    3.98    3.01  18-0.78283 0.88251 0.84981-0.32765 0.01889 0.45650
   5  13  -8   -4.35    5.18  19-0.78880 0.85634 0.84488-0.07944 0.01869-0.49912
   5  13  13    8.27    5.46  19-0.79352 0.84776 0.84089-0.19452 0.01853 0.48863
   6  10  -1    1.10    3.58  19-0.79055 0.99057 0.84341-0.33750 0.01863-0.14992
   6  10   0   12.11    3.49  19-0.79410 0.99596 0.84039-0.34012 0.01851-0.10302
   6  10   4   37.36    3.41  19-0.79583 0.99498 0.83890-0.36159 0.01845 0.08665
   6  10   5   77.70    3.74  19-0.79083 0.98917 0.84318-0.37151 0.01862 0.13324
   6  10   6   24.28    2.78  18-0.78319 0.98093 0.84951-0.38391 0.01887 0.18024
   6  11  -3   -1.31    3.97  19-0.79055 0.96966 0.84341-0.26096 0.01863-0.25213
   6  11   7    2.62    3.76  19-0.79604 0.97068 0.83872-0.31283 0.01845 0.21987
   6  11   8   14.09    3.90  18-0.78553 0.95912 0.84760-0.32822 0.01880 0.26653
   6  12  -4   13.69    4.37  19-0.79053 0.94915 0.84343-0.19048 0.01863-0.30716
   6  12   9   -1.43    4.53  19-0.79053 0.93996 0.84343-0.26641 0.01863 0.31043
   6  13  10    9.22    5.07  19-0.79053 0.91761 0.84343-0.20472 0.01863 0.34560
   6  14  11    4.22    5.62  18-0.78548 0.88929 0.84764-0.14946 0.01880 0.38508
   7  13   2   32.14    3.64  18-0.78283 0.98657 0.84981-0.19104 0.01889-0.03247
   7  13   3   21.03    3.58  18-0.78319 0.98623 0.84951-0.19595 0.01887 0.01406
   7  13   4    0.93    3.44  18-0.78174 0.98383 0.85069-0.20497 0.01892 0.06774
   7  14   0    5.26    3.81  18-0.78427 0.96654 0.84863-0.11247 0.01884-0.13565
   7  14   1   13.44    5.35  18-0.78925 0.97007 0.84450-0.11447 0.01867-0.08827
   7  14   2    4.29    5.25  18-0.79068 0.97189 0.84330-0.11836 0.01863-0.04108
   7  14   3    1.37    5.36  19-0.79175 0.97197 0.84239-0.12378 0.01859 0.00601
   7  14   4    5.59    5.41  19-0.79074 0.97020 0.84325-0.13032 0.01863 0.05325
   7  14   5    5.10    5.22  18-0.78786 0.96662 0.84567-0.13818 0.01872 0.10059
   7  14   6    2.92    3.91  18-0.78283 0.96136 0.84981-0.14797 0.01889 0.14776
   7  15  -1    7.85    4.63  18-0.78247 0.94240 0.85010-0.04329 0.01890-0.19068
   7  15   0    3.16    6.16  18-0.78864 0.94779 0.84502-0.04394 0.01870-0.14332
   7  15   1    6.96    6.02  19-0.79265 0.95152 0.84163-0.04646 0.01856-0.09631
   7  15   2    4.49    5.62  18-0.79222 0.95327 0.84199-0.04939 0.01858-0.04908
   7  15   3   19.05    5.69  19-0.79558 0.95375 0.83911-0.05514 0.01846-0.00130
   7  15   4   13.85    5.72  19-0.79429 0.95219 0.84023-0.06100 0.01851 0.04567
   7  15   5    0.52    6.11  19-0.79160 0.94922 0.84252-0.07141 0.01860 0.09770
   7  15   6    0.92    6.16  19-0.78943 0.94418 0.84435-0.08025 0.01867 0.14446
   7  15   7   -0.69    4.97  18-0.78283 0.93704 0.84981-0.09170 0.01889 0.19437
 -13  -6  -7    4.53    6.02  19-0.80475 0.01666 0.83105-0.85876 0.01817-0.28887
 -13  -6   5   13.60    5.84  19-0.80157 0.00581 0.83391-0.92900 0.01828 0.27877
 -13  -5 -10    2.23    6.03  20-0.80455-0.00497 0.83123-0.77734 0.01818-0.43955
 -12  -6  -7    3.34    5.00  19-0.80641 0.09057 0.82955-0.88100 0.01812-0.28914
 -12  -6   5   27.42    5.26  19-0.80389 0.07991 0.83183-0.95184 0.01820 0.27706
 -12  -5 -10    3.59    5.15  19-0.80409 0.06764 0.83165-0.80131 0.01819-0.43886
 -12  -5   9    3.98    5.03  20-0.81182 0.06208 0.82455-0.90212 0.01793 0.45892
 -12  -4 -12   16.26    5.71  19-0.80124 0.04291 0.83420-0.72797 0.01829-0.54056
 -11  -6  -6    0.05    4.50  19-0.80346 0.15830 0.83221-0.91442 0.01821-0.24307
 -11  -6   4   33.34    4.27  19-0.80042 0.14830 0.83493-0.97384 0.01831 0.22879
 -11  -6   5   36.89    4.17  20-0.81101 0.15818 0.82530-0.97001 0.01796 0.27607
 -11  -5 -10    1.85    4.20  20-0.81095 0.14571 0.82536-0.81993 0.01796-0.43986
 -11  -5   8    3.56    4.26  19-0.79949 0.12186 0.83575-0.93275 0.01835 0.41075
 -11  -4 -12   13.99    4.79  20-0.80657 0.12008 0.82940-0.74752 0.01811-0.54220
 -11  -4  11   -0.21    4.76  20-0.80703 0.10306 0.82898-0.87817 0.01810 0.54137
 -10  -6  -5   -3.83    3.93  20-0.80656 0.23189 0.82941-0.94162 0.01811-0.19816
 -10  -6  -4   36.25    2.97  19-0.79900 0.22398 0.83618-0.95456 0.01836-0.15010
 -10  -6   2   40.12    2.91  19-0.79655 0.21748 0.83833-0.99064 0.01844 0.13285
 -10  -6   3   68.37    4.20  19-0.80401 0.22432 0.83172-0.99019 0.01820 0.18031
 -10  -5  -9   38.17    3.93  19-0.80472 0.21114 0.83108-0.85669 0.01817-0.39396
 -10  -5   8   12.83    4.10  20-0.81049 0.20421 0.82579-0.94766 0.01798 0.40908
  -9  -6  -2  285.12    4.25  20-0.80780 0.30295 0.82828-0.98282 0.01807-0.05719
  -9  -6  -1   10.28    3.53  20-0.80616 0.30030 0.82978-0.99007 0.01812-0.00891
  -9  -6   0   39.31    3.56  20-0.80676 0.30081 0.82923-0.99508 0.01810 0.03744
  -9  -6   1    9.81    3.44  20-0.80982 0.30318 0.82641-0.99813 0.01800 0.08505
  -9  -5  -8   37.59    3.47  19-0.80468 0.28139 0.83112-0.88709 0.01817-0.34788
  -9  -5   7   17.90    3.52  20-0.80939 0.27535 0.82681-0.96792 0.01802 0.36067
  -9  -4 -11    3.31    3.59  20-0.80998 0.26550 0.82626-0.79999 0.01800-0.49724
  -9  -4  10    6.28    3.54  20-0.80818 0.24934 0.82792-0.92059 0.01806 0.49492
  -9  -3 -13   40.16    3.98  20-0.81238 0.24686 0.82402-0.72099 0.01791-0.59956
  -9  -2  14    3.09    3.46  19-0.80471 0.19825 0.83109-0.81664 0.01817 0.66841
  -8  -5  -6   27.21    2.47  19-0.79760 0.34451 0.83741-0.92941 0.01841-0.25451
  -8  -5   5    6.08    3.22  19-0.80036 0.34039 0.83498-0.98916 0.01832 0.26475
  -8  -4 -10    9.26    2.98  20-0.80820 0.33441 0.82791-0.83181 0.01806-0.45075
  -8  -4   9   -3.17    3.04  20-0.80623 0.31769 0.82971-0.94243 0.01812 0.44528
  -8  -3 -12   61.43    3.16  19-0.80379 0.30930 0.83192-0.76030 0.01820-0.55329
  -8  -1 -15    1.57    2.90  19-0.80381 0.26557 0.83190-0.61285 0.01820-0.71066
  -7  -5  -4   22.75    2.77  20-0.80668 0.42312 0.82930-0.95716 0.01811-0.16144
  -7  -5  -3  325.43    2.88  19-0.79865 0.41448 0.83649-0.97022 0.01837-0.11420
  -7  -5   2    8.71    1.94  19-0.79970 0.41217 0.83557-0.99761 0.01834 0.12237
  -7  -5   3    9.47    2.92  20-0.80855 0.42028 0.82759-0.99542 0.01804 0.16962
  -7  -4   8    7.22    2.95  20-0.81514 0.40087 0.82142-0.95387 0.01782 0.39896
  -7  -3 -11   73.84    2.68  19-0.80275 0.37892 0.83285-0.79149 0.01824-0.50711
  -7  -2 -13    5.91    2.54  20-0.80767 0.36214 0.82839-0.71018 0.01807-0.60891
  -6  -4   6    4.60    2.57  20-0.80962 0.46788 0.82660-0.97084 0.01801 0.30262
  -6  -3 -10   20.15    2.60  20-0.81247 0.45932 0.82394-0.81259 0.01791-0.46026
  -6  -2 -12   24.30    2.04  20-0.80895 0.43471 0.82721-0.73949 0.01803-0.56267
  -6  -2  12  202.59    2.72  20-0.81840 0.42697 0.81829-0.86796 0.01770 0.57066
  -6   0 -15    1.50    2.11  21-0.81860 0.40067 0.81810-0.58345 0.01770-0.71974
  -6   1 -16    6.97    2.21  20-0.81757 0.37733 0.81909-0.51424 0.01773-0.77450
  -6   2  18    0.34    1.98  20-0.81148 0.32552 0.82487-0.64645 0.01794 0.81990
  -5  -4  -3  629.44    3.13  20-0.80709 0.54283 0.82892-0.94726 0.01809-0.12395
  -5  -4  -2 1517.24    3.94  19-0.79952 0.53468 0.83572-0.96002 0.01834-0.07683
  -5  -4   1  671.48    2.79  19-0.79830 0.53145 0.83680-0.97827 0.01838 0.06458
  -5  -4   2    6.64    2.05  19-0.80562 0.53786 0.83026-0.97760 0.01814 0.11312
  -5  -3  -8  608.87    3.10  19-0.80612 0.52261 0.82981-0.85468 0.01813-0.36790
  -5   0 -14  135.03    2.03  20-0.81401 0.46644 0.82249-0.61870 0.01786-0.67363
  -4  -3  -5  119.49    2.03  19-0.80177 0.58754 0.83373-0.90089 0.01827-0.22757
  -4  -3   5 1090.77    3.27  20-0.81075 0.58966 0.82554-0.94949 0.01797 0.24556
  -4  -2  -9  117.01    1.99  20-0.81474 0.58055 0.82180-0.80087 0.01783-0.42361
  -3   0  12   18.47    1.11  20-0.81731 0.59455 0.81934-0.81281 0.01774 0.55204
  -1  -1   0 3514.06    2.45  19-0.80296 0.75341 0.83267-0.87358 0.01823-0.00944
  -1  -1   1   23.73    0.70  20-0.80784 0.75575 0.82824-0.87630 0.01807 0.04083
   0   2  10    5.60    0.82  21-0.83179 0.77970 0.80488-0.73172 0.01722 0.43964
   0   5  15    2.93    1.75  21-0.82602 0.70217 0.81077-0.57095 0.01743 0.65180
   0   7 -14   35.10    2.35  21-0.82470 0.67665 0.81209-0.27704 0.01748-0.73234
   0   8  18   12.32    3.19  20-0.81260 0.61881 0.82381-0.40475 0.01791 0.77022
   1  10 -14    0.76    3.35  20-0.80672 0.66343 0.82927-0.12377 0.01811-0.75774
   2   3  -4  246.77    1.55  20-0.80886 0.88671 0.82730-0.65888 0.01803-0.23343
   2   3   6    0.11    1.21  19-0.80419 0.87507 0.83156-0.72025 0.01819 0.23961
   2   4   9   92.19    1.59  20-0.80830 0.85448 0.82782-0.66883 0.01805 0.37384
   2   5  11   43.69    2.16  20-0.81385 0.83568 0.82264-0.61010 0.01786 0.46056
   2   7  14    0.92    2.24  20-0.80999 0.78458 0.82625-0.50071 0.01800 0.58642
   2   8  15    1.82    3.00  20-0.81337 0.76456 0.82310-0.43795 0.01788 0.62571
   2   9 -12    9.41    3.35  20-0.81618 0.76357 0.82042-0.21737 0.01778-0.65593
   2   9  16    6.79    3.05  20-0.80752 0.73556 0.82853-0.38422 0.01808 0.66503
   3   4  -1   37.91    1.69  20-0.81040 0.93512 0.82587-0.63417 0.01798-0.10044
   3   4   4  580.49    2.46  19-0.80128 0.92238 0.83417-0.67114 0.01829 0.13581
   3   5  -5    1.64    1.89  20-0.81245 0.91699 0.82396-0.54517 0.01791-0.29649
   3   5   8   24.40    1.93  19-0.80010 0.89551 0.83521-0.63049 0.01833 0.31730
   3   6  -7   38.53    2.12  20-0.81295 0.89613 0.82349-0.46823 0.01789-0.39858
   3   6  10  171.94    2.46  20-0.80861 0.88018 0.82753-0.56918 0.01804 0.40439
   3   8  13   45.85    2.88  20-0.80932 0.83345 0.82687-0.45540 0.01802 0.53041
   3   9 -10   -1.11    3.29  20-0.81455 0.83308 0.82197-0.25487 0.01784-0.56411
   3   9  14   46.88    3.22  20-0.81147 0.81206 0.82488-0.39410 0.01794 0.57018
   3  10  15   15.42    3.59  20-0.80676 0.78425 0.82923-0.33932 0.01810 0.60876
   3  11 -11    2.81    3.96  20-0.81155 0.78425 0.82480-0.12206 0.01794-0.62672
   4   6   5  225.62    2.75  20-0.81189 0.95827 0.82448-0.56217 0.01793 0.16709
   4   6   6    9.42    1.74  19-0.79795 0.94343 0.83710-0.58020 0.01840 0.21531
   4   7  -5    0.93    2.75  20-0.80776 0.94005 0.82831-0.44518 0.01807-0.31127
   4   8  10   40.43    2.69  20-0.81268 0.91037 0.82374-0.46052 0.01790 0.38816
   4   9  -8   76.21    3.10  19-0.80006 0.88771 0.83525-0.30493 0.01833-0.46983
   4  10  13    9.23    3.39  19-0.80047 0.85086 0.83488-0.35801 0.01831 0.51284
   4  11  -9    8.11    3.86  20-0.80743 0.85018 0.82862-0.16205 0.01808-0.53365
   4  12  14   11.42    4.40  20-0.81206 0.81707 0.82433-0.22263 0.01792 0.54664
   5   8  -2   30.97    3.04  19-0.80245 0.97945 0.83312-0.42656 0.01825-0.18059
   5   8  -1   86.25    2.93  20-0.81142 0.98773 0.82493-0.42371 0.01795-0.13315
   5   8   5   24.96    3.03  20-0.80818 0.98060 0.82793-0.46114 0.01806 0.15038
   5   8   6   96.75    2.42  19-0.79848 0.97007 0.83664-0.47533 0.01838 0.19735
   5   9   8   -1.19    3.26  20-0.80592 0.95219 0.82999-0.41696 0.01813 0.28725
   5  10  -5    8.61    3.11  20-0.81193 0.94595 0.82445-0.27098 0.01793-0.33756
   5  10  10    1.28    3.32  19-0.79970 0.92352 0.83557-0.36641 0.01834 0.36996
   5  11  -6   11.24    3.77  20-0.80911 0.92184 0.82707-0.20220 0.01803-0.39334
   5  11  11    5.65    4.03  19-0.80293 0.90356 0.83269-0.30400 0.01823 0.40959
   5  12  -7    0.68    4.38  20-0.80342 0.89338 0.83226-0.13853 0.01822-0.44376
   5  12  12    2.18    4.26  19-0.80265 0.87842 0.83294-0.24578 0.01824 0.44771
   5  13  -7    5.40    4.92  20-0.80717 0.87470 0.82885-0.06813 0.01809-0.45651
   5  13  12    5.84    4.83  20-0.81306 0.86720 0.82338-0.17095 0.01789 0.44202
   5  14  -7    4.93    5.74  20-0.80894 0.85396 0.82723-0.00129 0.01803-0.46431
   6  10   1   33.76    2.65  19-0.79795 0.99915 0.83710-0.34244 0.01840-0.05596
   6  10   2   -2.77    2.45  19-0.79935 0.99997 0.83587-0.34785 0.01835-0.00710
   6  10   3    6.34    2.51  19-0.79900 0.99860 0.83618-0.35234 0.01836 0.03813
   6  11  -2    1.62    2.82  19-0.79900 0.97944 0.83618-0.25896 0.01836-0.20602
   6  11  -1    7.81    4.01  20-0.80724 0.98706 0.82879-0.25814 0.01809-0.15708
   6  11   5    2.86    3.74  20-0.81056 0.98691 0.82573-0.28797 0.01798 0.12597
   6  11   6   27.02    4.17  20-0.80548 0.97973 0.83040-0.29910 0.01815 0.17298
   6  12  -3    2.51    4.33  19-0.80260 0.96065 0.83298-0.18531 0.01824-0.26072
   6  12  -2   19.08    4.24  20-0.81210 0.97013 0.82429-0.18288 0.01792-0.21197
   6  12   7   16.27    4.38  20-0.81210 0.96361 0.82429-0.23358 0.01792 0.21308
   6  12   8   13.53    4.49  19-0.80240 0.95342 0.83316-0.24738 0.01825 0.25897
   6  13  -4    6.09    3.51  19-0.79883 0.93528 0.83633-0.11772 0.01837-0.31637
   6  13  -3   -2.27    4.80  20-0.80839 0.94725 0.82773-0.11425 0.01805-0.26550
   6  13   9   12.03    5.04  19-0.80323 0.93103 0.83242-0.18757 0.01822 0.29816
   6  14  -4   10.91    5.34  19-0.80447 0.91732 0.83131-0.04838 0.01818-0.32302
   6  14   9   11.25    5.24  20-0.81113 0.91612 0.82520-0.11570 0.01796 0.29135
   6  14  10    7.33    4.26  19-0.79918 0.90392 0.83603-0.13158 0.01836 0.33734
   6  15  -4    0.03    6.50  20-0.80505 0.89680 0.83079 0.01637 0.01816-0.32704
 -14  -7  -4    0.84    6.40  21-0.82255-0.01545 0.81435-0.89751 0.01736-0.13687
 -14  -7  -3    4.67    6.40  20-0.81990-0.01896 0.81695-0.90709 0.01745-0.08985
 -14  -7  -2   13.41    6.45  20-0.81747-0.02226 0.81931-0.91456 0.01754-0.04340
 -14  -7  -1    0.85    5.88  21-0.81897-0.02444 0.81786-0.92060 0.01748 0.00439
 -14  -7   0    6.63    6.41  20-0.81778-0.02309 0.81901-0.92580 0.01753 0.05188
 -14  -7   1    6.33    6.50  21-0.82118-0.02108 0.81570-0.92914 0.01741 0.09924
 -14  -7   2    1.62    6.70  21-0.82304-0.01883 0.81387-0.93045 0.01734 0.14552
 -13  -7  -4    1.75    5.61  21-0.82304 0.05689 0.81387-0.92142 0.01734-0.13757
 -13  -7  -3   23.58    5.62  20-0.82067 0.05389 0.81620-0.93126 0.01742-0.09108
 -13  -7  -2   14.35    5.57  20-0.81849 0.05069 0.81832-0.93911 0.01750-0.04397
 -13  -7  -1   -0.05    5.60  21-0.81944 0.04798 0.81740-0.94508 0.01747 0.00352
 -13  -7   0    2.09    5.55  21-0.81994 0.04936 0.81692-0.95019 0.01745 0.05095
 -13  -7   1   -2.34    5.68  21-0.82115 0.05010 0.81574-0.95298 0.01741 0.09785
 -13  -7   2   -1.85    5.64  21-0.82332 0.05305 0.81359-0.95435 0.01733 0.14450
 -13  -6  -8    3.10    5.43  20-0.81505 0.02847 0.82162-0.84310 0.01762-0.33500
 -13  -6   6    1.62    4.35  20-0.81303 0.01443 0.82354-0.92469 0.01769 0.32101
 -13  -6   7    3.21    5.63  20-0.82212 0.02762 0.81478-0.91794 0.01737 0.37148
 -12  -7  -3   74.45    4.67  21-0.82519 0.12985 0.81173-0.95114 0.01726-0.09248
 -12  -7  -2   16.53    4.94  21-0.82279 0.12613 0.81411-0.95920 0.01735-0.04497
 -12  -7  -1    4.00    4.82  21-0.82192 0.12467 0.81498-0.96565 0.01738 0.00253
 -12  -7   0   -2.34    4.81  21-0.82234 0.12392 0.81457-0.97014 0.01737 0.04976
 -12  -7   1   -0.47    4.50  21-0.82350 0.12541 0.81341-0.97303 0.01732 0.09659
 -12  -6  -8   10.43    5.14  20-0.81885 0.10376 0.81797-0.86450 0.01749-0.33594
 -12  -6   6   12.40    4.83  20-0.81602 0.09119 0.82070-0.94649 0.01759 0.32494
 -12  -5 -11    2.44    5.28  21-0.82245 0.08664 0.81445-0.77854 0.01736-0.48536
 -11  -6  -8   65.66    4.45  21-0.82688 0.18370 0.81003-0.88073 0.01720-0.33748
 -11  -6  -7   12.13    3.41  20-0.81455 0.17032 0.82210-0.89901 0.01764-0.28991
 -11  -6   6    8.81    4.29  21-0.82370 0.17017 0.81321-0.96366 0.01732 0.32437
 -11  -5   9    0.06    4.68  21-0.81994 0.14014 0.81691-0.92043 0.01745 0.45874
 -11  -3 -14   10.55    4.85  20-0.81724 0.10953 0.81953-0.66212 0.01755-0.64441
 -10  -6  -6   -1.71    3.85  21-0.81889 0.24299 0.81793-0.92754 0.01749-0.24425
 -10  -6   4   52.21    3.08  20-0.81286 0.23200 0.82370-0.98737 0.01770 0.22821
 -10  -6   5   36.15    4.10  21-0.82385 0.24259 0.81306-0.98243 0.01731 0.27580
 -10  -5 -10   33.89    4.17  21-0.82325 0.22980 0.81366-0.83305 0.01733-0.44081
 -10  -4 -12    9.54    3.98  20-0.81864 0.20361 0.81818-0.76204 0.01750-0.54310
 -10  -4  11   12.50    4.07  20-0.81894 0.18811 0.81789-0.89172 0.01749 0.54395
 -10  -3 -14   32.90    4.59  21-0.82781 0.19169 0.80908-0.67615 0.01717-0.64484
 -10  -3  13   14.41    4.06  20-0.81852 0.16316 0.81830-0.83890 0.01750 0.63050
 -10  -2 -15    2.12    4.22  20-0.81625 0.15825 0.82048-0.61710 0.01758-0.69992
  -9  -6  -5   31.38    3.62  21-0.82541 0.32305 0.81151-0.94917 0.01726-0.19765
  -9  -6  -4   71.76    3.91  20-0.81736 0.31399 0.81942-0.96265 0.01754-0.15066
  -9  -6  -3  309.84    3.54  20-0.81184 0.30785 0.82466-0.97386 0.01773-0.10396
  -9  -6   2    2.94    2.61  20-0.81522 0.30728 0.82146-0.99898 0.01761 0.13328
  -9  -6   3  149.29    4.07  21-0.82223 0.31375 0.81467-0.99760 0.01737 0.17999
  -9  -5  -9  105.07    3.93  21-0.82231 0.29980 0.81459-0.86443 0.01737-0.39461
  -9  -1 -16    2.19    4.38  21-0.82752 0.21888 0.80938-0.55985 0.01718-0.75523
  -8  -5  -7   47.93    2.55  20-0.81269 0.36066 0.82386-0.91018 0.01770-0.30170
  -8  -5   6   21.94    3.12  20-0.81684 0.35544 0.81992-0.98011 0.01756 0.31260
  -8  -3  12   27.64    2.94  21-0.82375 0.31225 0.81317-0.87691 0.01732 0.58086
  -8  -2 -14   42.69    2.99  20-0.81749 0.30149 0.81929-0.67134 0.01754-0.65494
  -8  -2  14    8.83    3.23  21-0.82789 0.29281 0.80901-0.81851 0.01717 0.66679
  -7  -5  -5   10.45    2.95  20-0.81787 0.43532 0.81892-0.94179 0.01752-0.20749
  -7  -5   4  193.24    3.50  20-0.82055 0.43159 0.81632-0.99018 0.01743 0.21720
  -7  -4  -9  118.72    3.05  20-0.81692 0.41432 0.81984-0.85470 0.01756-0.40463
  -7  -3  11   66.40    2.60  21-0.82181 0.38214 0.81508-0.89817 0.01738 0.53266
  -7  -2  13   43.81    2.54  20-0.81878 0.35494 0.81805-0.84777 0.01749 0.61953
  -6  -4  -7  274.95    2.58  20-0.81421 0.48133 0.82242-0.89336 0.01765-0.31140
  -6  -1 -14   66.28    2.33  21-0.83345 0.43743 0.80328-0.64000 0.01696-0.66407
  -6  -1  14   51.68    2.26  21-0.82505 0.40897 0.81187-0.80689 0.01727 0.65803
  -6   1  17    4.51    2.08  21-0.83743 0.37480 0.79907-0.68084 0.01681 0.78385
  -6   2 -17   15.27    2.05  21-0.83656 0.37457 0.79999-0.42457 0.01685-0.82836
  -5  -4  -4  144.96    2.42  20-0.81895 0.55542 0.81788-0.93089 0.01749-0.17068
  -5  -4   3  111.05    2.41  20-0.81646 0.54827 0.82028-0.97313 0.01757 0.16006
  -5  -3   8    0.37    1.88  21-0.82152 0.52589 0.81537-0.93149 0.01739 0.38971
  -5  -2 -11   18.17    2.13  21-0.82580 0.52162 0.81111-0.75438 0.01724-0.51652
  -5  -1  13   86.72    1.95  21-0.83034 0.48670 0.80650-0.82117 0.01708 0.60982
  -5   3 -17   25.37    1.85  30-0.93469 0.53100 0.65628-0.24803 0.01202-0.83591
  -4  -3  -6  334.50    2.32  21-0.82578 0.61211 0.81113-0.87243 0.01724-0.27385
  -4  -2   9   24.62    1.45  20-0.81990 0.57360 0.81696-0.89872 0.01745 0.42727
  -4   0 -13   78.62    1.56  21-0.82989 0.55301 0.80696-0.63360 0.01709-0.62698
  -3   1 -13   98.49    1.09  22-0.83747 0.60903 0.79903-0.58579 0.01681-0.63543
  -2  -2   0   77.29    1.34  21-0.82553 0.72753 0.81138-0.89224 0.01725 0.00035
  -2  -1  -7  521.94    1.58  21-0.83066 0.71491 0.80617-0.78148 0.01707-0.33910
  -1  -1  -1 4534.48    2.75  20-0.81455 0.76606 0.82210-0.85697 0.01764-0.05673
  -1   5 -14   14.16    1.47  22-0.84392 0.66852 0.79202-0.36301 0.01656-0.71537
   0   3  12    2.36    1.08  21-0.83302 0.75673 0.80372-0.67664 0.01698 0.52635
   0   6  16   10.38    2.05  21-0.83381 0.68683 0.80289-0.50345 0.01695 0.69148
   0   7  17    3.10    2.44  21-0.82687 0.65660 0.81003-0.45107 0.01720 0.73156
   1   5  13   19.35    1.81  22-0.83575 0.78472 0.80086-0.57440 0.01688 0.55681
   1   8 -13   14.11    2.72  21-0.82630 0.72573 0.81061-0.24184 0.01722-0.69385
   1   9  17    6.87    3.64  21-0.83368 0.68909 0.80304-0.33891 0.01695 0.71449
   2  10 -12   24.46    3.93  21-0.83227 0.75689 0.80451-0.13647 0.01701-0.66263
   3   4   0    1.35    1.65  20-0.81855 0.94225 0.81827-0.63282 0.01750-0.05201
   3   4   1   26.18    1.76  21-0.82170 0.94437 0.81520-0.63577 0.01739-0.00478
   3   4   2  151.57    1.91  20-0.82004 0.94237 0.81682-0.64195 0.01745 0.04200
   3   4   3   49.73    1.32  20-0.81269 0.93454 0.82386-0.65509 0.01770 0.08939
   3   5   7    4.33    1.94  21-0.82569 0.92180 0.81123-0.60127 0.01725 0.27131
   3   7  -8    7.96    2.27  21-0.82496 0.88671 0.81196-0.38645 0.01727-0.45276
   3   8  -9   54.02    2.61  21-0.82560 0.86528 0.81131-0.31520 0.01725-0.50727
   3  11  15   17.22    3.98  21-0.82807 0.78243 0.80883-0.25331 0.01716 0.60259
   3  12 -11    9.24    4.49  20-0.81872 0.76817 0.81810-0.05073 0.01749-0.63355
   4   6  -1  357.24    2.88  21-0.82274 0.97326 0.81417-0.51779 0.01735-0.11619
   4   6   4  195.62    2.63  21-0.82215 0.96923 0.81475-0.54622 0.01737 0.12036
   4   7   8    5.62    1.94  20-0.81455 0.93598 0.82210-0.51177 0.01764 0.30126
   4   8  -6   79.92    3.01  21-0.82300 0.93164 0.81391-0.35968 0.01734-0.36685
   4   9  -7   59.57    3.17  21-0.82561 0.91261 0.81130-0.28634 0.01725-0.42159
   4   9  11   14.25    3.15  21-0.82282 0.89715 0.81409-0.39106 0.01735 0.42788
   4  10  -8   28.64    3.47  21-0.82079 0.88548 0.81608-0.22088 0.01742-0.47643
   4  10  12   23.69    3.74  21-0.82514 0.87612 0.81178-0.32906 0.01727 0.46765
   4  11  13   58.42    4.30  21-0.82199 0.84951 0.81491-0.27299 0.01738 0.50655
   4  12  -9    3.29    4.44  20-0.81805 0.83677 0.81875-0.08820 0.01752-0.53924
   4  13  -9   -1.25    5.14  21-0.82029 0.81784 0.81658-0.02118 0.01744-0.54673
   4  13  14   14.59    5.45  21-0.82389 0.80554 0.81302-0.14637 0.01731 0.53885
   5   8   0   21.46    2.97  20-0.81755 0.99315 0.81924-0.42352 0.01753-0.08564
   5   8   1   51.01    3.00  21-0.82119 0.99586 0.81570-0.42589 0.01741-0.03799
   5   8   2   -3.67    2.91  21-0.82149 0.99575 0.81540-0.43250 0.01740 0.01131
   5   8   3   48.66    3.02  20-0.82019 0.99352 0.81667-0.43797 0.01744 0.05612
   5   8   4   56.68    2.24  20-0.81556 0.98840 0.82114-0.44810 0.01760 0.10361
   5   9  -3   14.55    3.30  20-0.82038 0.97505 0.81649-0.33931 0.01744-0.23430
   5   9   7    7.71    3.26  20-0.81927 0.96737 0.81757-0.39642 0.01747 0.23747
   5  10   9    0.58    3.31  20-0.81669 0.94083 0.82006-0.34517 0.01756 0.32405
   5  11  10   -4.39    3.81  21-0.82100 0.92087 0.81588-0.28339 0.01741 0.36550
   5  12  -6   32.14    4.33  21-0.82098 0.91005 0.81590-0.12697 0.01741-0.39841
   5  12  11    3.48    4.50  21-0.82031 0.89675 0.81656-0.22327 0.01744 0.40245
   5  13  -6   12.78    4.74  21-0.82521 0.89208 0.81171-0.05694 0.01726-0.40738
   5  14  -6    3.97    5.07  21-0.82461 0.86996 0.81231 0.00945 0.01728-0.41692
   5  14  12   -1.39    5.91  21-0.82076 0.85121 0.81611-0.10023 0.01742 0.43642
   6  11   0   10.21    2.76  20-0.81286 0.99210 0.82370-0.25851 0.01770-0.11008
   6  11   1   -0.88    3.47  21-0.81899 0.99516 0.81784-0.26041 0.01748-0.06019
   6  11   2    0.94    3.84  20-0.81832 0.99597 0.81849-0.26386 0.01751-0.01550
   6  11   3    3.35    3.83  20-0.81786 0.99496 0.81893-0.27000 0.01752 0.03173
   6  11   4    2.93    2.56  20-0.81556 0.99194 0.82114-0.27795 0.01760 0.07889
   6  12  -1    7.97    4.30  20-0.82033 0.97683 0.81653-0.18031 0.01744-0.16456
   6  12   0   63.15    4.38  21-0.82541 0.98189 0.81150-0.18141 0.01726-0.11647
   6  12   5    1.76    4.33  21-0.82531 0.97808 0.81161-0.20919 0.01726 0.11915
   6  12   6    5.98    4.29  20-0.82043 0.97182 0.81643-0.21980 0.01743 0.16570
   6  13  -2   -1.21    4.91  21-0.82061 0.95578 0.81626-0.11084 0.01743-0.21771
   6  13  -1    0.37    4.50  21-0.82733 0.96181 0.80957-0.10793 0.01719-0.17192
   6  13   7    3.29    5.10  21-0.82229 0.95136 0.81461-0.15839 0.01737 0.20567
   6  13   8   54.36    3.86  20-0.81387 0.94207 0.82274-0.17254 0.01766 0.25272
   6  14  -3   11.27    4.00  20-0.81472 0.92789 0.82194-0.04423 0.01763-0.27534
   6  14  -2   -0.88    5.56  21-0.82268 0.93700 0.81423-0.04265 0.01735-0.22621
   6  14   8   18.01    5.68  21-0.82127 0.92636 0.81561-0.10058 0.01740 0.24473
   6  15  -3    5.72    4.66  20-0.81522 0.90578 0.82146 0.02129 0.01761-0.28319
   6  15  -2    5.20    6.25  21-0.82417 0.91409 0.81274 0.02445 0.01730-0.23488
   6  15   8   15.74    6.49  21-0.82354 0.90671 0.81337-0.03245 0.01732 0.23752
   6  15   9    8.78    4.85  20-0.81522 0.89734 0.82146-0.04651 0.01761 0.28368
 -14  -7  -6    5.49    6.88  22-0.83592-0.00140 0.80054-0.87440 0.01670-0.23118
 -14  -7  -5   -2.68    4.97  21-0.82842-0.01016 0.80833-0.88808 0.01697-0.17853
 -14  -7   3    0.85    5.05  21-0.82939-0.01347 0.80734-0.93052 0.01693 0.19861
 -13  -7  -6   -0.53    6.00  22-0.83651 0.07028 0.79991-0.89895 0.01668-0.22658
 -13  -7  -5    3.11    4.16  21-0.83004 0.06395 0.80667-0.91049 0.01691-0.18477
 -13  -7   3    3.85    5.65  21-0.83069 0.05929 0.80600-0.95456 0.01689 0.19314
 -13  -7   4   -2.91    5.94  22-0.83709 0.06569 0.79929-0.95207 0.01665 0.24431
 -13  -6 -10    0.67    5.82  22-0.83886 0.05381 0.79740-0.80750 0.01659-0.42131
 -13  -6  -9    1.78    4.44  21-0.82793 0.04024 0.80883-0.82691 0.01699-0.37671
 -12  -7  -5    5.43    4.97  22-0.83561 0.14081 0.80087-0.92982 0.01671-0.18580
 -12  -7  -4    8.89    3.72  21-0.82939 0.13410 0.80734-0.94144 0.01693-0.13854
 -12  -7   2    3.04    3.71  21-0.83004 0.13062 0.80667-0.97472 0.01691 0.14490
 -12  -7   3    8.20    5.27  21-0.83608 0.13606 0.80037-0.97415 0.01669 0.19223
 -12  -6  -9    9.81    5.31  21-0.83173 0.11751 0.80493-0.84552 0.01685-0.38214
 -12  -6   7    3.78    3.90  21-0.82890 0.10348 0.80784-0.93882 0.01695 0.37309
 -12  -5 -12    4.65    5.16  22-0.84216 0.10728 0.79381-0.75254 0.01647-0.53153
 -12  -5  10    3.57    5.50  21-0.83135 0.08142 0.80532-0.88836 0.01686 0.50699
 -11  -7  -4   52.07    4.66  22-0.83902 0.21562 0.79723-0.95644 0.01658-0.13895
 -11  -7  -3   47.74    4.42  21-0.83490 0.21152 0.80161-0.96665 0.01673-0.09255
 -11  -7  -2   32.28    4.35  21-0.83213 0.20777 0.80452-0.97491 0.01684-0.04558
 -11  -7  -1   22.38    4.15  21-0.83118 0.20588 0.80550-0.98136 0.01687 0.00160
 -11  -7   0    7.22    4.29  21-0.83354 0.20590 0.80305-0.98606 0.01678 0.04960
 -11  -7   1    2.67    4.32  21-0.83484 0.20768 0.80168-0.98880 0.01674 0.09674
 -11  -7   2   28.72    4.52  22-0.83913 0.21195 0.79710-0.98976 0.01658 0.14382
 -11  -6  -9   32.92    4.23  22-0.84108 0.19873 0.79499-0.86104 0.01651-0.38269
 -11  -6   7    0.19    4.50  22-0.83686 0.18345 0.79954-0.95410 0.01666 0.37552
 -11  -5 -11    2.38    4.32  21-0.83285 0.16686 0.80377-0.79456 0.01681-0.48802
 -11  -5  10   10.23    4.67  22-0.83872 0.16004 0.79755-0.90540 0.01659 0.50586
 -11  -4 -13   16.30    4.83  21-0.83174 0.14616 0.80492-0.71799 0.01685-0.58817
 -11  -4  12    3.50    4.77  21-0.83400 0.13131 0.80256-0.85687 0.01677 0.59279
 -10  -6  -8   43.96    3.93  22-0.84072 0.26882 0.79539-0.89159 0.01652-0.33696
 -10  -6  -7   18.54    3.03  21-0.82776 0.25513 0.80900-0.91079 0.01699-0.29062
 -10  -6   6   11.30    3.86  22-0.83664 0.25475 0.79977-0.97491 0.01667 0.32382
 -10  -5   9   -1.54    3.97  22-0.83339 0.22594 0.80320-0.93142 0.01679 0.46327
  -9  -6  -6   29.37    3.80  21-0.83562 0.33382 0.80085-0.93339 0.01671-0.24412
  -9  -6   4    3.94    3.56  21-0.83353 0.32337 0.80305-0.99367 0.01678 0.22932
  -9  -5 -10   16.97    3.36  22-0.84216 0.31984 0.79381-0.83876 0.01647-0.43998
  -9  -5   8    9.78    2.57  21-0.82874 0.29417 0.80800-0.95458 0.01696 0.40939
  -9  -4 -12    5.12    3.56  22-0.83639 0.29277 0.80004-0.76851 0.01668-0.54296
  -9  -4  11   69.69    3.57  22-0.83638 0.27673 0.80005-0.89829 0.01668 0.54377
  -9  -3  13    9.94    3.45  21-0.83507 0.25176 0.80144-0.84626 0.01673 0.63022
  -9  -2 -15    0.36    3.50  22-0.83471 0.24560 0.80182-0.62686 0.01674-0.69813
  -8  -6  -3   81.23    3.47  22-0.83664 0.40385 0.79977-0.97352 0.01667-0.10338
  -8  -6  -2   13.87    3.21  21-0.83360 0.40020 0.80298-0.98320 0.01678-0.05613
  -8  -6  -1   20.48    3.25  21-0.83215 0.39834 0.80449-0.99045 0.01683-0.00915
  -8  -6   0    6.82    3.25  21-0.83228 0.39718 0.80436-0.99548 0.01683 0.03846
  -8  -6   1  279.22    4.00  21-0.83552 0.40005 0.80096-0.99795 0.01671 0.08522
  -8  -6   2   48.99    3.33  22-0.84039 0.40436 0.79574-0.99803 0.01653 0.13289
  -8  -5  -8    4.59    2.30  21-0.82955 0.37723 0.80717-0.88825 0.01693-0.34737
  -8  -5   7   24.13    3.12  21-0.83470 0.37215 0.80182-0.96764 0.01674 0.36107
  -8  -4 -11   42.77    3.14  21-0.83519 0.36294 0.80131-0.80040 0.01672-0.49679
  -8  -4  10   25.24    2.96  21-0.83402 0.34649 0.80254-0.92046 0.01677 0.49505
  -8  -3 -13    0.52    3.00  22-0.83682 0.34084 0.79958-0.72487 0.01666-0.59499
  -7  -5  -6   31.92    2.92  21-0.83101 0.44873 0.80568-0.92293 0.01688-0.25452
  -7  -5   5  103.00    3.26  21-0.83415 0.44448 0.80240-0.98177 0.01676 0.26530
  -7  -4 -10    5.16    3.02  22-0.84263 0.44101 0.79329-0.82318 0.01645-0.44971
  -7  -4   9    0.20    2.52  22-0.84051 0.42523 0.79562-0.93259 0.01653 0.44698
  -7  -3 -12   25.61    2.74  22-0.83704 0.41326 0.79935-0.75202 0.01666-0.55284
  -7  -1 -15    4.84    2.79  22-0.84098 0.37401 0.79511-0.60128 0.01651-0.71094
  -7  -1  15   33.64    2.59  21-0.83595 0.34789 0.80050-0.77639 0.01670 0.70730
  -7   0 -16   13.32    2.68  21-0.83594 0.34751 0.80052-0.53666 0.01670-0.76472
  -7   1 -17   13.76    2.67  22-0.84497 0.33428 0.79072-0.45633 0.01636-0.81861
  -6  -5  -2  106.02    2.80  22-0.83595 0.52242 0.80050-0.96490 0.01670-0.06647
  -6  -5  -1   17.71    2.61  21-0.83397 0.52004 0.80259-0.97325 0.01677-0.01840
  -6  -5   0  160.63    2.84  21-0.83408 0.51903 0.80247-0.97864 0.01676 0.02803
  -6  -5   1   -1.46    2.47  22-0.83641 0.52032 0.80001-0.98135 0.01668 0.07936
  -6  -4  -8  408.06    3.37  22-0.83635 0.50400 0.80008-0.86542 0.01668-0.35723
  -6  -4   7   10.17    2.39  21-0.83353 0.49208 0.80305-0.95333 0.01678 0.35091
  -6  -3  10    3.14    2.07  21-0.83273 0.46559 0.80389-0.90678 0.01681 0.48579
  -5  -4  -5   10.26    2.22  21-0.83340 0.57077 0.80318-0.91058 0.01679-0.21684
  -5  -4   4  928.92    3.66  21-0.83060 0.56146 0.80610-0.96460 0.01689 0.20850
  -5  -3  -9   39.47    2.09  22-0.83851 0.55571 0.79778-0.81755 0.01660-0.41297
  -5  -2  11   57.28    1.70  21-0.83378 0.51464 0.80279-0.87103 0.01678 0.52348
  -5  -1 -13   83.12    2.07  22-0.84049 0.51468 0.79564-0.66282 0.01653-0.61741
  -4  -3   6  106.67    1.85  22-0.83793 0.61641 0.79840-0.92764 0.01662 0.29460
  -3  -2  -7  718.50    2.30  22-0.83808 0.67368 0.79824-0.81403 0.01662-0.32898
  -3  -2   7   52.22    1.45  22-0.84252 0.66918 0.79341-0.88842 0.01645 0.33316
  -3  -1  10   15.44    1.09  22-0.84401 0.64588 0.79178-0.83880 0.01640 0.46686
  -2  -2  -2  195.23    1.55  22-0.84062 0.74414 0.79549-0.86475 0.01652-0.09350
  -2  -2  -1 1093.28    2.10  21-0.82939 0.73227 0.80734-0.88237 0.01693-0.04682
  -2  -2   1 1085.60    2.07  21-0.82939 0.73088 0.80734-0.89367 0.01693 0.04815
  -2  -2   2   16.28    1.36  22-0.84185 0.74139 0.79415-0.88708 0.01648 0.09737
  -1  -1  -2   -7.29    0.71  22-0.83862 0.79062 0.79766-0.82745 0.01660-0.09927
  -1  -1   2   77.13    0.66  21-0.83061 0.78047 0.80609-0.85777 0.01689 0.08701
  -1   0  -7  793.42    0.99  24-0.86737 0.79997 0.76416-0.69948 0.01546-0.34643
  -1   7 -15    6.90    2.20  23-0.85170 0.63174 0.78308-0.21928 0.01610-0.77753
  -1   7  18    8.60    2.46  22-0.84707 0.60428 0.78836-0.41009 0.01628 0.78042
   0   1  -6  577.07    0.79  25-0.87858 0.85941 0.74951-0.65022 0.01497-0.30787
   1   8  16   10.60    3.16  22-0.84536 0.72477 0.79028-0.38512 0.01634 0.67649
   1   9 -13    5.19    3.17  22-0.84745 0.72355 0.78793-0.15438 0.01626-0.70067
   2   3  -3   -0.10    1.21  22-0.83776 0.91463 0.79858-0.63780 0.01663-0.18403
   2   3   5   67.81    1.34  21-0.83445 0.90599 0.80209-0.68448 0.01675 0.19387
   2   4  -6    3.14    1.59  22-0.84350 0.90008 0.79234-0.54792 0.01642-0.33348
   2   5  -8  151.86    1.88  22-0.83728 0.87218 0.79909-0.47864 0.01665-0.43606
   2   6  12  325.28    2.65  22-0.84016 0.83917 0.79599-0.52335 0.01654 0.50106
   2   8 -11   21.84    2.54  22-0.83672 0.80602 0.79968-0.26793 0.01667-0.60000
   2  10  16    0.83    3.66  22-0.83559 0.74208 0.80088-0.28962 0.01671 0.65700
   2  11 -12    1.32    3.95  22-0.83950 0.74147 0.79670-0.06365 0.01657-0.67080
   3   5  -4   56.39    2.00  22-0.83700 0.94059 0.79939-0.52630 0.01666-0.24845
   3   6  -6   20.52    2.08  22-0.84279 0.92503 0.79312-0.44357 0.01644-0.35024
   3   6   9   69.46    2.36  22-0.83793 0.91030 0.79840-0.53374 0.01662 0.35786
   3   7  11   23.30    2.46  21-0.83083 0.87889 0.80585-0.48809 0.01688 0.44487
   3   8  12   59.61    2.93  22-0.84102 0.86579 0.79506-0.41704 0.01651 0.48439
   3   9  13    6.04    2.87  22-0.84251 0.84408 0.79343-0.35682 0.01645 0.52379
   3  10 -10    5.87    3.23  21-0.83427 0.82836 0.80227-0.17038 0.01676-0.56981
   3  10  14   32.54    3.75  22-0.83768 0.81611 0.79867-0.30188 0.01663 0.56292
   3  11 -10    4.94    4.19  22-0.84347 0.81514 0.79237-0.09556 0.01642-0.57708
   3  12  15   15.05    5.04  22-0.84110 0.77301 0.79497-0.17379 0.01651 0.59560
   4   6   0   33.05    1.66  21-0.82939 0.97897 0.80734-0.51702 0.01693-0.06851
   4   6   1  287.61    2.83  21-0.83263 0.98153 0.80400-0.51872 0.01682-0.02133
   4   6   2  659.25    3.38  21-0.83285 0.98086 0.80376-0.52377 0.01681 0.02564
   4   6   3   53.00    1.73  21-0.82874 0.97646 0.80800-0.53425 0.01696 0.07332
   4   7  -4  171.04    2.33  21-0.82842 0.95822 0.80833-0.43006 0.01697-0.26488
   4   7   7   11.22    2.88  21-0.83221 0.95433 0.80443-0.48883 0.01683 0.25392
   4   8   9  149.72    3.35  21-0.83468 0.93240 0.80185-0.43187 0.01674 0.34141
   4  11  -8   47.85    3.99  21-0.83316 0.87503 0.80344-0.14284 0.01680-0.48392
   4  12  -8    3.34    4.41  22-0.83926 0.85867 0.79697-0.07115 0.01657-0.49205
   4  12  13   10.47    4.88  22-0.83657 0.84109 0.79985-0.19309 0.01667 0.49896
   4  13  -8    6.66    4.60  22-0.84012 0.83746 0.79603-0.00387 0.01654-0.50113
   5   9  -2  193.14    3.06  21-0.83037 0.98486 0.80634-0.33452 0.01690-0.18717
   5   9  -1  120.05    3.49  22-0.83807 0.99206 0.79824-0.33243 0.01662-0.14027
   5   9   5   39.84    3.41  22-0.83798 0.98746 0.79834-0.36601 0.01662 0.14337
   5   9   6   40.85    2.60  21-0.82939 0.97862 0.80734-0.38079 0.01693 0.19077
   5  10  -3   17.07    3.66  22-0.83951 0.97205 0.79669-0.25445 0.01656-0.24114
   5  10   7   40.43    3.55  22-0.84132 0.96744 0.79473-0.30836 0.01650 0.23073
   5  10   8    2.01    3.27  22-0.83439 0.95584 0.80215-0.32287 0.01675 0.27559
   5  11   9    8.63    4.00  22-0.83569 0.93675 0.80078-0.26108 0.01671 0.31689
   5  12  10    4.97    4.36  21-0.83486 0.91267 0.80165-0.20241 0.01674 0.35633
   5  13  11    1.68    3.85  21-0.82955 0.88506 0.80717-0.14811 0.01693 0.39327
   5  14  11    2.92    6.05  22-0.83573 0.86729 0.80074-0.07753 0.01670 0.38773
   6  12   1   36.60    3.21  21-0.82907 0.98477 0.80767-0.18296 0.01694-0.06915
   6  12   2   11.54    3.05  21-0.83069 0.98582 0.80600-0.18675 0.01689-0.02235
   6  12   3    4.31    3.00  21-0.83037 0.98504 0.80634-0.19218 0.01690 0.02472
   6  12   4   -3.04    3.03  21-0.82874 0.98283 0.80800-0.20032 0.01696 0.06964
   6  13   0    0.95    4.67  22-0.83442 0.96655 0.80212-0.10863 0.01675-0.12676
   6  13   1    9.34    4.50  22-0.83634 0.96953 0.80009-0.11000 0.01668-0.07707
   6  13   2    4.82    4.58  22-0.83809 0.97074 0.79822-0.11366 0.01662-0.02980
   6  13   3    8.18    4.71  22-0.83818 0.97027 0.79813-0.11912 0.01661 0.01741
   6  13   4    1.67    4.58  22-0.83704 0.96813 0.79935-0.12629 0.01666 0.06458
   6  13   5    4.79    4.61  21-0.83425 0.96419 0.80230-0.13463 0.01676 0.11147
   6  13   6   -1.46    3.44  21-0.82907 0.95926 0.80767-0.14597 0.01694 0.15609
   6  14  -1    4.80    5.07  21-0.83292 0.94270 0.80369-0.03851 0.01681-0.17897
   6  14   0   -1.85    5.15  22-0.83607 0.94761 0.80037-0.04051 0.01669-0.13525
   6  14   1   -0.54    5.22  22-0.83793 0.95067 0.79840-0.04215 0.01662-0.08822
   6  14   4    9.66    4.90  22-0.84033 0.94974 0.79581-0.05655 0.01653 0.05703
   6  14   5    6.73    5.29  22-0.83881 0.94640 0.79745-0.06512 0.01659 0.10403
   6  14   6   -1.56    5.17  22-0.83510 0.94195 0.80140-0.07520 0.01673 0.14815
   6  14   7    2.43    4.11  21-0.82809 0.93472 0.80867-0.08700 0.01698 0.19804
   6  15  -1    2.96    5.72  21-0.83293 0.92040 0.80368 0.02653 0.01681-0.18685
   6  15   0    3.39    5.98  21-0.83634 0.92505 0.80009 0.02621 0.01668-0.14015
   6  15   1    4.33    5.40  21-0.83778 0.92791 0.79855 0.02496 0.01663-0.09331
   6  15   5    4.92    5.90  22-0.83985 0.92520 0.79633 0.00132 0.01655 0.09636
   6  15   6   -4.60    6.06  22-0.83597 0.92135 0.80048-0.00866 0.01670 0.14044
   6  15   7   12.23    5.87  21-0.83207 0.91446 0.80458-0.01893 0.01684 0.18983
   6  16   1    1.38    6.79  22-0.83694 0.90344 0.79946 0.08578 0.01666-0.10426
   6  16   2    8.97    6.25  22-0.84031 0.90477 0.79583 0.08367 0.01653-0.05309
   6  16   3    8.44    6.38  22-0.84107 0.90494 0.79501 0.07902 0.01651-0.00586
   6  16   4    3.83    6.53  22-0.84064 0.90374 0.79547 0.07272 0.01652 0.04134
 -13  -7  -8   10.68    5.52  23-0.85508 0.09119 0.77896-0.86584 0.01600-0.32582
 -13  -7  -7   -0.06    5.59  23-0.84743 0.07946 0.78778-0.88332 0.01630-0.27645
 -13  -7   5    7.69    5.89  22-0.84720 0.07421 0.78803-0.94871 0.01631 0.28796
 -12  -7  -7    5.82    5.21  22-0.85042 0.15767 0.78438-0.90080 0.01619-0.27939
 -12  -7  -6    1.51    3.89  22-0.84232 0.14720 0.79346-0.91765 0.01650-0.22800
 -12  -7   4   27.12    3.90  22-0.84357 0.14331 0.79208-0.97172 0.01645 0.23981
 -12  -7   5   21.15    5.17  23-0.85271 0.15185 0.78174-0.96691 0.01610 0.28837
 -12  -6 -10    2.30    5.30  22-0.84674 0.13323 0.78856-0.82365 0.01633-0.42936
 -12  -6   8   -2.55    4.83  23-0.84684 0.11856 0.78845-0.92738 0.01633 0.42572
 -11  -7  -6    3.49    4.49  23-0.85254 0.22994 0.78194-0.92977 0.01610-0.23351
 -11  -7  -5    1.83    4.26  22-0.84451 0.22142 0.79105-0.94400 0.01642-0.18655
 -11  -7   3   50.33    4.61  22-0.84539 0.21720 0.79006-0.98862 0.01638 0.19154
 -11  -7   4   23.54    4.49  23-0.85318 0.22459 0.78119-0.98519 0.01608 0.24067
 -11  -6   8    2.09    4.68  23-0.85291 0.19799 0.78151-0.94335 0.01609 0.42004
 -11  -5 -12    5.53    4.79  23-0.85114 0.18735 0.78355-0.76728 0.01616-0.53271
 -10  -7  -4  126.60    4.19  23-0.85338 0.30108 0.78096-0.96530 0.01607-0.13808
 -10  -7  -3  134.96    4.24  22-0.84901 0.29641 0.78599-0.97564 0.01624-0.09271
 -10  -7  -2   55.50    4.22  22-0.84620 0.29279 0.78916-0.98422 0.01635-0.04592
 -10  -7  -1   72.90    3.95  22-0.84535 0.29085 0.79011-0.99084 0.01638 0.00134
 -10  -7   0    0.64    3.89  23-0.84805 0.29088 0.78708-0.99568 0.01628 0.05233
 -10  -7   1    2.57    3.96  22-0.84892 0.29326 0.78609-0.99794 0.01625 0.09574
 -10  -7   2   29.11    3.94  23-0.85377 0.29763 0.78050-0.99833 0.01605 0.14502
 -10  -6  -9   49.96    3.80  23-0.85539 0.28321 0.77861-0.87033 0.01599-0.38187
 -10  -6   7    9.79    3.82  23-0.85093 0.26824 0.78380-0.96461 0.01617 0.37140
 -10  -5 -11   -0.71    3.81  23-0.84676 0.25091 0.78853-0.80661 0.01633-0.48618
 -10  -5  10   34.99    4.00  23-0.85213 0.24510 0.78241-0.91465 0.01612 0.50746
 -10  -4 -13   33.30    4.13  22-0.84466 0.23035 0.79088-0.72901 0.01641-0.58888
 -10  -4  12   16.32    4.04  22-0.84651 0.21478 0.78882-0.86837 0.01634 0.59243
 -10  -3  14    0.49    3.99  23-0.85126 0.19657 0.78342-0.80764 0.01615 0.67978
  -9  -6  -7   20.74    3.61  22-0.84688 0.34531 0.78840-0.91498 0.01633-0.29078
  -9  -6   5   15.92    2.51  22-0.84310 0.33360 0.79260-0.98737 0.01647 0.27572
  -9  -5   9   21.44    3.53  22-0.84964 0.31448 0.78527-0.93760 0.01622 0.45760
  -9  -3 -14   43.23    3.63  22-0.84588 0.28090 0.78952-0.68173 0.01636-0.64452
  -9  -2  15    0.17    3.37  23-0.85049 0.24271 0.78430-0.77642 0.01618 0.71875
  -8  -6  -5   27.70    3.39  23-0.85089 0.41896 0.78384-0.94701 0.01617-0.19610
  -8  -6  -4   64.20    2.56  22-0.84326 0.41133 0.79243-0.96132 0.01647-0.15022
  -8  -6   3  356.48    4.24  22-0.84804 0.41102 0.78710-0.99546 0.01628 0.18054
  -8  -5  -9   50.84    3.17  22-0.84803 0.39686 0.78710-0.86233 0.01628-0.39401
  -8  -5   8   24.67    3.05  23-0.85480 0.39276 0.77930-0.95069 0.01601 0.41041
  -8  -1 -16   -0.50    3.42  23-0.85639 0.31877 0.77742-0.55401 0.01595-0.75579
  -8  -1  16   -0.47    3.34  23-0.85649 0.29671 0.77730-0.73446 0.01594 0.75660
  -7  -5  -7    9.56    3.06  22-0.84558 0.46439 0.78986-0.90124 0.01638-0.30034
  -7  -5   6   41.64    2.90  22-0.85031 0.46005 0.78450-0.96936 0.01619 0.31450
  -7  -2 -14   51.12    2.93  23-0.85288 0.40680 0.78154-0.65943 0.01609-0.65328
  -6  -5  -4    5.27    2.51  23-0.84987 0.53750 0.78501-0.93866 0.01621-0.16008
  -6  -5  -3   69.85    1.99  22-0.84138 0.52859 0.79449-0.95345 0.01654-0.11289
  -6  -5   2  167.17    2.21  22-0.84310 0.52690 0.79260-0.98003 0.01647 0.12303
  -6  -5   3   99.09    2.83  23-0.85165 0.53486 0.78296-0.97573 0.01614 0.17178
  -6  -3 -11    0.41    2.30  23-0.84992 0.49711 0.78496-0.76924 0.01621-0.50739
  -6  -2 -13   12.87    2.42  23-0.85594 0.48129 0.77795-0.68673 0.01596-0.60646
  -6   0  16   13.98    2.00  23-0.86418 0.42544 0.76798-0.70868 0.01562 0.74669
  -5  -4  -6   27.39    2.24  23-0.85048 0.58790 0.78431-0.88639 0.01618-0.26270
  -5  -4   5  139.96    2.42  22-0.84813 0.57877 0.78699-0.95114 0.01628 0.25660
  -5  -3   9   98.19    2.43  23-0.85721 0.56308 0.77644-0.89764 0.01591 0.43888
  -5   0  15   23.87    1.67  23-0.85997 0.49338 0.77313-0.73227 0.01580 0.69856
  -4  -3  -7   20.27    1.82  23-0.85340 0.63965 0.78094-0.83770 0.01607-0.31877
  -4  -1  12  119.23    1.66  23-0.85943 0.58917 0.77378-0.80660 0.01582 0.56366
  -3  -3  -2  211.78    1.82  23-0.85480 0.70985 0.77929-0.88886 0.01601-0.08342
  -3  -3  -1  567.88    2.33  22-0.84854 0.70278 0.78653-0.90181 0.01626-0.03701
  -3  -3   0   38.76    1.57  22-0.84668 0.70075 0.78862-0.90904 0.01633 0.01007
  -3  -3   1  321.49    1.95  23-0.85028 0.70332 0.78454-0.91080 0.01619 0.05810
  -3  -1 -10   15.51    1.18  23-0.86054 0.67490 0.77244-0.70752 0.01578-0.47665
  -2   7 -16    0.92    2.10  23-0.86187 0.57175 0.77082-0.17580 0.01572-0.82432
  -1   2  12   49.01    0.77  26-0.89332 0.76873 0.72840-0.64079 0.01430 0.53793
  -1   3 -12  160.29    1.09  25-0.88600 0.75387 0.73904-0.45165 0.01465-0.60372
  -1   4 -13    7.14    1.20  24-0.87452 0.72073 0.75475-0.39716 0.01518-0.65907
  -1   4  15   17.01    1.31  24-0.86469 0.69276 0.76734-0.56642 0.01560 0.66265
  -1   6  17   13.56    2.09  24-0.86487 0.64655 0.76712-0.44780 0.01559 0.74061
   0   1   7  203.89    0.66  24-0.87290 0.84575 0.75687-0.73094 0.01525 0.30796
   0   3 -10  896.67    1.92  24-0.86892 0.80710 0.76202-0.51025 0.01542-0.51171
   0   6 -13    0.73    1.78  23-0.85396 0.72777 0.78029-0.31644 0.01604-0.67802
   0   8 -14    8.15    2.70  23-0.85393 0.68254 0.78031-0.18189 0.01605-0.73976
   0   9  18    4.83    3.24  23-0.84997 0.63388 0.78489-0.30193 0.01620 0.76389
   1   3   9  220.44    1.54  23-0.85759 0.85597 0.77599-0.65562 0.01590 0.38419
   1   4  -9  116.02    1.56  23-0.85747 0.84364 0.77613-0.49060 0.01590-0.47400
   1   4  11   18.74    1.65  23-0.85973 0.83385 0.77342-0.59945 0.01581 0.47044
   1   6  14   10.29    1.83  23-0.85035 0.77789 0.78446-0.49783 0.01619 0.59554
   1   7 -12    5.84    1.91  23-0.85070 0.77178 0.78406-0.28730 0.01618-0.63848
   1   7  15   12.90    2.23  23-0.85211 0.75644 0.78244-0.43583 0.01612 0.63545
   1  10 -13    4.66    4.01  23-0.85683 0.71054 0.77690-0.07849 0.01593-0.70849
   1  10  17   -2.92    4.37  23-0.85675 0.68957 0.77699-0.24868 0.01593 0.70874
   2   3   4    2.74    1.28  22-0.85265 0.92628 0.78180-0.65867 0.01610 0.14902
   2   4   8    3.81    1.46  22-0.84801 0.89458 0.78713-0.62218 0.01628 0.32817
   2   5  10  234.16    2.22  23-0.85410 0.87794 0.78012-0.56017 0.01604 0.41416
   2   6  -9   -0.31    1.90  23-0.84982 0.86250 0.78507-0.39605 0.01621-0.49015
   2   7 -10    3.35    2.01  22-0.84873 0.83975 0.78630-0.32434 0.01625-0.54474
   2   7  13   35.08    2.43  23-0.85101 0.82770 0.78370-0.45073 0.01616 0.53989
   2   8  14   12.70    2.74  23-0.85219 0.80534 0.78234-0.39046 0.01612 0.57968
   2   9 -11    2.88    3.26  23-0.85564 0.80246 0.77831-0.18081 0.01598-0.60783
   2   9  15    6.36    3.16  22-0.84744 0.77580 0.78777-0.33751 0.01630 0.61943
   2  11  16   -1.25    4.33  23-0.85139 0.73548 0.78327-0.20783 0.01615 0.65184
   3   5   6    3.69    1.98  22-0.84638 0.94327 0.78896-0.57253 0.01634 0.22503
   3   7  -7   18.43    2.37  23-0.85421 0.91452 0.77999-0.36099 0.01603-0.40568
   3   8  -8   26.86    2.59  23-0.85513 0.89334 0.77891-0.28880 0.01600-0.46094
   3   9  -9    0.08    2.92  22-0.84806 0.86478 0.78706-0.22529 0.01628-0.51456
   3  11  14   39.74    4.25  23-0.85440 0.81115 0.77977-0.21693 0.01603 0.55421
   3  12 -10    4.68    4.62  22-0.84820 0.79682 0.78691-0.02554 0.01627-0.58381
   4   7  -2   58.87    2.64  23-0.85463 0.98277 0.77949-0.41277 0.01602-0.17159
   4   7   6  281.34    3.33  22-0.84589 0.96883 0.78951-0.46741 0.01636 0.20768
   4   8  -5   21.39    2.07  22-0.84263 0.95062 0.79312-0.34482 0.01649-0.31914
   4   8   8   24.14    3.07  23-0.85091 0.95075 0.78382-0.40791 0.01617 0.29323
   4   9  -6   15.54    3.01  22-0.84680 0.93275 0.78849-0.26925 0.01633-0.37396
   4   9  10    5.07    2.27  22-0.84357 0.91860 0.79208-0.36321 0.01645 0.38164
   4  10  -7   39.23    2.66  22-0.84295 0.90703 0.79277-0.20305 0.01648-0.42921
   4  10  11    6.59    3.64  22-0.84710 0.89813 0.78815-0.30005 0.01632 0.42061
   4  11  -7   16.23    4.10  23-0.85269 0.89448 0.78176-0.12707 0.01610-0.43724
   4  11  12   10.14    3.07  22-0.84326 0.87188 0.79243-0.24523 0.01647 0.46028
   4  12  12   -1.42    4.30  23-0.85261 0.86032 0.78186-0.16765 0.01610 0.45416
   4  13  13   -0.24    4.94  23-0.84707 0.82820 0.78819-0.11747 0.01632 0.48872
   5   9   0   62.48    2.55  22-0.84357 0.99691 0.79208-0.33147 0.01645-0.09289
   5   9   1    8.55    3.19  22-0.84681 0.99949 0.78848-0.33342 0.01633-0.04430
   5   9   2    2.94    3.19  22-0.84773 0.99976 0.78744-0.33790 0.01629 0.00292
   5   9   3   12.84    3.26  22-0.84671 0.99783 0.78860-0.34519 0.01633 0.05022
   5   9   4  170.39    2.91  22-0.84357 0.99379 0.79208-0.35389 0.01645 0.09651
   5  10  -2   16.02    3.50  23-0.84959 0.98093 0.78533-0.24919 0.01622-0.19353
   5  10   6    5.83    3.57  23-0.85059 0.97704 0.78419-0.29261 0.01618 0.18398
   5  11  -3    1.42    3.85  23-0.85111 0.96186 0.78358-0.17547 0.01616-0.24911
   5  11   8   -0.93    4.05  23-0.84851 0.94984 0.78656-0.24217 0.01626 0.26893
   5  12  -4    0.99    4.21  23-0.84992 0.93682 0.78496-0.10751 0.01621-0.30316
   5  12   9   -1.23    4.37  23-0.84851 0.92676 0.78656-0.18280 0.01626 0.30817
   5  13  -4    3.72    4.79  23-0.85226 0.91785 0.78226-0.03893 0.01611-0.31168
   5  13   9   32.41    4.68  23-0.85451 0.91160 0.77964-0.10925 0.01602 0.29986
   5  13  10    5.63    3.73  22-0.84279 0.89865 0.79295-0.12886 0.01648 0.34941
   5  14  -4    6.64    5.40  23-0.85166 0.89543 0.78296 0.02627 0.01614-0.31997
   5  14  10    6.92    5.77  22-0.84789 0.88051 0.78726-0.05837 0.01629 0.34144
   5  15  -4    8.15    6.37  23-0.85021 0.87026 0.78462 0.08865 0.01619-0.32710
   5  15  10    9.12    6.73  22-0.84861 0.85899 0.78644 0.00770 0.01626 0.33396
   6  14   2    5.19    3.63  22-0.84169 0.95186 0.79415-0.04451 0.01652-0.03727
   6  14   3    1.26    3.78  22-0.84232 0.95202 0.79346-0.05044 0.01650 0.00717
   6  15   2    6.43    4.41  22-0.84232 0.92972 0.79346 0.02113 0.01650-0.04503
   6  15   3   16.91    4.48  22-0.84295 0.92989 0.79277 0.01574 0.01648 0.00194
   6  15   4   21.55    4.51  22-0.84232 0.92818 0.79346 0.00971 0.01650 0.04939
 -14  -8  -5    5.62    6.87  24-0.86551 0.05146 0.76623-0.90977 0.01536-0.17517
 -14  -8  -4    0.19    6.61  24-0.86267 0.04621 0.76974-0.92024 0.01549-0.13011
 -14  -8  -3    0.96    5.98  24-0.86111 0.04192 0.77165-0.92942 0.01556-0.08320
 -14  -8  -2   -1.16    4.87  23-0.85702 0.03968 0.77658-0.93778 0.01574-0.03233
 -14  -8  -1   -0.18    4.76  23-0.85657 0.03864 0.77711-0.94370 0.01576 0.01480
 -14  -8   0    1.23    4.83  23-0.85777 0.03911 0.77569-0.94803 0.01571 0.06200
 -14  -8   1   -3.01    6.63  24-0.86180 0.04031 0.77081-0.95043 0.01553 0.10637
 -14  -8   2   -1.60    6.75  24-0.86392 0.04371 0.76820-0.95160 0.01543 0.15314
 -13  -8  -4   31.80    5.83  24-0.86527 0.12204 0.76653-0.94114 0.01537-0.12909
 -13  -8  -3    8.26    5.75  23-0.86214 0.11794 0.77040-0.95051 0.01551-0.08269
 -13  -8  -2   -0.76    5.68  24-0.86196 0.11437 0.77061-0.95794 0.01552-0.03641
 -13  -8  -1    5.74    5.88  24-0.86244 0.11402 0.77003-0.96445 0.01550 0.01262
 -13  -8   0    2.95    5.71  23-0.86152 0.11472 0.77115-0.96879 0.01554 0.05925
 -13  -8   1    3.42    5.84  23-0.86349 0.11645 0.76873-0.97136 0.01545 0.10655
 -13  -8   2   -3.50    5.62  24-0.86580 0.11827 0.76586-0.97185 0.01534 0.15184
 -13  -7  -9    0.29    6.16  24-0.86488 0.10248 0.76702-0.84642 0.01539-0.37341
 -13  -7   6   -0.42    4.35  23-0.85702 0.08313 0.77658-0.94234 0.01574 0.33592
 -13  -7   7   -0.81    5.68  24-0.86610 0.09238 0.76549-0.93475 0.01533 0.37857
 -12  -8  -2    4.47    4.58  24-0.86708 0.19359 0.76426-0.97436 0.01528-0.03536
 -12  -8  -1    0.96    4.81  24-0.86539 0.19130 0.76637-0.98009 0.01536 0.01019
 -12  -7  -8    8.35    5.26  23-0.86145 0.16949 0.77124-0.88280 0.01554-0.32757
 -12  -7   6    4.55    5.23  24-0.86370 0.16140 0.76848-0.96003 0.01544 0.33488
 -12  -6 -11   -1.08    5.38  24-0.86323 0.15047 0.76906-0.79836 0.01546-0.47757
 -12  -6   9    1.22    5.65  24-0.86190 0.13284 0.77069-0.91584 0.01552 0.46764
 -11  -7  -7    1.43    4.55  24-0.86262 0.24035 0.76980-0.91278 0.01549-0.28211
 -11  -7   5   36.11    4.70  23-0.86311 0.23436 0.76920-0.97980 0.01547 0.28723
 -11  -6 -10    7.34    3.44  23-0.85657 0.21461 0.77711-0.83698 0.01576-0.43101
 -11  -5  11   11.93    4.86  23-0.86153 0.18192 0.77114-0.88607 0.01554 0.55376
 -11  -4 -14    4.40    4.87  23-0.85804 0.17380 0.77536-0.68247 0.01569-0.63533
 -10  -7  -6   -1.28    3.92  24-0.86553 0.31513 0.76620-0.93664 0.01536-0.23400
 -10  -7  -5    2.25    3.94  23-0.85983 0.30831 0.77321-0.95164 0.01562-0.18797
 -10  -7   3   73.13    4.49  23-0.86040 0.30392 0.77251-0.99645 0.01559 0.19227
 -10  -7   4   21.68    3.92  24-0.86832 0.31081 0.76268-0.99238 0.01523 0.23766
 -10  -6   8    3.33    4.15  24-0.86753 0.28421 0.76369-0.95086 0.01526 0.41979
 -10  -5 -12    5.88    4.05  24-0.86475 0.27268 0.76717-0.77537 0.01539-0.53305
 -10  -3 -15    6.87    4.25  23-0.86036 0.22576 0.77256-0.63378 0.01559-0.69089
  -9  -7  -2   66.69    3.78  24-0.86619 0.38430 0.76537-0.98547 0.01533-0.04705
  -9  -7  -1   81.35    3.80  24-0.86531 0.38258 0.76647-0.99224 0.01537-0.00018
  -9  -7   0    7.50    3.61  24-0.86624 0.38224 0.76531-0.99685 0.01532 0.04812
  -9  -6  -8  124.81    4.00  23-0.86055 0.35957 0.77233-0.89426 0.01558-0.33645
  -9  -6   6   22.24    2.66  23-0.85642 0.34630 0.77729-0.97779 0.01577 0.32442
  -9  -5 -11    2.36    3.64  23-0.86334 0.34199 0.76892-0.80797 0.01546-0.48740
  -9  -4 -13    2.12    3.60  24-0.86428 0.32129 0.76775-0.73061 0.01541-0.58962
  -9  -4  12   38.70    3.51  24-0.86536 0.30503 0.76642-0.87067 0.01536 0.59166
  -9  -3  14    2.28    3.90  24-0.87311 0.28934 0.75650-0.80812 0.01500 0.68000
  -8  -6  -6    7.24    3.33  23-0.86116 0.43127 0.77159-0.92905 0.01556-0.24394
  -8  -6   4   41.07    2.60  23-0.85762 0.42050 0.77587-0.98993 0.01571 0.22886
  -8  -5 -10   18.10    2.94  24-0.86826 0.41763 0.76277-0.83226 0.01523-0.44086
  -8  -4 -12    2.08    2.97  24-0.86347 0.39128 0.76876-0.76241 0.01545-0.54392
  -8  -4  11   52.34    3.11  23-0.86304 0.37552 0.76929-0.89283 0.01547 0.54395
  -8  -3  13   11.60    2.81  23-0.86215 0.35021 0.77039-0.84059 0.01551 0.63041
  -8  -2 -15   23.11    2.98  23-0.86085 0.34508 0.77196-0.62009 0.01557-0.69927
  -7  -6  -2   51.73    3.06  24-0.86596 0.50383 0.76566-0.97039 0.01534-0.05696
  -7  -6  -1   68.10    3.10  24-0.86418 0.50120 0.76788-0.97812 0.01542-0.00967
  -7  -6   0  171.99    3.31  24-0.86504 0.50149 0.76681-0.98288 0.01538 0.03745
  -7  -5  -8    3.45    2.89  23-0.86323 0.48274 0.76906-0.87486 0.01546-0.34797
  -7  -5   7    0.66    2.79  24-0.86604 0.47391 0.76556-0.95487 0.01533 0.35890
  -7  -4 -11   53.32    3.03  24-0.86979 0.46874 0.76081-0.78472 0.01516-0.49680
  -7  -4  10   14.66    2.97  24-0.86897 0.45298 0.76185-0.90496 0.01520 0.49529
  -7  -3  12  126.94    2.76  23-0.86089 0.42172 0.77192-0.86102 0.01557 0.58262
  -7  -2  14   26.29    2.87  24-0.86805 0.40358 0.76302-0.79880 0.01524 0.66896
  -6  -5  -5   55.52    2.77  23-0.86051 0.54885 0.77238-0.92076 0.01558-0.20612
  -6  -5   4  114.58    3.01  23-0.86337 0.54600 0.76888-0.96772 0.01546 0.21874
  -6  -4  -9  136.94    2.81  23-0.86110 0.52928 0.77166-0.83243 0.01556-0.40274
  -6  -4   8    4.91    2.37  23-0.85986 0.51651 0.77317-0.93047 0.01561 0.39981
  -6  -3  11   24.79    2.47  24-0.87048 0.50303 0.75992-0.86907 0.01513 0.53341
  -6  -2  13   41.21    2.35  24-0.86998 0.47779 0.76056-0.81596 0.01515 0.62048
  -5  -4   6   75.42    2.26  24-0.86826 0.59793 0.76276-0.93294 0.01523 0.30385
  -4  -4  -1  410.58    2.53  24-0.86756 0.67322 0.76365-0.91882 0.01526-0.02806
  -4  -4   0    0.18    1.89  24-0.86747 0.67251 0.76376-0.92484 0.01527 0.02001
  -4  -3   7    9.39    1.94  24-0.86928 0.64697 0.76145-0.89731 0.01518 0.34350
  -4  -2 -10   13.47    1.47  23-0.86237 0.62870 0.77012-0.74512 0.01550-0.46746
  -4  -2  10   62.13    1.79  24-0.87190 0.62492 0.75808-0.84606 0.01506 0.47667
  -4  -1 -12  107.76    1.63  24-0.87012 0.61538 0.76038-0.65812 0.01514-0.57016
  -4   0  14   64.49    1.40  25-0.88421 0.58925 0.74148-0.72106 0.01446 0.65104
  -3  -3  -3   -1.64    1.48  23-0.86354 0.71983 0.76867-0.87079 0.01545-0.13024
  -3  -3   2    6.70    1.49  23-0.86052 0.71323 0.77237-0.90498 0.01558 0.10562
  -2  -2  -3  244.65    1.60  23-0.86000 0.76421 0.77300-0.83697 0.01561-0.14000
  -2  -2   3  510.81    1.69  23-0.86180 0.76255 0.77081-0.86828 0.01553 0.14440
  -2   5 -15   10.14    1.52  26-0.88925 0.64312 0.73429-0.27488 0.01420-0.75886
  -2   6  18   20.00    2.20  25-0.88208 0.59210 0.74445-0.40455 0.01456 0.79031
  -1  -1   3  965.10    1.46  24-0.86809 0.81741 0.76297-0.82030 0.01524 0.13566
  -1   1  10    3.19    0.44  30-0.93528 0.83495 0.65457-0.62074 0.01142 0.45407
  -1   5  16    8.28    1.56  24-0.87194 0.67664 0.75804-0.49824 0.01506 0.70243
  -1   8 -15    6.54    2.82  24-0.87344 0.63103 0.75608-0.12629 0.01499-0.78466
   0   5 -12    8.40    1.63  25-0.87902 0.77367 0.74863-0.35626 0.01471-0.61977
   0   8  17    5.58    3.33  24-0.86882 0.67651 0.76205-0.33839 0.01520 0.72663
   0   9 -14    7.77    3.33  24-0.86812 0.67457 0.76293-0.09828 0.01524-0.74619
   1   2   6   99.56    0.96  23-0.86224 0.88434 0.77027-0.69871 0.01551 0.25090
   1   3  -7   22.46    1.13  25-0.87585 0.88383 0.75289-0.54288 0.01487-0.37040
   1   5 -10  174.65    2.04  24-0.87081 0.83602 0.75949-0.40226 0.01511-0.52697
   1   6 -11   36.12    1.99  24-0.86627 0.80996 0.76528-0.33769 0.01532-0.58182
   2  10 -11   24.43    3.40  24-0.86619 0.79100 0.76537-0.10299 0.01533-0.61404
   2  10  15   23.87    3.72  24-0.86730 0.77435 0.76398-0.24843 0.01527 0.61265
   2  11 -11   10.00    4.29  24-0.87194 0.77281 0.75804-0.03112 0.01506-0.62127
   2  12 -11   15.52    5.03  24-0.87017 0.74928 0.76032 0.03247 0.01514-0.63080
   3   5   5   24.57    2.07  23-0.86273 0.96010 0.76967-0.54716 0.01548 0.17812
   3   6  -5   11.15    2.22  24-0.86590 0.94787 0.76574-0.42183 0.01534-0.30089
   3   6   8    4.43    2.28  23-0.86146 0.93392 0.77123-0.50133 0.01554 0.31301
   3   7  10   10.46    2.37  23-0.85777 0.90706 0.77569-0.45117 0.01571 0.39817
   3   8  11  174.97    3.11  24-0.86608 0.89193 0.76551-0.38250 0.01533 0.43911
   3   9  12   88.95    3.32  24-0.86734 0.86990 0.76392-0.32166 0.01527 0.47867
   3  10  -9   14.30    3.49  23-0.86177 0.85529 0.77085-0.14442 0.01553-0.52121
   3  10  13   48.60    3.71  24-0.86368 0.84243 0.76850-0.26660 0.01544 0.51744
   3  11  -9   11.05    3.88  24-0.86783 0.83950 0.76331-0.07187 0.01525-0.52875
   3  12  -9    1.47    4.17  23-0.86463 0.81660 0.76732-0.00603 0.01540-0.54178
   3  12  14   30.51    4.92  24-0.86482 0.79781 0.76709-0.14089 0.01539 0.54894
   3  13  -9    3.48    4.71  24-0.86857 0.79462 0.76236 0.05921 0.01522-0.54480
   3  13  14    6.50    5.12  24-0.86890 0.77977 0.76194-0.06997 0.01520 0.54304
   4   7  -1    8.40    2.51  24-0.86334 0.99084 0.76892-0.40738 0.01546-0.12155
   4   7   4  292.98    3.16  24-0.86381 0.98840 0.76833-0.43502 0.01543 0.11459
   4   7   5  256.64    2.53  23-0.85627 0.98028 0.77747-0.44942 0.01577 0.16033
   4   8   7   33.17    3.09  24-0.86496 0.96474 0.76691-0.38646 0.01538 0.24874
   4   9  -5    4.39    3.01  24-0.86378 0.94912 0.76838-0.25423 0.01544-0.32586
   4   9   9   18.29    3.13  23-0.86151 0.93667 0.77117-0.33650 0.01554 0.33503
   4  10  -6   91.54    3.75  23-0.86230 0.92480 0.77019-0.18590 0.01550-0.38104
   4  10  10    1.47    3.47  24-0.86386 0.91622 0.76827-0.27426 0.01543 0.37488
   4  11  11    1.10    4.09  24-0.86254 0.88964 0.76991-0.21917 0.01549 0.41682
   4  12  -7    0.25    4.10  24-0.86081 0.87879 0.77201-0.05388 0.01557-0.43908
   4  13  -7   -2.37    4.53  24-0.86146 0.85723 0.77123 0.01205 0.01554-0.44714
   4  13  12    0.99    5.12  24-0.86254 0.84377 0.76991-0.09527 0.01549 0.44860
   4  14  -7    1.31    4.14  23-0.85717 0.83109 0.77640 0.07288 0.01573-0.45978
   4  14  12    2.02    5.92  24-0.86420 0.82483 0.76786-0.02524 0.01542 0.43823
   5  10  -1  144.94    3.12  23-0.85642 0.98722 0.77729-0.24604 0.01577-0.14755
   5  10   0  144.23    3.89  23-0.86147 0.99171 0.77122-0.24549 0.01554-0.09988
   5  10   1   13.70    3.46  24-0.86432 0.99428 0.76771-0.24826 0.01541-0.05082
   5  10   2    3.38    3.28  24-0.86479 0.99467 0.76712-0.25220 0.01539-0.00363
   5  10   3    4.32    3.42  24-0.86460 0.99319 0.76736-0.25893 0.01540 0.04373
   5  10   4    0.68    3.48  23-0.86189 0.98970 0.77070-0.26749 0.01552 0.09125
   5  10   5   50.86    2.62  23-0.85747 0.98465 0.77604-0.27822 0.01572 0.13579
   5  11  -2    2.27    3.97  23-0.86165 0.97005 0.77100-0.16928 0.01553-0.19986
   5  11  -1   60.99    4.02  24-0.86721 0.97636 0.76409-0.16843 0.01528-0.15259
   5  11   6   31.23    4.04  24-0.86451 0.96821 0.76747-0.21095 0.01540 0.17735
   5  11   7   37.69    3.11  23-0.85687 0.96018 0.77676-0.22531 0.01575 0.22267
   5  12  -3    5.75    4.01  23-0.85957 0.94660 0.77352-0.10081 0.01563-0.25495
   5  12  -2    9.85    4.44  24-0.86692 0.95412 0.76446-0.09658 0.01529-0.20854
   5  12   7   25.23    4.60  24-0.86610 0.94680 0.76549-0.14958 0.01533 0.21696
   5  12   8   18.04    3.22  23-0.85777 0.93770 0.77569-0.16509 0.01571 0.26289
   5  13  -3    9.35    4.74  24-0.86311 0.92709 0.76920-0.03172 0.01547-0.26287
   5  13   8   32.72    4.96  24-0.86381 0.92121 0.76833-0.09315 0.01543 0.25601
   5  14  -3   17.14    5.37  24-0.86323 0.90458 0.76906 0.03285 0.01546-0.27065
   5  14   8    5.84    5.61  24-0.86562 0.90101 0.76609-0.02497 0.01535 0.24908
   5  14   9    1.64    3.94  23-0.85806 0.89182 0.77533-0.04169 0.01569 0.29602
   5  15  -3    6.10    5.65  23-0.85981 0.87913 0.77323 0.09481 0.01562-0.27823
   5  15  -2    6.03    5.74  24-0.86638 0.88598 0.76513 0.09863 0.01532-0.23205
   5  15   8    2.77    6.47  24-0.86613 0.87810 0.76545 0.04007 0.01533 0.24060
   5  15   9    8.37    4.92  23-0.85806 0.86918 0.77533 0.02437 0.01569 0.28869
 -14  -8  -6    2.88    6.49  24-0.87134 0.05728 0.75867-0.89678 0.01502-0.22210
 -13  -8  -6    1.20    6.09  25-0.87591 0.13313 0.75268-0.91467 0.01480-0.22777
 -13  -8  -5   -2.39    4.39  24-0.86962 0.12619 0.76089-0.92808 0.01510-0.18079
 -13  -8   3   12.22    6.35  24-0.87295 0.12438 0.75657-0.97104 0.01494 0.20220
 -13  -8   4    3.23    5.62  25-0.87822 0.12995 0.74958-0.96791 0.01468 0.24893
 -13  -7 -10    4.53    6.29  25-0.87767 0.11535 0.75032-0.82534 0.01471-0.41909
 -12  -8  -5    5.56    5.14  25-0.87686 0.20508 0.75141-0.94462 0.01475-0.17639
 -12  -8  -4   58.95    5.27  24-0.87274 0.20081 0.75685-0.95649 0.01495-0.12986
 -12  -8  -3   45.60    3.90  24-0.86947 0.19688 0.76107-0.96640 0.01511-0.08277
 -12  -8   0    3.25    3.59  24-0.86847 0.19300 0.76235-0.98476 0.01515 0.05925
 -12  -8   1    2.17    3.58  24-0.87105 0.19492 0.75904-0.98714 0.01503 0.10665
 -12  -8   2   28.55    5.59  24-0.87474 0.19894 0.75422-0.98768 0.01485 0.15385
 -12  -8   3   17.46    5.32  25-0.88059 0.20413 0.74635-0.98606 0.01456 0.20241
 -12  -7  -9   13.30    5.47  24-0.87254 0.18106 0.75712-0.86267 0.01496-0.37384
 -12  -7   7    2.26    5.28  24-0.87505 0.17267 0.75382-0.95067 0.01484 0.38239
 -12  -6 -12   -0.45    5.68  25-0.87823 0.16793 0.74957-0.76964 0.01468-0.52495
 -12  -6  10    8.77    5.59  25-0.87730 0.15032 0.75082-0.89939 0.01473 0.51615
 -11  -8  -3   37.81    4.45  25-0.88059 0.27909 0.74635-0.97667 0.01456-0.08161
 -11  -8  -2   17.02    4.43  25-0.87843 0.27667 0.74930-0.98473 0.01467-0.03522
 -11  -8  -1   10.32    4.42  25-0.87837 0.27484 0.74937-0.99084 0.01467 0.01197
 -11  -8   0    2.13    4.34  25-0.87951 0.27551 0.74783-0.99498 0.01462 0.05888
 -11  -7  -8   33.71    4.50  24-0.87213 0.25195 0.75764-0.89422 0.01498-0.32787
 -11  -7   6    6.06    4.55  24-0.87338 0.24299 0.75602-0.97178 0.01492 0.33397
 -11  -6 -11    0.93    4.77  24-0.87296 0.23123 0.75656-0.81082 0.01494-0.47677
 -11  -6   9    2.76    4.45  24-0.87005 0.21478 0.76033-0.92856 0.01508 0.46812
 -11  -5 -13   19.04    4.87  24-0.87272 0.20911 0.75688-0.73452 0.01495-0.57937
 -10  -7  -7    1.20    4.14  24-0.87628 0.32597 0.75217-0.91889 0.01478-0.28078
 -10  -7   5   64.64    4.28  25-0.87753 0.31893 0.75050-0.98535 0.01472 0.28715
 -10  -6 -10   47.35    3.94  24-0.87136 0.30065 0.75864-0.84362 0.01502-0.43102
 -10  -5  11   47.70    4.39  24-0.87532 0.26777 0.75346-0.89311 0.01482 0.55359
 -10  -4 -14   35.30    4.31  24-0.87211 0.25792 0.75767-0.69009 0.01498-0.63507
 -10  -4  13   13.68    3.96  24-0.87538 0.24407 0.75338-0.83944 0.01482 0.64015
  -9  -7  -5   12.61    3.69  25-0.87951 0.39939 0.74783-0.95128 0.01462-0.18679
  -9  -7  -4   56.04    3.72  24-0.87373 0.39359 0.75555-0.96480 0.01490-0.14094
  -9  -7  -3    1.56    2.55  24-0.86861 0.38671 0.76217-0.97649 0.01515-0.09331
  -9  -7   1    4.50    2.52  24-0.86933 0.38468 0.76125-0.99897 0.01511 0.09578
  -9  -7   2   40.63    3.81  24-0.87359 0.38877 0.75574-0.99871 0.01491 0.14229
  -9  -7   3  179.32    4.06  25-0.87996 0.39458 0.74722-0.99583 0.01460 0.19142
  -9  -6  -9  126.83    3.92  24-0.87553 0.37591 0.75317-0.86889 0.01481-0.38449
  -9  -6   7   29.18    3.43  24-0.87119 0.36043 0.75886-0.96559 0.01502 0.37097
  -9  -5  10   40.13    3.64  24-0.87228 0.33660 0.75745-0.91637 0.01497 0.50534
  -9  -3 -15   18.91    3.89  25-0.88067 0.31585 0.74625-0.63406 0.01456-0.68943
  -9  -2 -16   -1.23    3.41  25-0.87577 0.29195 0.75286-0.56561 0.01480-0.74901
  -8  -6  -7   49.93    3.48  24-0.87297 0.44325 0.75654-0.90809 0.01494-0.29141
  -8  -6   5   -1.04    2.37  24-0.86890 0.42853 0.76180-0.98250 0.01513 0.27284
  -8  -5   9    9.41    3.21  24-0.87585 0.41242 0.75275-0.93053 0.01480 0.45687
  -8  -3 -14   40.59    2.99  24-0.87327 0.37991 0.75615-0.67325 0.01492-0.64463
  -8  -2  15    0.73    3.22  25-0.87702 0.34149 0.75118-0.76785 0.01474 0.71759
  -7  -6  -4   18.72    2.92  24-0.87548 0.51524 0.75324-0.94632 0.01482-0.15083
  -7  -6  -3   74.42    2.34  24-0.86962 0.50824 0.76089-0.95981 0.01510-0.10394
  -7  -6   1   -0.11    2.08  24-0.86847 0.50279 0.76235-0.98499 0.01515 0.08359
  -7  -6   2   84.86    3.13  24-0.87319 0.50836 0.75627-0.98388 0.01493 0.13214
  -7  -6   3  175.48    3.28  25-0.88020 0.51449 0.74689-0.97987 0.01458 0.18078
  -7  -5  -9    8.63    2.72  25-0.88145 0.50157 0.74517-0.84557 0.01452-0.39293
  -7  -3 -13    9.11    2.51  24-0.87350 0.45066 0.75585-0.70331 0.01491-0.59845
  -7   0  17    1.50    2.40  26-0.88756 0.37674 0.73659-0.66010 0.01421 0.79803
  -6  -5  -6    4.20    2.81  24-0.87316 0.56211 0.75630-0.89852 0.01493-0.25363
  -6  -5   5  254.53    3.34  25-0.87669 0.55831 0.75163-0.95611 0.01476 0.26618
  -6  -3 -12    2.05    2.42  25-0.88489 0.53268 0.74037-0.71870 0.01435-0.55239
  -5  -4  -7  250.47    2.60  24-0.87063 0.60935 0.75959-0.85539 0.01505-0.31044
  -5  -3 -10   16.13    1.97  24-0.87295 0.59142 0.75657-0.77034 0.01494-0.45928
  -5  -2 -12   19.13    1.62  24-0.87402 0.57089 0.75517-0.69307 0.01489-0.56110
  -5  -2  12  122.36    2.02  25-0.88648 0.56719 0.73812-0.81205 0.01426 0.57345
  -4  -4  -3  212.85    2.27  25-0.87860 0.68557 0.74906-0.89293 0.01466-0.12128
  -4  -4  -2 3272.70    5.06  24-0.87105 0.67724 0.75904-0.90828 0.01503-0.07511
  -4  -4   1  417.26    2.16  24-0.87048 0.67474 0.75978-0.92636 0.01506 0.06678
  -4  -4   2    2.75    1.83  25-0.87709 0.68084 0.75109-0.92307 0.01474 0.11492
  -4  -3  -8  112.72    2.17  25-0.88258 0.66999 0.74360-0.79394 0.01446-0.36510
  -3  -3  -4  115.66    1.70  25-0.88112 0.73729 0.74562-0.84370 0.01454-0.17760
  -3  -3   3  249.97    1.87  24-0.87293 0.72467 0.75661-0.89459 0.01494 0.15295
  -3  -2  -8   58.78    1.51  25-0.88111 0.71719 0.74564-0.75586 0.01454-0.37431
  -3   0 -12   64.93    1.11  25-0.88581 0.67917 0.73908-0.59634 0.01430-0.57804
  -3   5 -16    9.41    1.67  28-0.91414 0.59688 0.69470-0.20630 0.01272-0.80357
  -2  -1   8   -2.01    0.90  26-0.88859 0.76100 0.73510-0.79838 0.01416 0.37381
  -2   0 -10    0.41    0.71  26-0.89272 0.75660 0.72906-0.62272 0.01394-0.48420
  -1  -1  -3  517.22    1.15  25-0.87855 0.83139 0.74913-0.77238 0.01467-0.14879
  -1   8  18    3.24    3.39  25-0.88370 0.61960 0.74205-0.29896 0.01441 0.77606
   0   4 -11  263.54    1.68  25-0.88532 0.80217 0.73978-0.41717 0.01432-0.56492
   0   4  13    7.79    1.35  25-0.88007 0.78209 0.74706-0.55990 0.01459 0.56748
   0   7 -13    8.17    2.25  26-0.88923 0.74027 0.73417-0.20522 0.01412-0.68168
   0   7  16    4.55    2.80  25-0.88550 0.71656 0.73951-0.37535 0.01432 0.68622
   1   5  12   21.12    1.90  25-0.88554 0.83643 0.73946-0.50730 0.01431 0.51179
   1   8 -12   23.10    2.49  25-0.87524 0.77338 0.75357-0.19087 0.01483-0.64465
   1   9  16    3.88    3.19  24-0.87426 0.73124 0.75485-0.28552 0.01488 0.66940
   2   3   2  175.97    1.77  25-0.87949 0.95334 0.74786-0.61357 0.01462 0.05360
   2   3   3   55.43    1.02  24-0.87034 0.94357 0.75997-0.63135 0.01506 0.10119
   2   4  -5  221.94    1.85  25-0.87649 0.93195 0.75190-0.51295 0.01477-0.28494
   2   4   7    3.30    1.57  24-0.87687 0.92481 0.75139-0.58078 0.01475 0.28313
   2   5  -7   16.25    1.71  25-0.87557 0.90932 0.75313-0.43768 0.01481-0.38727
   2   6  11  117.11    2.33  25-0.87591 0.87574 0.75267-0.47451 0.01480 0.45544
   2   7  -9   34.69    2.72  25-0.88377 0.87388 0.74195-0.28613 0.01440-0.49609
   2   7  12    1.20    2.72  25-0.88228 0.85936 0.74402-0.40640 0.01448 0.49719
   2   8 -10   14.26    2.56  24-0.87379 0.84209 0.75548-0.22822 0.01490-0.55100
   2   8  13   27.97    3.17  25-0.88359 0.83745 0.74220-0.34509 0.01441 0.53458
   2   9  14   53.62    3.31  25-0.87784 0.80867 0.75008-0.29318 0.01470 0.57324
   2  11  15   15.56    4.39  25-0.87980 0.76449 0.74743-0.16673 0.01460 0.60537
   3   5  -1   51.35    1.96  25-0.87852 0.98027 0.74917-0.49257 0.01467-0.10478
   3   5   4  184.92    2.34  24-0.87366 0.97208 0.75565-0.52748 0.01491 0.13185
   3   6   7    5.98    2.29  25-0.87931 0.95333 0.74810-0.47243 0.01463 0.26633
   3   7  -6   76.95    2.71  25-0.87767 0.93756 0.75032-0.33611 0.01471-0.35616
   3   7   9   91.72    2.83  25-0.87937 0.92953 0.74802-0.41803 0.01463 0.35199
   3   8  -7   14.45    2.63  25-0.87930 0.91737 0.74811-0.26399 0.01463-0.41072
   3   9  -8   52.31    3.14  24-0.87391 0.88970 0.75532-0.19944 0.01489-0.46526
   3  11  13   56.43    4.32  25-0.87665 0.83363 0.75168-0.18429 0.01476 0.50915
   4   7   0    4.79    1.80  24-0.86803 0.99550 0.76290-0.40703 0.01517-0.07376
   4   7   1   16.32    1.85  24-0.87105 0.99760 0.75904-0.40876 0.01503-0.02627
   4   7   2   31.35    1.92  24-0.87134 0.99706 0.75867-0.41444 0.01502 0.02147
   4   7   3  288.40    2.55  24-0.86876 0.99401 0.76199-0.42317 0.01514 0.06811
   4   8  -2  168.49    3.20  25-0.88101 0.98662 0.74578-0.31388 0.01454-0.17645
   4   8   6   44.40    3.06  25-0.87609 0.97661 0.75243-0.36582 0.01479 0.20142
   4   9   8   -1.99    3.18  25-0.87541 0.95009 0.75334-0.31649 0.01482 0.29357
   4  10  -5   56.67    3.51  25-0.87678 0.93937 0.75151-0.17297 0.01475-0.33338
   4  10   9   13.56    3.47  25-0.87824 0.93150 0.74955-0.24964 0.01468 0.32820
   4  11  -6   66.90    3.03  24-0.86991 0.91120 0.76052-0.11115 0.01508-0.38743
   4  11  10    2.68    3.82  25-0.87666 0.90659 0.75167-0.19282 0.01476 0.36756
   4  12  -6   43.33    4.25  24-0.87445 0.89229 0.75460-0.04012 0.01487-0.39517
   4  12  11   -0.15    3.26  24-0.87062 0.87564 0.75960-0.14528 0.01505 0.41312
   4  13  -6    7.48    4.69  24-0.87487 0.86983 0.75405 0.02557 0.01485-0.40334
   4  13  11   -1.19    5.15  25-0.87594 0.85827 0.75263-0.07347 0.01479 0.40548
   4  14  -6   -0.57    5.03  25-0.87389 0.84704 0.75534 0.08767 0.01489-0.40403
   4  14  11    0.44    6.00  25-0.87690 0.83727 0.75135-0.00678 0.01475 0.39859
   5  11   0  134.65    3.86  24-0.87231 0.98030 0.75741-0.16698 0.01497-0.10530
   5  11   1   19.76    3.74  25-0.87580 0.98253 0.75282-0.16835 0.01480-0.05832
   5  11   2   10.79    3.73  25-0.87643 0.98312 0.75197-0.17236 0.01477-0.01117
   5  11   3    8.00    3.80  25-0.87625 0.98201 0.75222-0.17856 0.01478 0.03594
   5  11   4    4.52    3.61  24-0.87478 0.97908 0.75417-0.18642 0.01485 0.08313
   5  11   5    3.79    2.70  24-0.86962 0.97467 0.76089-0.19822 0.01510 0.13054
   5  12  -1    2.80    4.10  25-0.87541 0.95968 0.75334-0.09279 0.01482-0.16020
   5  12   0   24.35    4.20  25-0.87845 0.96416 0.74927-0.09461 0.01467-0.11370
   5  12   4   10.74    3.96  25-0.88048 0.96385 0.74651-0.11304 0.01457 0.07541
   5  12   5    0.14    4.10  24-0.87628 0.95991 0.75217-0.12372 0.01478 0.12340
   5  12   6   27.06    4.09  24-0.87271 0.95423 0.75688-0.13536 0.01495 0.17005
   5  13  -2    0.06    3.54  24-0.87019 0.93574 0.76015-0.02885 0.01507-0.20961
   5  13  -1   -0.55    4.76  25-0.87635 0.94107 0.75208-0.02663 0.01477-0.16216
   5  13   0    3.97    4.31  25-0.88114 0.94380 0.74559-0.02456 0.01454-0.12114
   5  13   6   -1.67    4.80  25-0.87665 0.93564 0.75169-0.06735 0.01476 0.16908
   5  13   7    1.34    3.60  24-0.87105 0.92875 0.75904-0.08095 0.01503 0.21612
   5  14  -2    5.01    4.17  24-0.87019 0.91158 0.76015 0.03717 0.01507-0.22356
   5  14  -1    7.77    5.60  25-0.87659 0.91706 0.75176 0.03934 0.01476-0.17624
   5  14   0    6.25    4.64  24-0.87804 0.92092 0.74982 0.03973 0.01469-0.12975
   5  14   6    3.00    5.30  25-0.87831 0.91473 0.74946 0.00263 0.01468 0.15446
   5  14   7    7.03    5.58  24-0.87357 0.90868 0.75576-0.00990 0.01491 0.20148
   5  15  -1    4.41    6.21  24-0.87432 0.89152 0.75478 0.10092 0.01487-0.18371
   5  15   0    3.38    5.89  25-0.87794 0.89558 0.74996 0.10089 0.01470-0.13694
   5  15   1   -0.32    5.36  25-0.87873 0.89885 0.74889 0.09804 0.01466-0.08299
   5  15   5   10.10    5.44  25-0.88036 0.89489 0.74667 0.07611 0.01458 0.09940
   5  15   6    3.55    6.17  24-0.87646 0.89073 0.75193 0.06571 0.01477 0.14696
   5  15   7    6.88    5.89  24-0.87191 0.88523 0.75793 0.05354 0.01499 0.19405
   5  16   1    4.42    6.73  25-0.87620 0.87055 0.75228 0.15813 0.01478-0.09741
   5  16   2    9.69    6.86  25-0.87835 0.87193 0.74940 0.15500 0.01468-0.05026
   5  16   3    5.87    6.81  25-0.87876 0.87204 0.74885 0.15017 0.01466-0.00302
   5  16   4    6.39    6.79  25-0.87790 0.87074 0.75001 0.14391 0.01470 0.04436
   5  16   5    9.27    6.91  25-0.87654 0.86828 0.75184 0.13574 0.01477 0.09152
 -14  -9  -2    5.75    6.10  26-0.89187 0.09871 0.73027-0.95580 0.01399-0.02415
 -14  -9  -1    3.91    6.09  25-0.89035 0.09775 0.73250-0.96142 0.01407 0.02285
 -13  -8  -8   -4.53    6.05  26-0.89003 0.15011 0.73297-0.88195 0.01409-0.32034
 -13  -8  -7    4.06    4.54  25-0.88305 0.14102 0.74290-0.90100 0.01445-0.26968
 -13  -8   5   -1.30    6.09  26-0.88813 0.13648 0.73572-0.96328 0.01419 0.29228
 -12  -8  -7    2.13    5.45  26-0.89055 0.21988 0.73221-0.91466 0.01406-0.27021
 -12  -8  -6    4.57    3.95  25-0.88346 0.21221 0.74233-0.93071 0.01443-0.22333
 -12  -8   4    2.58    5.25  25-0.88714 0.20976 0.73714-0.98233 0.01424 0.24914
 -12  -7 -10    3.63    5.37  26-0.88854 0.19454 0.73512-0.83836 0.01417-0.42298
 -12  -7   8   -0.15    5.30  26-0.88859 0.18353 0.73505-0.93976 0.01417 0.42543
 -11  -8  -5    2.22    4.76  26-0.88913 0.28838 0.73427-0.95360 0.01414-0.17697
 -11  -8  -4   89.22    4.59  25-0.88401 0.28327 0.74157-0.96633 0.01440-0.12879
 -11  -8   1    4.23    3.37  25-0.88237 0.27794 0.74385-0.99712 0.01448 0.10635
 -11  -8   2   74.48    5.06  25-0.88638 0.28194 0.73822-0.99712 0.01428 0.15490
 -11  -8   3   59.95    5.07  26-0.89191 0.28682 0.73021-0.99499 0.01399 0.20056
 -11  -7  -9   19.92    4.32  25-0.88360 0.26328 0.74214-0.87340 0.01442-0.37269
 -11  -7   7    0.83    4.70  26-0.88734 0.25382 0.73685-0.96183 0.01423 0.37856
 -11  -6 -12    1.65    4.79  26-0.88982 0.25025 0.73327-0.77895 0.01410-0.52568
 -11  -6  10   33.22    5.01  25-0.88826 0.23327 0.73552-0.90982 0.01418 0.51678
 -11  -5  12    0.18    4.84  25-0.88414 0.20502 0.74138-0.86196 0.01439 0.60231
 -10  -7  -8   29.00    4.10  25-0.88742 0.33854 0.73673-0.89885 0.01423-0.32656
 -10  -7   6   39.49    4.08  25-0.88885 0.33078 0.73467-0.97590 0.01415 0.33437
 -10  -6 -11   14.60    4.18  25-0.88824 0.31772 0.73555-0.81497 0.01418-0.47690
 -10  -6   9    6.44    4.13  25-0.88483 0.30158 0.74041-0.93389 0.01436 0.46765
 -10  -5 -13   18.86    4.22  25-0.88773 0.29600 0.73628-0.73992 0.01421-0.57847
  -9  -7  -6   -1.36    3.83  26-0.88809 0.40838 0.73577-0.93329 0.01419-0.23734
  -9  -7   4   32.61    3.79  25-0.88827 0.40354 0.73551-0.99029 0.01418 0.23857
  -9  -6 -10   32.20    3.82  26-0.89131 0.39226 0.73109-0.84072 0.01402-0.43092
  -9  -6   8    8.98    3.73  25-0.88767 0.37629 0.73637-0.94916 0.01421 0.41976
  -9  -5 -12   -1.88    3.57  26-0.88714 0.36705 0.73713-0.76956 0.01424-0.53741
  -9  -4 -14   15.47    3.52  26-0.89229 0.34966 0.72965-0.68634 0.01397-0.63525
  -9  -4  13    8.20    3.99  26-0.89644 0.33660 0.72342-0.83490 0.01375 0.64107
  -8  -7  -2   50.67    3.43  26-0.89175 0.48145 0.73045-0.97587 0.01400-0.04712
  -8  -7  -1   89.18    3.50  26-0.89059 0.47922 0.73214-0.98301 0.01406 0.00026
  -8  -7   0    0.39    3.35  26-0.89026 0.47748 0.73263-0.98756 0.01408 0.04552
  -8  -6  -8   54.99    3.36  25-0.88634 0.45697 0.73828-0.88473 0.01428-0.33678
  -8  -6   6    0.44    2.27  25-0.88223 0.44144 0.74404-0.97100 0.01449 0.32069
  -8  -5 -11    2.04    3.07  26-0.88974 0.43917 0.73339-0.79748 0.01411-0.48688
  -8  -4 -13    4.48    2.91  26-0.89023 0.41839 0.73267-0.71981 0.01408-0.58830
  -8  -4  12   24.96    3.36  26-0.89294 0.40443 0.72868-0.85901 0.01394 0.59187
  -7  -6  -5   10.33    2.21  25-0.88373 0.52320 0.74195-0.93027 0.01441-0.19643
  -7  -6   4   70.18    3.31  26-0.88963 0.52364 0.73354-0.97249 0.01411 0.22782
  -7  -5   8    6.93    2.57  25-0.88864 0.49732 0.73497-0.93226 0.01416 0.40993
  -7  -1 -16   13.82    2.54  26-0.89615 0.43008 0.72385-0.52448 0.01376-0.75443
  -7  -1  16    4.38    2.45  26-0.89937 0.41224 0.71891-0.70157 0.01359 0.75743
  -6  -5  -7    7.72    2.86  25-0.88776 0.57791 0.73625-0.87283 0.01421-0.29910
  -6  -5   6  229.86    3.17  26-0.89244 0.57341 0.72941-0.93993 0.01396 0.31372
  -6  -4 -10    1.93    2.35  25-0.88667 0.55562 0.73780-0.79220 0.01426-0.44945
  -6  -4   9   35.21    2.41  25-0.88565 0.54294 0.73925-0.90144 0.01432 0.44821
  -6  -1 -15    1.35    1.99  26-0.89482 0.49920 0.72587-0.55674 0.01384-0.70930
  -6  -1  15    7.03    1.97  26-0.89375 0.47791 0.72747-0.72947 0.01389 0.70891
  -6   0 -16   11.61    1.98  26-0.89628 0.47832 0.72366-0.48379 0.01376-0.76418
  -5  -5  -2  646.12    3.36  25-0.88862 0.64642 0.73501-0.92481 0.01416-0.06494
  -5  -5  -1    8.73    2.30  25-0.88615 0.64421 0.73855-0.93365 0.01429-0.01711
  -5  -5   0   57.45    2.35  25-0.88679 0.64369 0.73764-0.93892 0.01426 0.03009
  -5  -5   1    0.73    2.23  26-0.88907 0.64389 0.73436-0.94113 0.01414 0.07574
  -5  -4  -8   95.02    2.40  26-0.89173 0.63061 0.73048-0.82044 0.01400-0.35624
  -5  -4   7   34.42    2.14  26-0.89040 0.61985 0.73242-0.90839 0.01407 0.35222
  -5  -3  10   10.50    2.14  26-0.89375 0.59874 0.72747-0.85577 0.01389 0.48622
  -5  -1  14   33.22    1.74  27-0.90328 0.55989 0.71275-0.73330 0.01337 0.66095
  -5   0 -15   -0.25    1.53  27-0.90614 0.55959 0.70813-0.49935 0.01321-0.71962
  -4  -4  -4   32.19    2.04  26-0.88890 0.69690 0.73460-0.87232 0.01415-0.16825
  -4  -4   3  445.18    2.67  25-0.88794 0.69120 0.73599-0.91414 0.01420 0.16288
  -3  -3   4   26.86    1.40  26-0.89017 0.74175 0.73276-0.87601 0.01408 0.20083
  -3  -2   8  136.72    1.32  25-0.88909 0.71518 0.73432-0.83547 0.01414 0.38253
  -2  -2  -4    0.11    1.08  25-0.88372 0.78886 0.74197-0.79977 0.01442-0.18593
  -2  -2   4 1150.23    2.19  25-0.88769 0.78771 0.73635-0.83979 0.01421 0.19281
  -2  -1  -8  129.46    1.13  26-0.90063 0.78542 0.71693-0.68669 0.01352-0.38209
  -2   3  15  107.30    1.24  28-0.91781 0.69768 0.68817-0.52681 0.01250 0.67430
  -2   5  17   25.40    1.85  27-0.90373 0.63682 0.71202-0.43245 0.01334 0.75218
  -1   6 -14    6.05    1.85  26-0.89756 0.69946 0.72170-0.22689 0.01369-0.71985
   0   5  14   14.17    1.84  26-0.89406 0.77190 0.72701-0.48147 0.01388 0.60826
   0   6  15   16.41    2.26  26-0.89361 0.74788 0.72768-0.42298 0.01390 0.64794
   0   9  17    3.18    3.86  26-0.89308 0.67883 0.72848-0.24016 0.01393 0.71893
   1   2  -4  686.77    1.52  26-0.89093 0.91968 0.73165-0.60282 0.01404-0.22117
   1   6  13    9.83    2.25  26-0.89431 0.82133 0.72663-0.43566 0.01386 0.55281
   1   7 -11   40.32    2.65  26-0.89602 0.81643 0.72405-0.23096 0.01377-0.58815
   1   7  14    7.23    2.71  26-0.89240 0.79698 0.72949-0.37936 0.01397 0.59242
   1   8  15    1.93    2.66  25-0.88695 0.76737 0.73740-0.32751 0.01425 0.63032
   1   9 -12   27.84    2.98  26-0.88771 0.76291 0.73632-0.10804 0.01421-0.65152
   1  10 -12   13.65    3.64  26-0.89191 0.74525 0.73021-0.03668 0.01399-0.65936
   1  10  16   -0.18    3.75  26-0.88960 0.72204 0.73359-0.20416 0.01411 0.66721
   1  11 -12    7.19    4.14  26-0.89079 0.72156 0.73185 0.02760 0.01405-0.66925
   2   3   0  398.53    1.69  25-0.88127 0.95635 0.74537-0.59945 0.01454-0.04102
   2   3   1   11.31    1.13  25-0.88333 0.95756 0.74252-0.60276 0.01444 0.00661
   2   5   9  295.88    2.36  25-0.88642 0.91023 0.73816-0.51349 0.01428 0.36937
   2   6  -8    8.72    1.92  25-0.88562 0.89768 0.73930-0.35335 0.01432-0.44087
   2   9 -10    0.45    2.86  26-0.88781 0.83531 0.73617-0.14282 0.01421-0.55440
   2  10 -10   -0.37    3.92  26-0.89435 0.81953 0.72657-0.06748 0.01386-0.56139
   2  10  14   43.74    3.88  26-0.89362 0.80070 0.72767-0.20711 0.01390 0.56768
   2  12 -10    3.15    4.94  27-0.89832 0.77370 0.72053 0.06418 0.01365-0.57774
   2  12  15   15.35    5.09  25-0.88752 0.74869 0.73659-0.09159 0.01422 0.59788
   3   5   0    0.69    1.38  25-0.88428 0.98541 0.74119-0.49040 0.01439-0.05654
   3   5   1  791.23    3.06  25-0.88701 0.98722 0.73732-0.49186 0.01425-0.01033
   3   5   2    0.61    1.90  25-0.88561 0.98542 0.73931-0.49991 0.01432 0.03810
   3   5   3   18.83    1.38  25-0.88155 0.98070 0.74499-0.51062 0.01453 0.08467
   3   6  -4   20.58    2.13  25-0.88433 0.96493 0.74111-0.40242 0.01438-0.25403
   3   8  10   10.21    2.90  26-0.88802 0.91421 0.73587-0.34725 0.01420 0.39207
   3   9  -7  164.36    3.28  26-0.89394 0.90945 0.72719-0.17675 0.01388-0.41701
   3   9  11   59.41    3.26  26-0.88866 0.89193 0.73496-0.28740 0.01416 0.43198
   3  10  -8   18.44    3.18  25-0.88348 0.87649 0.74231-0.12170 0.01443-0.47407
   3  10  12   55.26    3.77  25-0.88477 0.86502 0.74050-0.23260 0.01436 0.47035
   3  11  -8   34.99    4.03  26-0.88858 0.85957 0.73506-0.04946 0.01417-0.47959
   3  12  -8    3.99    4.52  26-0.88912 0.83690 0.73428 0.01708 0.01414-0.48903
   3  12  13   14.94    4.44  25-0.88424 0.81866 0.74124-0.10935 0.01439 0.50179
   3  13  -8    4.45    5.17  25-0.88771 0.81212 0.73631 0.07952 0.01421-0.49619
   3  13  13    3.07    5.59  26-0.88820 0.79926 0.73561-0.03920 0.01419 0.49438
   4   8  -1  399.36    3.69  26-0.88848 0.99307 0.73521-0.30850 0.01417-0.12856
   4   8   0   26.69    2.80  26-0.89281 0.99722 0.72887-0.30822 0.01394-0.08052
   4   8   4  304.95    3.61  26-0.89046 0.99215 0.73234-0.33417 0.01407 0.10827
   4   8   5  446.59    3.12  25-0.88414 0.98567 0.74138-0.34894 0.01439 0.15443
   4   9  -3   11.80    3.23  26-0.88867 0.97255 0.73493-0.23230 0.01416-0.22992
   4   9   7   61.71    3.44  25-0.88637 0.96373 0.73824-0.29252 0.01428 0.24133
   4  10   8   -0.44    3.52  26-0.89007 0.94414 0.73290-0.22756 0.01409 0.28136
   4  11   9   20.24    3.79  26-0.88920 0.91978 0.73417-0.16971 0.01413 0.32097
   4  12  10    3.01    4.06  25-0.88414 0.89157 0.74138-0.11737 0.01439 0.36017
   4  13  10    5.00    5.01  26-0.88857 0.87274 0.73508-0.04655 0.01417 0.35167
   4  14  10   13.08    5.79  26-0.88851 0.85070 0.73517 0.01872 0.01417 0.34437
   4  15  -4    7.56    6.52  26-0.88901 0.83746 0.73444 0.16413 0.01414-0.32445
   4  15  10    7.12    6.66  25-0.88743 0.82603 0.73672 0.08154 0.01423 0.33596
   5  12   1   10.02    2.98  25-0.88155 0.96618 0.74499-0.09501 0.01453-0.06626
   5  12   2   17.07    3.07  25-0.88305 0.96694 0.74290-0.09876 0.01445-0.01929
   5  12   3    3.37    2.96  25-0.88264 0.96603 0.74347-0.10431 0.01447 0.02839
   5  13   1    1.69    3.17  25-0.88401 0.94610 0.74157-0.02596 0.01440-0.07388
   5  13   2    0.52    4.37  26-0.88717 0.94721 0.73709-0.03083 0.01424-0.01996
   5  13   3   -0.98    4.43  26-0.88717 0.94647 0.73709-0.03669 0.01424 0.02714
   5  13   4    0.21    3.32  25-0.88455 0.94442 0.74081-0.04506 0.01437 0.07449
   5  13   5   12.60    3.29  25-0.88155 0.94133 0.74499-0.05309 0.01453 0.11455
   5  14   1    3.30    3.73  25-0.88387 0.92318 0.74176 0.03880 0.01441-0.08169
   5  14   2    2.82    4.72  25-0.88637 0.92409 0.73824 0.03574 0.01428-0.03433
   5  14   3    8.09    5.09  25-0.88586 0.92382 0.73895 0.03031 0.01431 0.01290
   5  14   4    8.03    4.75  25-0.88503 0.92216 0.74013 0.02306 0.01435 0.06004
   5  14   5   -0.91    3.80  25-0.88237 0.91906 0.74385 0.01112 0.01448 0.11412
   5  15   2    8.54    4.36  25-0.88292 0.89905 0.74309 0.09686 0.01446-0.04233
   5  15   3    1.78    4.42  25-0.88373 0.89931 0.74195 0.08977 0.01441 0.01205
   5  15   4    9.77    4.42  25-0.88292 0.89742 0.74309 0.08523 0.01446 0.05215
 -14  -9  -4    8.75    6.19  26-0.89669 0.10338 0.72303-0.93918 0.01369-0.11852
 -14  -9  -3    1.16    5.05  26-0.89350 0.09995 0.72785-0.94729 0.01386-0.07677
 -14  -9   0   -0.21    5.02  26-0.89350 0.09739 0.72785-0.96490 0.01386 0.06463
 -14  -9   1   10.89    6.33  26-0.89610 0.10002 0.72393-0.96759 0.01372 0.11784
 -13  -9  -4   20.56    5.96  27-0.90106 0.17981 0.71626-0.95585 0.01345-0.11822
 -13  -9  -3   14.95    5.97  26-0.89939 0.17738 0.71887-0.96525 0.01354-0.07194
 -13  -9  -2    3.00    5.99  27-0.89962 0.17484 0.71853-0.97274 0.01353-0.02465
 -13  -9  -1    5.91    5.98  26-0.89758 0.17467 0.72167-0.97852 0.01364 0.02240
 -13  -9   0    1.42    5.85  27-0.89957 0.17430 0.71860-0.98181 0.01353 0.06335
 -13  -9   1    8.51    5.97  27-0.90112 0.17659 0.71617-0.98421 0.01345 0.11717
 -13  -8  -9   13.91    6.27  26-0.90005 0.15989 0.71785-0.86444 0.01351-0.36293
 -13  -8   6    5.84    5.55  26-0.89619 0.14586 0.72379-0.95495 0.01372 0.34487
 -12  -8  -8    3.44    5.20  26-0.89882 0.22943 0.71977-0.89687 0.01358-0.31684
 -12  -8   5   -2.58    3.90  26-0.89532 0.21504 0.72511-0.97673 0.01377 0.29183
 -12  -8   6    0.23    5.19  27-0.90246 0.22234 0.71405-0.96890 0.01337 0.33664
 -12  -7 -11   -0.93    5.36  27-0.89958 0.21044 0.71859-0.81159 0.01353-0.47215
 -12  -7   9    3.74    5.66  27-0.90259 0.19852 0.71384-0.92237 0.01337 0.47870
 -11  -8  -7    1.44    4.79  27-0.90206 0.30286 0.71469-0.92247 0.01340-0.27043
 -11  -8  -6   -0.36    3.41  26-0.89481 0.29522 0.72589-0.93794 0.01379-0.22774
 -11  -8   4   12.24    4.84  26-0.89837 0.29171 0.72046-0.99026 0.01360 0.24830
 -11  -7 -10    6.33    4.39  26-0.89646 0.27697 0.72339-0.84902 0.01371-0.42033
 -11  -7   8    5.16    4.78  26-0.89941 0.26753 0.71885-0.94660 0.01354 0.43016
 -11  -5 -14    9.97    4.48  26-0.89538 0.23336 0.72502-0.69811 0.01376-0.62522
 -10  -8  -5    9.51    3.87  27-0.90396 0.37525 0.71166-0.95583 0.01329-0.17592
 -10  -8  -4  151.77    4.57  26-0.89952 0.37092 0.71868-0.96834 0.01354-0.13088
 -10  -8  -3   76.17    4.14  26-0.89584 0.36624 0.72433-0.97911 0.01374-0.08395
 -10  -8  -2   21.58    3.07  26-0.89403 0.36348 0.72707-0.98761 0.01384-0.03696
 -10  -8  -1   14.90    2.97  26-0.89376 0.36271 0.72746-0.99398 0.01385 0.01095
 -10  -8   0   -2.69    2.90  26-0.89481 0.36140 0.72589-0.99780 0.01379 0.05478
 -10  -8   1   44.79    4.23  26-0.89731 0.36479 0.72210-0.99974 0.01366 0.10523
 -10  -8   2   27.85    4.34  27-0.90135 0.36814 0.71581-0.99911 0.01344 0.15402
 -10  -7  -9   43.44    4.10  26-0.89909 0.35137 0.71934-0.87546 0.01356-0.37443
 -10  -7   7   22.56    4.03  27-0.90091 0.34094 0.71650-0.96292 0.01346 0.38229
 -10  -6  10   46.48    4.15  27-0.90287 0.31876 0.71339-0.91114 0.01335 0.51745
 -10  -5  12   11.74    4.22  26-0.89866 0.29066 0.72002-0.86510 0.01359 0.60129
 -10  -4 -15   15.66    4.18  26-0.89970 0.28760 0.71839-0.64572 0.01353-0.68040
 -10  -4  14    0.23    4.48  27-0.90570 0.26926 0.70884-0.80498 0.01319 0.68500
  -9  -7  -7    4.96    3.50  26-0.89657 0.41761 0.72321-0.91572 0.01370-0.28074
  -9  -7   5    7.66    3.60  26-0.89750 0.41049 0.72180-0.98207 0.01365 0.28526
  -9  -6   9   -1.37    3.37  27-0.90247 0.38803 0.71403-0.93177 0.01337 0.46094
  -9  -5  11   28.59    3.61  26-0.89555 0.35850 0.72477-0.88921 0.01375 0.55378
  -9  -3  15    0.38    3.79  27-0.90694 0.31930 0.70682-0.76744 0.01312 0.72155
  -8  -7  -5   -3.34    3.26  27-0.90221 0.49388 0.71445-0.93903 0.01339-0.18936
  -8  -7  -4    3.91    3.40  26-0.89835 0.48881 0.72049-0.95462 0.01360-0.13979
  -8  -7  -3    7.21    2.49  26-0.89403 0.48391 0.72707-0.96695 0.01384-0.09222
  -8  -7   1   38.20    2.57  26-0.89403 0.48137 0.72707-0.98908 0.01384 0.09496
  -8  -7   2   80.52    3.62  26-0.89870 0.48526 0.71995-0.98795 0.01358 0.14227
  -8  -6  -9    7.62    3.24  26-0.90044 0.47168 0.71723-0.85782 0.01349-0.38347
  -8  -6   7   20.53    3.19  26-0.89684 0.45755 0.72280-0.95442 0.01368 0.37062
  -8  -5  10   19.97    3.04  26-0.89862 0.43426 0.72007-0.90382 0.01359 0.50530
  -8  -3  14    1.71    2.75  26-0.89920 0.38706 0.71917-0.79460 0.01355 0.67832
  -8  -2 -16   13.74    3.22  27-0.90299 0.38791 0.71321-0.55408 0.01334-0.74479
  -8  -1 -17   -2.00    2.87  27-0.90654 0.37395 0.70747-0.47241 0.01314-0.80162
  -7  -6  -7    1.69    2.95  27-0.90433 0.54546 0.71106-0.88788 0.01327-0.28985
  -7  -6  -6    1.70    2.17  26-0.89324 0.53366 0.72824-0.91084 0.01388-0.24340
  -7  -6   5    7.94    3.21  27-0.90079 0.53375 0.71669-0.96119 0.01347 0.27643
  -7  -5 -10   12.05    2.74  27-0.90074 0.52125 0.71676-0.81139 0.01347-0.43922
  -7  -4 -12    5.56    2.61  26-0.89760 0.49700 0.72164-0.74048 0.01364-0.54258
  -7  -4  11   46.88    2.65  26-0.89849 0.48196 0.72027-0.86950 0.01359 0.54391
  -7  -3  13   26.05    2.49  26-0.89903 0.45830 0.71944-0.81479 0.01356 0.63044
  -7  -2 -15    9.82    2.31  26-0.89903 0.45572 0.71943-0.59130 0.01356-0.69929
  -7   0 -17    1.68    2.15  27-0.90657 0.41891 0.70742-0.43784 0.01314-0.80974
  -6  -6  -1    5.76    2.63  27-0.90317 0.61167 0.71291-0.94797 0.01333-0.00765
  -6  -5  -8   36.36    2.82  27-0.90397 0.59451 0.71163-0.84280 0.01329-0.34598
  -6  -3  12  254.11    2.83  27-0.90899 0.54128 0.70340-0.81709 0.01300 0.58403
  -6  -2 -14   49.93    2.22  27-0.90257 0.52863 0.71387-0.61638 0.01337-0.65229
  -6   1 -17    3.18    1.74  27-0.91170 0.47254 0.69883-0.38877 0.01284-0.81546
  -5  -5  -4   16.52    2.27  27-0.90066 0.65952 0.71690-0.89548 0.01347-0.15810
  -5  -5  -3  249.30    2.21  26-0.89324 0.65182 0.72824-0.91200 0.01388-0.11227
  -5  -5   2    5.59    1.59  26-0.89520 0.65001 0.72531-0.93783 0.01377 0.12502
  -5  -5   3  668.67    3.51  27-0.90309 0.65741 0.71305-0.93081 0.01334 0.17254
  -5  -3 -11    1.33    2.22  28-0.91033 0.62926 0.70116-0.71158 0.01292-0.50647
  -5  -1 -14   66.26    1.79  27-0.90430 0.57901 0.71111-0.57384 0.01327-0.66099
  -5   1 -16   -0.14    1.34  27-0.90775 0.53900 0.70547-0.42562 0.01307-0.76977
  -4  -4  -5   -1.79    2.03  27-0.90121 0.71014 0.71602-0.84738 0.01344-0.21485
  -4  -4   4  526.69    2.79  27-0.90072 0.70309 0.71680-0.90014 0.01347 0.21084
  -4  -3   8   32.96    1.66  26-0.90057 0.67772 0.71704-0.85808 0.01348 0.39202
  -4  -2 -11    3.78    1.61  27-0.90872 0.67615 0.70386-0.67254 0.01301-0.51271
  -3  -3  -5    2.39    1.51  27-0.90014 0.75738 0.71770-0.81047 0.01350-0.22360
  -3   5  18   35.74    2.00  28-0.91959 0.57991 0.68494-0.38476 0.01235 0.80145
  -2   4  16   17.07    1.57  28-0.91644 0.67316 0.69061-0.46844 0.01255 0.71330
  -1   7  17    6.34    2.83  27-0.90725 0.66617 0.70630-0.32258 0.01310 0.73613
   0   2  -8  223.77    0.99  28-0.91476 0.87374 0.69355-0.51882 0.01265-0.40712
   0   8 -13   23.94    2.97  27-0.90387 0.73200 0.71180-0.11921 0.01329-0.68960
   0   9 -13    8.27    3.47  27-0.91015 0.71531 0.70147-0.04286 0.01293-0.69697
   1   2   5   12.81    0.84  27-0.90147 0.92468 0.71561-0.63853 0.01343 0.20521
   1   3   8  165.50    1.53  27-0.90468 0.90323 0.71049-0.58501 0.01325 0.33989
   1   4  -8   12.32    1.49  27-0.90861 0.89449 0.70404-0.42383 0.01302-0.42357
   1   4  10  170.58    1.87  27-0.90475 0.87936 0.71038-0.53139 0.01324 0.42656
   1   6 -10   16.94    2.11  27-0.90959 0.85177 0.70241-0.28159 0.01296-0.53330
   1   9  15    3.06    3.66  27-0.90380 0.76214 0.71191-0.23584 0.01330 0.62573
   1  11  16    3.33    4.68  27-0.89991 0.71143 0.71807-0.11843 0.01352 0.65441
   2   4  -4  463.05    2.21  27-0.90075 0.95561 0.71676-0.48324 0.01347-0.23685
   2   4   6   94.34    1.80  27-0.90049 0.94892 0.71716-0.54011 0.01348 0.23624
   2   5  -6    9.10    1.76  27-0.90385 0.93737 0.71184-0.40251 0.01329-0.33819
   2   6  10   98.05    2.27  27-0.90324 0.90400 0.71280-0.42837 0.01333 0.40937
   2   8  -9   -1.52    2.49  27-0.90124 0.87210 0.71599-0.19313 0.01344-0.49894
   2   9  13   16.23    3.18  27-0.90320 0.83430 0.71288-0.24956 0.01333 0.52689
   2  11 -10    2.80    3.77  26-0.89578 0.79659 0.72443-0.00208 0.01374-0.57440
   2  11  14   27.95    4.22  27-0.90245 0.78753 0.71407-0.12678 0.01337 0.55839
   3   6   6   35.69    1.71  26-0.89429 0.96856 0.72668-0.44520 0.01382 0.21975
   3   7  -5   40.21    2.76  26-0.89664 0.95576 0.72312-0.31427 0.01370-0.30718
   3   7   8   76.70    2.90  26-0.89670 0.94706 0.72303-0.38784 0.01369 0.30677
   3   8  -6    7.73    2.81  26-0.89932 0.93615 0.71899-0.23958 0.01355-0.36207
   3   8   9  180.46    3.30  27-0.90419 0.93172 0.71129-0.31622 0.01328 0.34531
   3   9  10  121.17    3.30  27-0.90529 0.90953 0.70951-0.25490 0.01321 0.38494
   3  10  -7   56.58    3.69  27-0.90187 0.89481 0.71499-0.10079 0.01341-0.42526
   3  10  11   34.01    3.74  27-0.90185 0.88291 0.71502-0.20094 0.01341 0.42384
   3  11  -7   21.01    3.82  27-0.90520 0.87556 0.70966-0.03056 0.01322-0.43282
   3  11  12   15.29    3.07  26-0.89481 0.85174 0.72589-0.15313 0.01379 0.46417
   3  12  -7   13.12    4.13  27-0.90438 0.85263 0.71098 0.03450 0.01326-0.44105
   3  12  12    3.55    4.55  27-0.90053 0.83488 0.71710-0.07969 0.01348 0.45606
   3  13  -7    0.81    5.07  27-0.90139 0.82932 0.71575 0.09605 0.01343-0.44275
   3  13  12   -3.31    5.23  27-0.90125 0.81210 0.71597-0.01748 0.01344 0.45666
   3  14  -7    0.69    5.72  27-0.89845 0.80204 0.72033 0.15414 0.01360-0.44836
   3  14  12    2.52    5.94  27-0.90143 0.79082 0.71568 0.05177 0.01343 0.44082
   4   8   1    0.39    2.04  26-0.89507 0.99924 0.72550-0.31202 0.01378-0.02835
   4   8   2   15.78    2.08  26-0.89584 0.99882 0.72433-0.31426 0.01374 0.01416
   4   8   3  155.57    2.50  26-0.89403 0.99650 0.72707-0.32310 0.01384 0.06142
   4   9  -2  125.31    3.62  26-0.89714 0.98054 0.72234-0.22556 0.01367-0.18204
   4   9  -1  292.87    3.98  27-0.90342 0.98594 0.71252-0.22128 0.01332-0.13592
   4   9   5  119.09    3.46  27-0.90194 0.98053 0.71487-0.25728 0.01340 0.14735
   4   9   6    5.69    2.43  26-0.89507 0.97298 0.72550-0.27347 0.01378 0.19508
   4  10  -3   14.98    3.43  27-0.89989 0.96053 0.71810-0.15136 0.01352-0.23654
   4  10   7   34.30    3.70  27-0.89997 0.95416 0.71797-0.20682 0.01351 0.23410
   4  11  -3    9.59    3.65  27-0.90369 0.94328 0.71209-0.07825 0.01330-0.24544
   4  11   8    2.14    4.00  26-0.89925 0.93043 0.71910-0.14827 0.01355 0.27408
   4  12  -4    1.61    4.22  26-0.89882 0.91455 0.71977-0.01696 0.01358-0.29967
   4  12   8   14.98    4.11  27-0.90411 0.91289 0.71142-0.07558 0.01328 0.26605
   4  12   9    5.66    3.36  26-0.89520 0.90311 0.72531-0.09523 0.01377 0.31313
   4  13  -4    9.51    4.81  26-0.89685 0.89133 0.72280 0.04616 0.01368-0.30874
   4  13   9   39.45    4.96  26-0.89801 0.88296 0.72101-0.02683 0.01362 0.30629
   4  14  -4    3.47    3.92  26-0.89403 0.86561 0.72707 0.10662 0.01384-0.31653
   4  14  -3   11.46    5.46  27-0.90251 0.87335 0.71397 0.11357 0.01337-0.26809
   4  14   8    8.20    5.28  27-0.90470 0.86833 0.71046 0.05531 0.01325 0.25144
   4  14   9   18.36    5.35  26-0.89759 0.86015 0.72165 0.03813 0.01364 0.29812
   4  15  -3    0.82    5.69  26-0.89671 0.84525 0.72301 0.17037 0.01369-0.27717
   4  15  -2    6.48    6.30  27-0.90334 0.85126 0.71265 0.17512 0.01332-0.22901
   4  15   8    1.58    6.41  27-0.90107 0.84202 0.71626 0.11138 0.01345 0.25188
   4  15   9   17.15    4.87  26-0.89481 0.83527 0.72589 0.09890 0.01379 0.28984
 -13  -9  -7   -0.08    5.86  28-0.91347 0.19640 0.69574-0.91254 0.01266-0.26717
 -13  -9  -6    1.90    6.25  27-0.90986 0.19029 0.70189-0.93082 0.01288-0.21319
 -13  -9  -5    4.13    4.44  27-0.90500 0.18469 0.70991-0.94422 0.01317-0.16619
 -13  -9   2   -1.90    4.59  27-0.90500 0.17847 0.70991-0.98423 0.01317 0.15635
 -13  -9   3    0.17    6.32  28-0.91053 0.18258 0.70077-0.98260 0.01284 0.20317
 -13  -9   4   -0.59    5.74  27-0.91145 0.18776 0.69921-0.97808 0.01279 0.25639
 -13  -8 -10    5.89    6.29  27-0.91039 0.17107 0.70101-0.84207 0.01285-0.40975
 -12  -9  -5    4.21    5.24  28-0.91338 0.26439 0.69590-0.95486 0.01267-0.16639
 -12  -9  -4    1.54    5.33  27-0.90996 0.26044 0.70173-0.96667 0.01288-0.11970
 -12  -9  -3   13.41    4.97  27-0.90746 0.25728 0.70589-0.97658 0.01303-0.07199
 -12  -9  -2    3.42    3.84  27-0.90636 0.25530 0.70771-0.98421 0.01309-0.02548
 -12  -9  -1    7.29    3.71  27-0.90623 0.25453 0.70791-0.98997 0.01310 0.02174
 -12  -9   0    5.47    4.96  27-0.90763 0.25495 0.70562-0.99371 0.01302 0.06914
 -12  -9   1    1.51    5.12  27-0.90986 0.25692 0.70189-0.99542 0.01288 0.11641
 -12  -9   2    5.06    5.38  28-0.91324 0.25955 0.69614-0.99497 0.01268 0.16405
 -12  -8  -9    0.79    5.44  28-0.90985 0.24082 0.70191-0.87154 0.01288-0.37263
 -12  -8   7    0.09    5.05  28-0.91313 0.23178 0.69633-0.95874 0.01268 0.38222
 -12  -7 -12   -1.80    5.69  28-0.91226 0.22510 0.69782-0.78169 0.01274-0.51905
 -11  -8  -8   23.21    4.86  27-0.91049 0.31261 0.70083-0.90312 0.01284-0.31677
 -11  -8   5   17.39    3.55  27-0.90672 0.30079 0.70710-0.98308 0.01307 0.29712
 -11  -8   6    7.57    4.30  28-0.91570 0.30811 0.69185-0.97328 0.01252 0.34429
 -11  -7 -11   21.62    4.84  27-0.91020 0.29162 0.70132-0.82196 0.01286-0.46585
 -11  -7   9    4.41    4.87  28-0.91360 0.28113 0.69552-0.92910 0.01265 0.47821
 -11  -6 -13   -2.31    4.98  28-0.90993 0.27166 0.70177-0.74123 0.01288-0.57674
 -11  -6  11   15.70    4.49  27-0.90729 0.25112 0.70617-0.88604 0.01304 0.56565
 -10  -8  -6    4.64    4.41  27-0.90986 0.38168 0.70189-0.93986 0.01288-0.22389
 -10  -8   3   90.59    3.56  27-0.90697 0.37335 0.70670-0.99601 0.01305 0.20175
 -10  -8   4   24.69    4.33  28-0.91351 0.37919 0.69567-0.99010 0.01266 0.25101
 -10  -7 -10   54.25    4.34  27-0.91144 0.36323 0.69922-0.85029 0.01279-0.41864
 -10  -7   8   -2.70    4.27  28-0.91297 0.35038 0.69661-0.95020 0.01269 0.42112
 -10  -6 -12    0.66    3.87  28-0.90868 0.34017 0.70388-0.77572 0.01295-0.53208
 -10  -5 -14   14.86    4.22  27-0.91036 0.31980 0.70105-0.69949 0.01285-0.62426
  -9  -8  -3   62.11    3.68  28-0.91491 0.45647 0.69324-0.97344 0.01257-0.07990
  -9  -8  -2   20.00    3.79  28-0.91318 0.45375 0.69623-0.98197 0.01268-0.03397
  -9  -8  -1    1.72    3.81  28-0.91294 0.45243 0.69665-0.98806 0.01269 0.01164
  -9  -8   0   20.75    3.66  28-0.91420 0.45436 0.69448-0.99182 0.01262 0.06129
  -9  -7  -8   12.34    3.55  27-0.90685 0.42943 0.70690-0.89358 0.01306-0.32683
  -9  -7   6   53.33    3.76  27-0.90860 0.42168 0.70399-0.97003 0.01296 0.33498
  -9  -6 -11    2.29    3.85  27-0.90788 0.40918 0.70519-0.80954 0.01300-0.47662
  -9  -5 -13    8.76    3.68  27-0.90894 0.38864 0.70343-0.73234 0.01294-0.58017
  -9  -3 -16   -0.19    3.95  29-0.91913 0.35423 0.68573-0.56869 0.01231-0.73968
  -8  -7  -6    3.18    3.46  27-0.91147 0.50331 0.69917-0.92154 0.01278-0.23347
  -8  -7   3   96.53    2.86  27-0.90488 0.49096 0.71011-0.98378 0.01318 0.19151
  -8  -7   4   23.59    3.52  28-0.91258 0.49850 0.69728-0.97633 0.01272 0.24034
  -8  -6 -10   20.36    3.05  28-0.91565 0.48719 0.69194-0.82761 0.01253-0.42785
  -8  -6   8   36.76    3.31  28-0.91240 0.47248 0.69759-0.93354 0.01273 0.42191
  -8  -5 -12    1.80    3.05  27-0.91094 0.46165 0.70007-0.75847 0.01282-0.53232
  -8  -3 -15   17.75    2.93  27-0.90862 0.41551 0.70396-0.61677 0.01296-0.68910
  -7  -6   6   -1.48    3.06  28-0.91262 0.54271 0.69721-0.94875 0.01271 0.31854
  -7  -5   9    3.79    2.61  27-0.90944 0.51732 0.70260-0.90551 0.01291 0.45805
  -7  -3 -14   31.02    2.45  27-0.90942 0.48710 0.70263-0.64579 0.01291-0.64287
  -7  -2  15    5.44    2.49  28-0.91782 0.45400 0.68809-0.72972 0.01239 0.71871
  -6  -6  -4    8.57    2.65  28-0.91410 0.62450 0.69464-0.91397 0.01262-0.14749
  -6  -6  -3   16.44    2.72  27-0.90846 0.61835 0.70424-0.92844 0.01297-0.10190
  -6  -6  -2   -1.31    1.95  27-0.90500 0.61366 0.70991-0.93940 0.01317-0.05816
  -6  -6   0   24.72    1.96  27-0.90463 0.61339 0.71051-0.95182 0.01319 0.03964
  -6  -6   1    1.41    1.90  27-0.90697 0.61405 0.70670-0.95347 0.01305 0.08680
  -6  -6   2  268.17    3.18  28-0.91184 0.61857 0.69854-0.95083 0.01276 0.13588
  -6  -5   7   62.30    2.72  27-0.91010 0.59126 0.70150-0.91729 0.01287 0.36304
  -6  -4 -11    2.04    2.33  27-0.91173 0.58162 0.69872-0.74718 0.01277-0.49454
  -6  -4  10   22.80    2.24  28-0.91325 0.57003 0.69612-0.86299 0.01268 0.49807
  -6  -2  14   14.88    2.19  28-0.92093 0.52987 0.68245-0.74148 0.01219 0.67144
  -5  -5  -5    6.50    2.43  27-0.91031 0.67067 0.70113-0.87352 0.01285-0.20508
  -5  -5   4  342.51    3.02  28-0.91375 0.66815 0.69526-0.91841 0.01265 0.22173
  -5  -4  -9  151.63    2.43  28-0.91427 0.65344 0.69436-0.78059 0.01261-0.40006
  -5  -4   8   21.17    2.05  28-0.91433 0.64415 0.69424-0.87454 0.01261 0.40263
  -5  -2 -13   39.79    1.86  28-0.92039 0.61677 0.68344-0.61808 0.01223-0.60419
  -4  -3  -9  311.52    2.23  28-0.91254 0.70022 0.69734-0.74305 0.01272-0.40955
  -4   0 -14   24.09    1.23  29-0.92544 0.64910 0.67398-0.49532 0.01189-0.66857
  -3  -3   5   17.13    1.48  27-0.91133 0.76224 0.69941-0.84823 0.01279 0.24991
  -3  -1  11    5.35    1.18  29-0.92637 0.72717 0.67221-0.72588 0.01183 0.51847
  -2  -2  -5   97.53    1.18  27-0.91138 0.81698 0.69932-0.75185 0.01279-0.23141
  -2  -2   5  560.14    1.79  28-0.91776 0.81765 0.68820-0.79623 0.01239 0.24241
  -2   6 -15   33.68    2.17  29-0.92352 0.65496 0.67763-0.15281 0.01202-0.76445
  -2   7  18    5.26    2.85  29-0.92191 0.60917 0.68063-0.27762 0.01213 0.78364
  -1  -1   4  494.85    1.12  28-0.91577 0.86501 0.69174-0.75401 0.01252 0.18569
  -1   7 -14   17.69    2.46  28-0.91625 0.69536 0.69088-0.13323 0.01249-0.72803
   0   3  11    1.07    1.13  28-0.91314 0.83836 0.69631-0.56397 0.01268 0.48410
   0   6 -12    9.79    2.07  28-0.91473 0.78671 0.69355-0.23669 0.01258-0.62674
   0   8  16    3.63    2.80  28-0.91133 0.71987 0.69940-0.27026 0.01279 0.68028
   0  10 -13   13.83    3.81  28-0.91118 0.69359 0.69967 0.02297 0.01280-0.70429
   1   5  -9   18.40    1.85  28-0.91519 0.87889 0.69275-0.34404 0.01256-0.47776
   1   8 -11   15.70    2.57  28-0.91112 0.80839 0.69976-0.14312 0.01281-0.59573
   1   8  14   32.55    3.14  28-0.91684 0.79902 0.68983-0.27163 0.01245 0.58378
   1   9 -11    4.57    3.47  28-0.91480 0.79099 0.69344-0.06874 0.01258-0.60615
   1  10  15   22.85    4.15  28-0.91695 0.75272 0.68964-0.14766 0.01245 0.61439
   1  11 -11    2.18    4.50  28-0.91670 0.74700 0.69008 0.06348 0.01246-0.61978
   1  12 -11    8.68    4.99  28-0.91302 0.72048 0.69652 0.12116 0.01269-0.62683
   2   5   8   13.76    1.87  28-0.91107 0.93559 0.69986-0.46860 0.01281 0.32274
   2   6  -7   34.74    2.10  28-0.91240 0.92348 0.69758-0.31895 0.01273-0.39337
   2   7  -8   18.27    2.36  28-0.91126 0.90068 0.69953-0.25063 0.01280-0.44693
   2   7  11   13.84    2.46  27-0.91013 0.88673 0.70145-0.35845 0.01287 0.44977
   2   8  12   60.22    2.94  27-0.90907 0.86305 0.70322-0.30000 0.01293 0.48847
   2   9  -9    1.68    3.03  28-0.91197 0.85698 0.69832-0.11189 0.01275-0.50977
   2  10  -9   16.98    3.32  28-0.91564 0.83804 0.69196-0.04189 0.01253-0.51923
   2  10  13   44.19    3.77  28-0.91430 0.82337 0.69430-0.16546 0.01261 0.51897
   2  11  -9   -2.25    3.71  28-0.91384 0.81832 0.69510 0.02655 0.01264-0.52080
   2  12  -9    0.90    4.80  28-0.91260 0.79399 0.69724 0.08785 0.01272-0.52655
   2  12  14   40.31    4.68  27-0.90660 0.76887 0.70730-0.05514 0.01308 0.55164
   2  13  -9   -1.02    5.28  28-0.91009 0.76726 0.70150 0.14624 0.01287-0.53141
   2  13  14    1.18    5.22  28-0.90950 0.74480 0.70249 0.00498 0.01290 0.55153
   3   6   4  421.12    2.91  28-0.91333 0.98949 0.69598-0.40202 0.01267 0.12396
   3   6   5  303.99    2.30  27-0.90537 0.98057 0.70931-0.42151 0.01315 0.17254
   3   7  -4    6.24    2.65  27-0.91109 0.96931 0.69981-0.29643 0.01281-0.25914
   3   7   7   30.63    2.85  28-0.91114 0.96228 0.69973-0.35763 0.01280 0.25834
   3   8  -5   -0.16    2.84  28-0.91372 0.95042 0.69530-0.22105 0.01265-0.31448
   3   9  -6   81.42    3.26  28-0.91115 0.92461 0.69972-0.15610 0.01280-0.37103
   3  10  10    2.08    3.31  27-0.91280 0.89677 0.69689-0.17550 0.01270 0.38221
   3  11  11    0.54    4.13  28-0.91063 0.86548 0.70060-0.12878 0.01284 0.42527
   3  12  11    2.97    4.54  28-0.91328 0.84900 0.69607-0.05266 0.01267 0.41017
   3  13  -6   17.33    4.98  28-0.91438 0.83885 0.69417 0.11035 0.01261-0.40130
   3  13  11    4.56    5.16  28-0.91433 0.82717 0.69426 0.01405 0.01261 0.40206
   3  14  11    1.25    6.08  28-0.91198 0.80080 0.69831 0.06947 0.01275 0.40517
   4   9   0  119.89    2.75  27-0.90795 0.98943 0.70509-0.21910 0.01300-0.08836
   4   9   1   -7.18    3.17  28-0.91078 0.99149 0.70035-0.22269 0.01283-0.03200
   4   9   2    7.11    3.22  27-0.91098 0.99115 0.70000-0.22557 0.01281 0.00753
   4   9   3   53.31    3.32  27-0.90962 0.98942 0.70230-0.23325 0.01290 0.05383
   4   9   4  170.51    2.90  27-0.90648 0.98597 0.70751-0.24445 0.01308 0.10086
   4  10  -2    4.87    2.58  27-0.90672 0.96736 0.70710-0.14476 0.01307-0.18930
   4  10  -1  404.24    4.48  28-0.91229 0.97227 0.69778-0.14185 0.01273-0.14495
   4  10   5    7.19    3.46  28-0.91215 0.96855 0.69802-0.17524 0.01274 0.14138
   4  10   6   53.25    2.71  27-0.90709 0.96237 0.70650-0.18967 0.01305 0.18735
   4  11  -2    1.10    3.91  28-0.91170 0.94966 0.69877-0.07154 0.01277-0.19719
   4  11   6    4.68    3.99  28-0.91338 0.94646 0.69590-0.11373 0.01267 0.18087
   4  11   7   56.37    3.03  27-0.90721 0.93970 0.70630-0.13021 0.01304 0.22668
   4  12  -3   -0.77    3.08  27-0.90636 0.92424 0.70771-0.01013 0.01309-0.24417
   4  12  -2   -2.40    4.39  28-0.91236 0.93031 0.69765-0.00525 0.01273-0.19606
   4  12   7    8.31    4.47  28-0.91172 0.92115 0.69874-0.05773 0.01277 0.21760
   4  13  -3   23.97    3.55  27-0.90562 0.89916 0.70891 0.05351 0.01313-0.26035
   4  13  -2    5.24    4.96  27-0.91172 0.90500 0.69875 0.05919 0.01277-0.21276
   4  13   7    0.18    4.99  28-0.91184 0.89815 0.69854 0.00351 0.01276 0.22255
   4  13   8   32.56    3.65  27-0.90562 0.89231 0.70891-0.00831 0.01313 0.25802
   4  14  -2    5.85    5.66  27-0.90938 0.87898 0.70269 0.11918 0.01291-0.22010
   4  14  -1    2.94    5.52  27-0.91210 0.88324 0.69810 0.12213 0.01275-0.17397
   4  14   6    0.77    5.02  28-0.91341 0.87968 0.69584 0.07997 0.01267 0.16898
   4  14   7    7.65    5.66  28-0.91108 0.87498 0.69983 0.07103 0.01281 0.20431
   4  15  -1    1.32    6.22  28-0.91027 0.85706 0.70121 0.17745 0.01286-0.16986
   4  15   0   -0.68    5.97  28-0.91215 0.86019 0.69801 0.17728 0.01274-0.12323
   4  15   1    2.70    5.39  28-0.91532 0.86076 0.69251 0.17791 0.01255-0.08663
   4  15   5    6.52    5.35  28-0.91435 0.85748 0.69421 0.15370 0.01261 0.10224
   4  15   6   -4.63    6.21  28-0.91135 0.85342 0.69937 0.13867 0.01279 0.16059
   4  15   7   -1.77    4.47  27-0.90721 0.84830 0.70630 0.12588 0.01304 0.20662
   4  16   1    5.32    6.11  28-0.91011 0.83155 0.70148 0.23159 0.01287-0.09410
   4  16   2   -0.80    6.87  28-0.91097 0.83335 0.70002 0.22639 0.01281-0.03585
   4  16   3   -0.87    6.73  28-0.91105 0.83305 0.69988 0.22104 0.01281 0.01138
   4  16   4    6.81    6.91  28-0.91100 0.83118 0.69996 0.21737 0.01281 0.04718
   4  16   5    0.91    6.22  28-0.90999 0.82894 0.70167 0.20534 0.01287 0.10546
 -13  -9  -8    0.28    6.37  29-0.92185 0.20402 0.68069-0.89693 0.01228-0.30899
 -13  -9   5   -4.67    6.30  29-0.92204 0.19324 0.68034-0.97157 0.01227 0.30383
 -12  -9  -7    1.59    5.69  28-0.92177 0.27607 0.68085-0.92496 0.01229-0.26012
 -12  -9  -6   25.71    5.09  28-0.91827 0.27078 0.68722-0.94165 0.01253-0.21203
 -12  -9   3    2.21    5.20  29-0.92085 0.26349 0.68254-0.99207 0.01235 0.21418
 -12  -9   4    6.88    5.35  29-0.92302 0.26770 0.67851-0.98731 0.01220 0.25861
 -12  -8 -10    3.32    5.21  28-0.91975 0.25089 0.68455-0.85198 0.01242-0.41192
 -12  -8   8   -1.24    4.89  29-0.92384 0.24223 0.67698-0.94307 0.01214 0.43524
 -11  -9  -5    1.14    4.31  28-0.92177 0.34583 0.68085-0.95902 0.01229-0.16671
 -11  -9  -4   10.71    4.62  28-0.92140 0.34324 0.68152-0.97115 0.01231-0.12059
 -11  -9  -3    5.55    4.59  28-0.91917 0.33999 0.68560-0.98123 0.01246-0.07383
 -11  -9  -2    2.54    3.43  28-0.91766 0.33781 0.68833-0.98916 0.01257-0.02686
 -11  -9  -1    1.89    3.42  28-0.91766 0.33703 0.68833-0.99495 0.01257 0.02036
 -11  -9   0    5.14    4.53  28-0.91964 0.33778 0.68474-0.99861 0.01243 0.06848
 -11  -9   1   23.40    4.83  28-0.92122 0.33962 0.68187-0.99996 0.01232 0.11663
 -11  -9   2   33.75    4.65  29-0.92460 0.34204 0.67554-0.99910 0.01209 0.16140
 -11  -8  -9    2.36    4.79  29-0.92060 0.32311 0.68299-0.88071 0.01237-0.36493
 -11  -8   7    6.85    4.28  29-0.92585 0.31690 0.67316-0.95989 0.01200 0.39305
 -11  -7 -12    2.53    4.93  28-0.92267 0.30586 0.67917-0.79183 0.01222-0.51175
 -11  -6 -14   -0.07    5.30  29-0.92672 0.28942 0.67147-0.70616 0.01193-0.61861
 -11  -6  12   11.33    5.15  29-0.92597 0.26814 0.67293-0.85768 0.01199 0.61296
 -10  -8  -8   12.81    4.09  29-0.92511 0.39908 0.67457-0.90111 0.01205-0.31789
 -10  -8  -7    2.30    3.10  28-0.91696 0.38974 0.68957-0.92170 0.01262-0.27172
 -10  -8   5   17.89    4.37  28-0.92145 0.38556 0.68143-0.98178 0.01231 0.29672
 -10  -7 -11   21.62    4.41  29-0.92461 0.37835 0.67551-0.81912 0.01208-0.46798
 -10  -6 -13   -1.65    4.20  29-0.92261 0.35567 0.67929-0.74568 0.01223-0.56955
 -10  -6  11    2.80    4.21  29-0.92243 0.33628 0.67961-0.88421 0.01224 0.56557
 -10  -5  13    3.88    4.14  28-0.92268 0.31261 0.67914-0.82956 0.01222 0.65027
  -9  -8  -5   50.75    4.05  29-0.92247 0.46525 0.67955-0.94719 0.01224-0.17903
  -9  -8  -4   31.18    3.53  28-0.91824 0.46037 0.68728-0.96209 0.01253-0.12839
  -9  -8   1   31.13    2.92  28-0.91638 0.45531 0.69060-0.99304 0.01265 0.10715
  -9  -8   2   58.96    4.19  28-0.92027 0.45832 0.68360-0.99162 0.01239 0.15478
  -9  -7  -9   38.95    3.62  28-0.91813 0.44118 0.68747-0.86954 0.01254-0.37199
  -9  -7   7   12.18    3.77  28-0.92035 0.43140 0.68345-0.95482 0.01238 0.38258
  -9  -6 -12   -0.86    3.75  29-0.92336 0.42712 0.67787-0.77432 0.01217-0.52221
  -9  -6  10   16.54    3.65  29-0.92260 0.40851 0.67930-0.90299 0.01223 0.51551
  -9  -5  12    4.36    3.39  28-0.91957 0.38146 0.68487-0.85544 0.01244 0.60212
  -9  -4 -15   13.26    3.63  28-0.92005 0.38002 0.68401-0.63617 0.01240-0.68024
  -9  -4  14   -0.49    3.88  29-0.92668 0.36169 0.67156-0.79165 0.01194 0.68740
  -8  -7  -7    6.65    3.50  28-0.92035 0.51335 0.68346-0.90032 0.01238-0.28115
  -8  -7   5   31.91    3.56  28-0.92143 0.50619 0.68147-0.96579 0.01231 0.28726
  -8  -5  11   21.73    3.08  28-0.92127 0.45622 0.68177-0.86980 0.01232 0.55490
  -8  -4 -14   17.57    2.96  28-0.91923 0.44940 0.68550-0.66958 0.01246-0.63361
  -8  -4  13    2.86    2.81  28-0.92275 0.43263 0.67903-0.81420 0.01222 0.64062
  -8  -2  16    0.47    3.08  29-0.92639 0.38633 0.67212-0.69916 0.01196 0.76626
  -7  -7  -3   20.58    3.23  29-0.92280 0.58417 0.67894-0.94249 0.01221-0.09411
  -7  -7  -2    2.54    3.19  28-0.92109 0.58145 0.68211-0.95277 0.01233-0.04573
  -7  -7  -1   -1.16    3.17  29-0.92085 0.57965 0.68254-0.95990 0.01235 0.00116
  -7  -7   0   41.97    3.27  28-0.92104 0.58084 0.68220-0.96372 0.01234 0.05062
  -7  -7   1   47.74    3.29  29-0.92354 0.58196 0.67754-0.96472 0.01216 0.09447
  -7  -6  -8    1.64    2.08  28-0.91685 0.55923 0.68977-0.86061 0.01262-0.33730
  -7  -5 -11   38.00    2.81  28-0.92127 0.54337 0.68178-0.77177 0.01232-0.48475
  -7  -4 -13    4.87    2.58  29-0.92427 0.52516 0.67616-0.68949 0.01211-0.58745
  -7  -4  12   37.28    2.92  29-0.92814 0.50984 0.66872-0.82489 0.01183 0.59204
  -6  -6  -5    0.43    2.75  29-0.92136 0.63260 0.68161-0.89511 0.01231-0.19628
  -6  -6   3  203.35    3.28  28-0.91856 0.62447 0.68670-0.94439 0.01251 0.18333
  -6  -5  -9   25.59    2.73  28-0.92116 0.61328 0.68196-0.80824 0.01233-0.39100
  -6  -3 -13    7.69    2.01  28-0.91910 0.56883 0.68572-0.65904 0.01247-0.59648
  -5  -5  -6   86.42    2.64  28-0.92168 0.68251 0.68102-0.84823 0.01229-0.25179
  -4  -4  -6  229.23    2.30  28-0.91727 0.72640 0.68902-0.81666 0.01259-0.26026
  -4  -4   5  176.79    2.13  28-0.91651 0.71834 0.69037-0.87879 0.01265 0.25997
  -4  -2  11   74.03    1.63  29-0.92289 0.67445 0.67876-0.77180 0.01221 0.52684
  -3  -3  -6  293.07    1.96  28-0.92048 0.77842 0.68322-0.77048 0.01237-0.26945
  -3  -2  -9   57.72    1.21  29-0.92259 0.76048 0.67932-0.68320 0.01223-0.41942
  -3  -1 -11   37.99    1.25  29-0.92876 0.74574 0.66749-0.59450 0.01178-0.52112
  -3   6 -16   -1.49    2.11  30-0.93259 0.59801 0.65981-0.10098 0.01150-0.81085
  -2   4 -14   31.23    1.37  31-0.94105 0.71790 0.64177-0.25282 0.01083-0.70075
  -2   7 -15    1.15    2.67  30-0.93375 0.64425 0.65743-0.06818 0.01141-0.77218
  -1  -1  -4  907.61    1.42  29-0.92229 0.87635 0.67987-0.69730 0.01225-0.19359
  -1   3  13    7.78    1.16  30-0.93525 0.78672 0.65430-0.50696 0.01129 0.58040
  -1   5 -13   10.78    1.77  30-0.93175 0.75697 0.66152-0.23858 0.01156-0.66250
  -1   6  16   10.51    2.19  29-0.92400 0.70520 0.67668-0.35319 0.01213 0.69741
  -1   8 -14    2.50    3.10  29-0.92732 0.68511 0.67032-0.04794 0.01189-0.73123
  -1   8  17    2.74    3.58  29-0.92815 0.66339 0.66869-0.22013 0.01183 0.72943
  -1   9 -14   13.57    3.67  29-0.92567 0.66226 0.67351 0.01533 0.01201-0.74112
   0   2   9   73.42    0.87  29-0.92721 0.87514 0.67053-0.59174 0.01190 0.39776
   0   7  15    9.07    2.79  29-0.92419 0.75506 0.67631-0.30641 0.01211 0.64233
   0   9  16    3.18    3.41  29-0.92426 0.70950 0.67619-0.18172 0.01211 0.67451
   1   2  -3  235.01    1.24  29-0.92386 0.95266 0.67695-0.55418 0.01214-0.17082
   1   3  -6    2.19    1.03  29-0.92164 0.92959 0.68109-0.47707 0.01229-0.31977
   1   5  11   25.59    1.74  29-0.92212 0.87212 0.68020-0.44322 0.01226 0.46775
   1   6  12    8.02    2.34  29-0.92716 0.85419 0.67063-0.37413 0.01190 0.50617
   1   7 -10    0.50    2.57  29-0.92713 0.84834 0.67068-0.18350 0.01190-0.54061
   1   7  13   34.51    2.46  29-0.92389 0.82722 0.67688-0.32118 0.01214 0.54733
   1  10 -11    8.45    3.48  28-0.91898 0.77287 0.68595 0.00125 0.01248-0.61110
   1  11  15    1.47    4.45  29-0.92203 0.73373 0.68037-0.07549 0.01227 0.60891
   1  12  15    3.31    5.27  29-0.92334 0.71272 0.67792-0.00779 0.01217 0.60187
   2   4  -3   37.97    1.60  28-0.91830 0.97255 0.68718-0.46000 0.01252-0.18915
   2   4   5    0.80    1.15  28-0.91719 0.96585 0.68916-0.50719 0.01260 0.19079
   2   5  -5   64.18    1.96  29-0.92489 0.95885 0.67499-0.37036 0.01206-0.28851
   2   6   9   60.95    2.31  29-0.92445 0.92475 0.67582-0.38740 0.01210 0.36533
   2   8  -8   80.04    2.78  29-0.92406 0.89293 0.67656-0.16014 0.01212-0.45248
   2   9  12   45.57    3.23  29-0.92297 0.85322 0.67862-0.21193 0.01220 0.48352
   2  11  13   34.19    4.30  28-0.92094 0.80472 0.68238-0.09004 0.01234 0.51343
   2  12  13    4.93    4.83  29-0.92233 0.78457 0.67981-0.02291 0.01225 0.50698
   2  13  -8   -3.03    5.37  29-0.92276 0.78039 0.67901 0.16298 0.01222-0.49064
   2  13  13    2.40    5.49  29-0.92249 0.76193 0.67950 0.04199 0.01223 0.49829
   3   6  -1   14.78    1.51  28-0.91545 0.99460 0.69224-0.37198 0.01272-0.11100
   3   6   0  118.70    2.34  28-0.92004 0.99839 0.68402-0.36833 0.01240-0.06429
   3   6   1   26.07    2.22  29-0.92199 0.99968 0.68044-0.37096 0.01227-0.01459
   3   6   2   28.42    2.28  29-0.92176 0.99849 0.68086-0.37630 0.01229 0.03310
   3   6   3  809.53    3.40  28-0.91901 0.99519 0.68589-0.38628 0.01248 0.07705
   3   7   6  116.11    2.90  29-0.92169 0.97269 0.68099-0.33437 0.01229 0.21402
   3   8   8    3.86    2.81  29-0.92001 0.94542 0.68408-0.28489 0.01241 0.29843
   3   9  -5   -0.77    3.11  29-0.92276 0.93932 0.67901-0.14020 0.01222-0.31863
   3   9   9    3.45    3.11  29-0.92064 0.92330 0.68293-0.22425 0.01236 0.33831
   3  10  -6  195.36    3.10  28-0.91638 0.90915 0.69060-0.08240 0.01265-0.37848
   3  11  -6  107.41    4.16  28-0.91882 0.88865 0.68625-0.01294 0.01249-0.38602
   3  11  10    0.06    3.82  28-0.92147 0.87988 0.68139-0.09711 0.01231 0.37253
   3  12  -6   28.47    4.03  28-0.91766 0.86576 0.68833 0.04996 0.01257-0.39309
   3  12  10   -0.16    4.36  29-0.92326 0.85934 0.67808-0.03122 0.01218 0.36913
   3  13  10    7.86    5.23  29-0.92406 0.83739 0.67656 0.03743 0.01212 0.35599
   3  14  10   15.31    5.91  29-0.92227 0.81224 0.67991 0.09820 0.01225 0.34845
   3  15  -4    4.59    6.58  28-0.92103 0.79916 0.68220 0.24079 0.01234-0.32024
   3  15   9    6.60    6.02  29-0.92394 0.79326 0.67679 0.17472 0.01213 0.29440
   4  10   0  318.61    3.58  28-0.91638 0.97576 0.69060-0.14001 0.01265-0.09689
   4  10   1   24.57    3.39  28-0.91846 0.97765 0.68688-0.14254 0.01251-0.04889
   4  10   2   93.10    3.68  28-0.91921 0.97760 0.68553-0.14608 0.01246-0.00206
   4  10   3   31.04    3.40  28-0.91861 0.97607 0.68661-0.15266 0.01250 0.04531
   4  10   4   17.33    2.58  28-0.91638 0.97334 0.69060-0.16357 0.01265 0.09254
   4  11  -1  205.99    3.47  28-0.91696 0.95459 0.68957-0.06849 0.01262-0.15170
   4  11   0   52.42    3.76  29-0.92119 0.95764 0.68192-0.06666 0.01233-0.10199
   4  11   1   21.72    3.69  29-0.92310 0.95935 0.67837-0.06864 0.01219-0.05309
   4  11   2  160.20    4.23  29-0.92389 0.95953 0.67689-0.07306 0.01214-0.00509
   4  11   3   -2.06    3.80  29-0.92264 0.95865 0.67923-0.08177 0.01222 0.04416
   4  11   4    2.45    3.73  28-0.92136 0.95556 0.68161-0.08808 0.01231 0.08775
   4  11   5   12.88    3.54  28-0.91846 0.95168 0.68688-0.09935 0.01251 0.13337
   4  12  -1   40.16    3.99  28-0.91833 0.93359 0.68712-0.00146 0.01252-0.15910
   4  12   0    6.31    3.95  29-0.92201 0.93652 0.68040 0.00017 0.01227-0.10996
   4  12   1   11.82    4.09  29-0.92412 0.93805 0.67645-0.00094 0.01212-0.06189
   4  12   2   39.56    4.00  29-0.92522 0.93866 0.67436-0.00585 0.01204-0.01299
   4  12   3    6.86    3.90  29-0.92451 0.93740 0.67570-0.01087 0.01209 0.03222
   4  12   4    5.05    4.13  29-0.92382 0.93513 0.67702-0.01909 0.01214 0.07906
   4  12   5    0.60    4.09  29-0.92132 0.93150 0.68168-0.03195 0.01232 0.13067
   4  12   6   10.42    3.19  28-0.91685 0.92678 0.68977-0.04284 0.01262 0.17263
   4  13  -1    0.09    3.27  28-0.91708 0.91123 0.68936 0.06118 0.01261-0.15335
   4  13   0   -0.41    4.52  29-0.92123 0.91344 0.68184 0.06197 0.01232-0.11292
   4  13   1    9.93    4.41  29-0.92277 0.91450 0.67898 0.06169 0.01221-0.07018
   4  13   2   10.68    4.60  29-0.92448 0.91510 0.67577 0.05771 0.01209-0.02191
   4  13   3   12.13    4.63  29-0.92421 0.91409 0.67627 0.05260 0.01211 0.02490
   4  13   4   11.66    4.41  29-0.92266 0.91220 0.67919 0.04458 0.01222 0.07179
   4  13   5    6.91    4.55  29-0.92133 0.90880 0.68165 0.03517 0.01232 0.11861
   4  13   6   -3.08    3.40  28-0.91708 0.90367 0.68936 0.01793 0.01261 0.17742
   4  14   0    0.68    3.70  28-0.91754 0.88815 0.68854 0.12089 0.01258-0.11322
   4  14   1   11.87    5.17  28-0.92077 0.88852 0.68270 0.12160 0.01235-0.07757
   4  14   2    9.22    5.15  29-0.92201 0.88922 0.68041 0.11806 0.01227-0.03095
   4  14   3   21.37    5.13  29-0.92198 0.88861 0.68046 0.11260 0.01227 0.01751
   4  14   4   17.82    5.14  29-0.92119 0.88681 0.68191 0.10556 0.01233 0.06376
   4  14   5    4.86    4.83  28-0.91944 0.88389 0.68512 0.09616 0.01245 0.11094
   4  15   2   17.91    4.41  28-0.91661 0.86213 0.69019 0.17404 0.01264-0.03978
   4  15   3    3.84    4.39  28-0.91685 0.86147 0.68977 0.16932 0.01262 0.00921
   4  15   4    1.15    4.40  28-0.91615 0.86009 0.69101 0.15882 0.01267 0.06860
 -13 -10  -5    0.57    5.78  30-0.93487 0.23735 0.65518-0.95496 0.01123-0.15583
 -13 -10  -4    6.56    6.23  30-0.93193 0.23352 0.66124-0.96626 0.01145-0.10861
 -13 -10  -3   -4.51    6.25  30-0.93085 0.23079 0.66342-0.97503 0.01153-0.06408
 -13 -10  -2    4.59    6.24  29-0.92982 0.22956 0.66547-0.98286 0.01161-0.01390
 -13 -10  -1    5.41    6.15  30-0.93072 0.22972 0.66369-0.98820 0.01154 0.03335
 -13 -10   0    1.81    6.01  30-0.93125 0.22910 0.66261-0.99117 0.01150 0.07768
 -13 -10   1    7.59    6.32  30-0.93280 0.23113 0.65947-0.99259 0.01139 0.12758
 -13  -9  -9    3.18    6.66  29-0.92947 0.21228 0.66616-0.87826 0.01164-0.35215
 -12  -9  -8   10.26    5.44  29-0.93077 0.28397 0.66357-0.90645 0.01154-0.30639
 -12  -9   5    4.55    5.42  29-0.93091 0.27519 0.66329-0.97968 0.01153 0.30813
 -12  -8 -11    4.85    5.68  29-0.92997 0.26236 0.66517-0.82643 0.01160-0.45654
 -11  -9  -7    0.85    4.61  30-0.93508 0.35902 0.65475-0.92727 0.01121-0.26004
 -11  -9  -6   10.39    4.98  29-0.92998 0.35308 0.66516-0.94440 0.01160-0.21301
 -11  -9   3   12.59    5.04  29-0.92937 0.34629 0.66637-0.99575 0.01164 0.21079
 -11  -9   4   21.80    4.55  30-0.93488 0.35162 0.65516-0.98968 0.01123 0.26004
 -11  -8 -10   -3.19    4.97  30-0.93054 0.33399 0.66404-0.85498 0.01156-0.41224
 -11  -7  10   50.92    5.10  29-0.92905 0.29554 0.66701-0.90763 0.01167 0.52565
 -10  -9  -3    2.27    4.28  30-0.93280 0.42534 0.65946-0.97839 0.01139-0.07207
 -10  -9  -2    2.58    4.14  29-0.93163 0.42369 0.66184-0.98652 0.01147-0.02466
 -10  -9  -1    1.21    4.26  30-0.93219 0.42313 0.66071-0.99218 0.01143 0.02203
 -10  -9   0    8.09    4.26  30-0.93342 0.42370 0.65820-0.99553 0.01134 0.06938
 -10  -8  -9   16.24    4.28  30-0.93436 0.40872 0.65624-0.87816 0.01127-0.36250
 -10  -8   6   10.35    4.09  29-0.93067 0.39489 0.66377-0.97049 0.01155 0.34389
 -10  -7   9    1.62    4.13  30-0.93163 0.36862 0.66184-0.92426 0.01147 0.48287
 -10  -5 -15    8.61    4.15  29-0.93216 0.34264 0.66076-0.65281 0.01143-0.66972
  -9  -8  -7    4.07    3.71  29-0.93305 0.47742 0.65896-0.91288 0.01137-0.26818
  -9  -8  -6   -0.61    3.77  30-0.92999 0.47215 0.66514-0.93035 0.01160-0.22550
  -9  -8   3   71.79    3.08  29-0.92571 0.46274 0.67351-0.98789 0.01191 0.19893
  -9  -8   4   17.27    4.01  30-0.93183 0.46849 0.66144-0.98057 0.01146 0.24951
  -9  -7 -10   32.48    3.88  29-0.93044 0.45500 0.66424-0.83839 0.01156-0.42161
  -9  -7   8    4.43    3.83  29-0.93236 0.44337 0.66036-0.93630 0.01142 0.42978
  -9  -5 -14    9.79    3.60  29-0.93030 0.41139 0.66452-0.68763 0.01157-0.62458
  -8  -7  -8   11.12    3.38  29-0.92999 0.52339 0.66513-0.87572 0.01160-0.32772
  -8  -7   6    4.34    3.26  29-0.93164 0.51528 0.66182-0.95199 0.01147 0.33498
  -8  -6 -11   10.85    3.37  29-0.93187 0.50469 0.66135-0.79083 0.01146-0.47560
  -8  -6   9    4.28    3.14  29-0.93024 0.48919 0.66465-0.90826 0.01158 0.46977
  -8  -5 -13    0.03    3.11  30-0.93219 0.48468 0.66070-0.71257 0.01143-0.57826
  -8  -3  15   -1.58    3.03  30-0.93696 0.42245 0.65077-0.73467 0.01107 0.72614
  -7  -7  -5   26.29    3.25  30-0.93249 0.59546 0.66010-0.91337 0.01141-0.18480
  -7  -7  -4    6.04    2.33  29-0.92702 0.58883 0.67098-0.92978 0.01182-0.13842
  -7  -7   2   15.56    2.45  29-0.92767 0.58686 0.66971-0.96208 0.01177 0.14289
  -7  -7   3   24.71    3.37  30-0.93341 0.59093 0.65822-0.95656 0.01134 0.19252
  -7  -6  -9   31.74    3.00  29-0.93028 0.57415 0.66457-0.82848 0.01158-0.38425
  -7  -6   7    1.35    2.73  29-0.92754 0.55914 0.66997-0.92609 0.01178 0.37333
  -7  -5  10    4.11    2.63  29-0.93105 0.53805 0.66302-0.87128 0.01152 0.50752
  -7  -3  14   16.97    2.64  30-0.93770 0.49711 0.64918-0.74900 0.01101 0.68174
  -6  -6  -6    5.25    2.95  29-0.92966 0.64163 0.66579-0.87327 0.01162-0.24168
  -6  -6   4  193.80    2.66  29-0.92735 0.63237 0.67034-0.93479 0.01179 0.22793
  -6  -5   8   -0.81    2.46  30-0.93163 0.61129 0.66184-0.88668 0.01147 0.41465
  -5  -5  -7   85.03    2.67  30-0.93466 0.69596 0.65563-0.81759 0.01125-0.29739
  -5  -5   5  104.11    1.96  29-0.92636 0.67912 0.67224-0.90248 0.01186 0.26673
  -5  -4 -10   70.07    2.58  30-0.93670 0.67716 0.65133-0.73121 0.01109-0.44646
  -5  -3  11   27.71    1.69  29-0.93094 0.63463 0.66324-0.79819 0.01153 0.53534
  -5  -2  13   20.58    1.83  30-0.93817 0.61832 0.64818-0.72725 0.01097 0.62365
  -4  -4  -7  161.53    2.25  30-0.93370 0.74329 0.65761-0.77905 0.01132-0.30652
  -4  -4   6   43.56    1.90  30-0.93420 0.73577 0.65658-0.85095 0.01128 0.30782
  -4  -3   9   37.33    1.55  30-0.93282 0.70934 0.65942-0.80594 0.01139 0.44124
  -4  -1 -13   65.34    1.34  30-0.93544 0.68131 0.65400-0.54709 0.01118-0.61290
  -4  -1  13  101.35    1.39  30-0.93736 0.66571 0.64992-0.68885 0.01103 0.61487
  -4   4  18    9.57    1.83  32-0.95610 0.56737 0.60523-0.34722 0.00941 0.81347
  -3  -3   6    1.30    1.39  30-0.93448 0.78421 0.65600-0.81075 0.01126 0.29878
  -3  -2   9   25.68    1.24  30-0.93594 0.76145 0.65294-0.75906 0.01115 0.43288
  -3   4  17   15.44    1.68  31-0.94503 0.62782 0.63280-0.39499 0.01041 0.76428
  -2   6  17   12.43    2.55  31-0.94254 0.65217 0.63851-0.29519 0.01062 0.74787
  -2   8 -15    6.80    3.27  30-0.93680 0.62379 0.65112 0.00299 0.01108-0.77930
  -1   4  14    3.43    1.61  31-0.94083 0.76953 0.64235-0.43672 0.01076 0.61981
  -1   5  15    4.09    1.89  30-0.93474 0.74098 0.65546-0.38966 0.01124 0.65855
  -1   9  17   -1.37    4.14  30-0.93686 0.64886 0.65099-0.14109 0.01107 0.72716
   0   4  12    2.52    1.54  30-0.93655 0.83743 0.65165-0.45952 0.01110 0.52318
   0   5 -11  127.01    1.92  30-0.93346 0.82787 0.65811-0.27157 0.01134-0.57006
   0   5  13   27.73    1.98  30-0.93870 0.81673 0.64703-0.39488 0.01093 0.56343
   0   6  14   13.89    2.31  30-0.93390 0.78940 0.65720-0.34484 0.01130 0.60217
   0   7 -12    0.64    2.12  30-0.93126 0.78302 0.66259-0.13914 0.01150-0.63056
   0   8 -12   30.44    3.04  30-0.93789 0.76485 0.64877-0.06171 0.01099-0.64110
   0  10 -12   13.02    4.18  30-0.93736 0.72019 0.64992 0.06718 0.01103-0.65580
   0  10  16    3.69    4.07  29-0.93179 0.69501 0.66152-0.10211 0.01146 0.66700
   0  11 -12   18.01    4.50  30-0.93304 0.69270 0.65897 0.12322 0.01137-0.66430
   1   2   4  210.09    1.27  29-0.92943 0.95273 0.66626-0.58400 0.01164 0.16074
   1   3   7   52.95    1.49  30-0.93761 0.93674 0.64938-0.51795 0.01101 0.29468
   1   4   9   50.03    1.75  30-0.93756 0.91276 0.64949-0.46442 0.01102 0.38127
   1   8 -10    4.07    2.96  30-0.93616 0.83393 0.65247-0.10008 0.01113-0.54801
   1   9  14   25.86    3.32  29-0.93031 0.78788 0.66449-0.18420 0.01157 0.57850
   1  10  14   17.39    4.25  30-0.93651 0.77309 0.65173-0.10476 0.01110 0.56948
   1  12 -10    3.10    4.87  30-0.93236 0.73956 0.66036 0.15082 0.01142-0.57787
   2   4   4   58.25    1.67  29-0.92983 0.97913 0.66546-0.47780 0.01161 0.14470
   2   5   7   34.19    1.95  29-0.92954 0.95374 0.66603-0.43110 0.01163 0.27886
   2   6  -6   27.16    2.17  30-0.93277 0.94395 0.65953-0.28575 0.01139-0.34392
   2   7  -7   16.35    2.34  30-0.93174 0.92099 0.66162-0.21769 0.01147-0.39869
   2   7  10    1.55    2.53  30-0.93163 0.90773 0.66184-0.31374 0.01147 0.40214
   2   8  11  232.24    3.34  29-0.92847 0.88224 0.66815-0.26122 0.01171 0.44462
   2   9  -8    0.20    2.99  30-0.93123 0.87717 0.66266-0.08248 0.01151-0.45825
   2  10  -8   36.35    3.57  30-0.93309 0.85526 0.65888-0.01408 0.01137-0.47010
   2  10  12   33.05    3.83  30-0.93151 0.84017 0.66208-0.12872 0.01148 0.47333
   2  11  -8   13.78    3.96  30-0.93238 0.83209 0.66031 0.04968 0.01142-0.47730
   2  11  12   15.96    4.26  30-0.93502 0.82116 0.65486-0.05626 0.01122 0.46632
   2  12  -8    3.37    4.67  29-0.92997 0.80641 0.66519 0.10947 0.01160-0.48407
   2  12  12    3.15    4.40  30-0.93481 0.79881 0.65531 0.00826 0.01123 0.46140
   2  13  -7    1.11    4.75  30-0.93389 0.79075 0.65723 0.18115 0.01130-0.44482
   2  13  12    0.23    5.29  30-0.93318 0.77394 0.65868 0.06727 0.01136 0.45791
   2  14  -7   -1.11    5.91  30-0.93028 0.76204 0.66456 0.23348 0.01158-0.44857
   3   7  -2  385.22    3.39  29-0.93025 0.98729 0.66462-0.27240 0.01158-0.16317
   3   7   5  395.20    3.52  29-0.92949 0.98169 0.66614-0.31446 0.01163 0.16840
   3   8   7  376.47    3.89  29-0.92880 0.95656 0.66750-0.26239 0.01169 0.25517
   3   9   8   -2.90    3.22  30-0.93088 0.93465 0.66335-0.20116 0.01153 0.29582
   3  10  -5   76.60    3.42  29-0.92867 0.92044 0.66775-0.06365 0.01169-0.32684
   3  10   9    3.32    3.14  29-0.92778 0.90955 0.66950-0.14497 0.01176 0.33219
   3  11   9    6.61    3.75  30-0.93202 0.89141 0.66105-0.07154 0.01145 0.32476
   3  12   9    8.04    4.43  30-0.93357 0.87020 0.65788-0.00358 0.01133 0.31689
   3  13  -4   37.70    4.90  30-0.93318 0.85640 0.65868 0.13360 0.01136-0.30627
   3  13   9   19.41    5.01  30-0.93256 0.84690 0.65994 0.06003 0.01140 0.30769
   3  14  -4   -1.94    4.99  30-0.92983 0.82951 0.66546 0.18913 0.01161-0.30733
   3  14  -3    1.36    5.03  30-0.93470 0.83434 0.65555 0.19672 0.01124-0.26518
   3  14   9   20.21    5.61  29-0.92988 0.82067 0.66536 0.11924 0.01161 0.30160
   3  15  -3   12.55    4.82  29-0.92767 0.80494 0.66971 0.24776 0.01177-0.27348
   3  15  -2    1.84    6.31  29-0.93163 0.80990 0.66184 0.25245 0.01147-0.22694
   3  15   8   -1.65    6.57  30-0.93121 0.80056 0.66268 0.18939 0.01151 0.25075
 -13 -10  -7   -4.53    6.73  31-0.94176 0.24678 0.64030-0.92333 0.01063-0.25679
 -13 -10  -6    1.84    6.70  31-0.93962 0.24161 0.64504-0.93869 0.01081-0.21161
 -13 -10   2    0.87    4.97  30-0.93608 0.23217 0.65267-0.99203 0.01110 0.16348
 -13 -10   3    2.86    6.63  31-0.94093 0.23753 0.64215-0.98868 0.01070 0.22286
 -12 -10  -5    4.72    5.26  30-0.94164 0.31650 0.64057-0.96125 0.01064-0.15600
 -12 -10  -4    2.39    5.50  31-0.94075 0.31378 0.64256-0.97284 0.01072-0.10958
 -12 -10  -3   20.20    5.45  30-0.93866 0.31173 0.64714-0.98252 0.01089-0.06189
 -12 -10  -2    1.12    5.09  31-0.93934 0.30912 0.64565-0.98874 0.01083-0.02275
 -12 -10  -1    0.70    5.01  31-0.93945 0.30838 0.64543-0.99439 0.01082 0.02465
 -12 -10   0    1.29    5.39  31-0.93992 0.30892 0.64439-0.99788 0.01079 0.07185
 -12 -10   1   11.40    5.53  31-0.94133 0.31116 0.64126-0.99924 0.01067 0.12665
 -12  -9  -9    1.38    5.26  31-0.93934 0.29272 0.64565-0.88100 0.01083-0.36199
 -12  -9   6   -0.03    5.71  31-0.93948 0.28008 0.64536-0.97113 0.01082 0.34868
 -12  -8 -12   -1.77    5.69  31-0.94087 0.27577 0.64229-0.79247 0.01071-0.50928
 -12  -8   9    3.68    5.32  30-0.93886 0.25661 0.64671-0.92268 0.01087 0.49087
 -11  -9  -8   -1.59    4.86  31-0.94126 0.36666 0.64141-0.90474 0.01067-0.31322
 -11  -9   5    3.05    4.89  31-0.94185 0.35756 0.64009-0.98120 0.01062 0.30720
 -11  -8 -11   10.57    5.02  30-0.94025 0.34450 0.64367-0.82800 0.01076-0.45665
 -11  -8   8    6.88    4.44  30-0.93743 0.32794 0.64979-0.94369 0.01099 0.44113
 -11  -7 -13    8.23    5.04  30-0.93851 0.32158 0.64746-0.75560 0.01090-0.55918
 -11  -7  11    8.58    5.01  31-0.94334 0.31001 0.63672-0.88097 0.01050 0.57440
 -10  -9  -6   22.77    4.26  31-0.94353 0.43911 0.63630-0.93822 0.01048-0.21607
 -10  -9  -5    9.09    4.38  30-0.93912 0.43368 0.64614-0.95463 0.01085-0.16670
 -10  -9  -4   20.94    3.18  30-0.93587 0.43026 0.65311-0.96771 0.01112-0.11910
 -10  -9   1   43.49    3.39  30-0.93546 0.42534 0.65397-0.99645 0.01115 0.11721
 -10  -9   2   34.62    4.59  30-0.93896 0.42886 0.64650-0.99478 0.01086 0.16450
 -10  -9   3   23.14    4.29  31-0.94323 0.43219 0.63698-0.99090 0.01050 0.20931
 -10  -8 -10   52.37    4.04  31-0.94380 0.41932 0.63567-0.84939 0.01046-0.41225
 -10  -8   7   16.87    4.41  30-0.94022 0.40356 0.64372-0.95542 0.01076 0.39286
 -10  -7 -12   -0.64    4.38  31-0.93966 0.39460 0.64496-0.78096 0.01081-0.51921
 -10  -7  10   44.82    4.38  31-0.94283 0.38057 0.63789-0.90256 0.01054 0.52490
 -10  -6 -14    0.91    4.41  31-0.94131 0.37561 0.64131-0.69885 0.01067-0.61937
 -10  -6  12   -1.34    4.22  31-0.94094 0.35267 0.64214-0.85675 0.01070 0.60715
  -9  -8  -8   17.16    4.02  31-0.94265 0.48783 0.63830-0.88899 0.01055-0.31728
  -9  -8   5   15.75    3.93  30-0.93948 0.47553 0.64536-0.97041 0.01082 0.29731
  -9  -7 -11   28.90    4.06  31-0.94312 0.46803 0.63722-0.80529 0.01051-0.46821
  -9  -6 -13   -0.18    3.84  31-0.94168 0.44648 0.64049-0.72859 0.01064-0.57219
  -9  -6  11    4.15    3.66  30-0.94099 0.42748 0.64201-0.87143 0.01069 0.56464
  -9  -5  13    4.59    3.50  31-0.94220 0.40480 0.63932-0.81433 0.01059 0.65062
  -8  -8  -4   32.23    3.58  30-0.94015 0.55421 0.64389-0.94282 0.01077-0.12895
  -8  -8  -3    8.67    2.55  30-0.93709 0.54996 0.65051-0.95485 0.01102-0.08260
  -8  -8  -2    5.02    2.50  30-0.93536 0.54708 0.65419-0.96420 0.01116-0.03536
  -8  -8  -1   28.26    2.59  30-0.93526 0.54754 0.65440-0.97028 0.01117 0.01268
  -8  -8   0   83.07    2.85  30-0.93628 0.54754 0.65224-0.97387 0.01108 0.05993
  -8  -8   1    0.61    3.51  31-0.93959 0.54768 0.64512-0.97492 0.01081 0.10218
  -8  -8   2   -0.59    3.46  31-0.94156 0.54946 0.64076-0.97327 0.01065 0.14872
  -8  -7  -9   12.77    3.48  31-0.94083 0.53481 0.64238-0.84807 0.01071-0.37330
  -8  -7   7   15.85    3.47  31-0.94271 0.52563 0.63815-0.93444 0.01055 0.38143
  -8  -5  12    5.26    3.43  31-0.94352 0.47819 0.63631-0.83028 0.01048 0.60232
  -8  -4 -15    8.15    3.34  31-0.94619 0.47692 0.63011-0.60670 0.01025-0.68001
  -8  -3 -16    7.48    3.24  31-0.94202 0.45035 0.63972-0.54546 0.01061-0.73467
  -8  -2 -17    0.83    3.11  31-0.94541 0.43190 0.63194-0.46734 0.01031-0.78960
  -7  -7  -6    1.82    3.33  30-0.93931 0.60258 0.64573-0.89320 0.01084-0.23282
  -7  -7   4   17.08    3.32  30-0.94046 0.59766 0.64320-0.94720 0.01074 0.23997
  -7  -6 -10    0.73    2.64  31-0.94265 0.58741 0.63829-0.79306 0.01055-0.43051
  -7  -6   8   11.06    2.83  31-0.94193 0.57261 0.63992-0.90192 0.01062 0.42079
  -7  -5 -12   11.10    2.72  31-0.94129 0.56288 0.64136-0.72417 0.01067-0.53200
  -7  -3 -15    2.93    2.67  31-0.94534 0.52420 0.63211-0.56880 0.01032-0.69095
  -7  -2 -16   19.53    2.41  30-0.94125 0.49830 0.64145-0.50695 0.01067-0.74311
  -7  -1 -17   -0.79    2.23  31-0.94793 0.48287 0.62597-0.42078 0.01009-0.79653
  -6  -6  -7   16.73    3.02  30-0.93949 0.65207 0.64533-0.84699 0.01082-0.28813
  -6  -6   5  148.52    3.15  30-0.93712 0.64187 0.65045-0.91963 0.01102 0.27861
  -6  -5 -10   35.32    2.58  30-0.93888 0.63130 0.64666-0.76658 0.01087-0.43750
  -6  -4 -12    7.88    2.21  30-0.93772 0.60862 0.64917-0.69221 0.01097-0.54057
  -6  -4  11   31.71    2.16  30-0.94079 0.59621 0.64246-0.81625 0.01071 0.54578
  -6  -3  13   28.33    2.29  31-0.94614 0.57631 0.63024-0.75209 0.01025 0.63225
  -6  -2 -15   -0.22    2.03  31-0.94584 0.57609 0.63095-0.52222 0.01028-0.69753
  -6  -1 -16   16.42    1.91  32-0.95031 0.55599 0.62015-0.44486 0.00987-0.75177
  -5  -5   6  181.53    2.72  30-0.94002 0.69279 0.64418-0.87911 0.01078 0.31686
  -5  -4   9   23.50    2.02  30-0.93873 0.66695 0.64698-0.83384 0.01088 0.45086
  -5  -3 -12    2.47    1.67  30-0.93981 0.65951 0.64462-0.64759 0.01079-0.54948
  -4  -5  -1  196.83    2.43  31-0.94220 0.77083 0.63930-0.85928 0.01059-0.01649
  -4  -5   0    3.44    2.06  31-0.94169 0.76952 0.64045-0.86505 0.01064 0.03220
  -4  -3 -10   62.05    1.71  31-0.94194 0.73161 0.63989-0.67764 0.01061-0.45650
  -3  -3  -7   17.47    1.51  31-0.94234 0.80119 0.63901-0.71890 0.01058-0.31636
  -3   6  18   21.44    2.81  32-0.95287 0.59012 0.61373-0.25109 0.00963 0.79666
  -2  -2  -6  151.36    1.23  30-0.94055 0.84717 0.64299-0.68907 0.01073-0.27752
  -1   6 -13    1.65    2.05  32-0.94930 0.75131 0.62264-0.13375 0.00997-0.66880
  -1   7  16    2.17    3.05  31-0.94381 0.70409 0.63566-0.24658 0.01045 0.69390
   0   3  -9  358.22    1.53  31-0.94471 0.88315 0.63359-0.38585 0.01038-0.45874
   0   4 -10   44.10    1.56  31-0.94447 0.86153 0.63413-0.31604 0.01040-0.51277
   0   8  15    0.35    2.88  31-0.94060 0.74692 0.64288-0.21508 0.01073 0.64022
   0   9 -12   21.06    3.21  31-0.94006 0.74471 0.64408 0.00880 0.01077-0.64646
   1   2  -2  585.91    1.61  31-0.94439 0.97223 0.63431-0.51712 0.01040-0.12249
   1   4  -7   32.03    1.32  31-0.94250 0.92867 0.63864-0.36272 0.01057-0.37273
   1   5  -8   -1.69    2.00  31-0.94562 0.90939 0.63145-0.28595 0.01030-0.42821
   1   6  -9   18.54    2.03  31-0.94045 0.88249 0.64322-0.22679 0.01074-0.48231
   1   8  13    2.83    2.79  31-0.94052 0.82203 0.64305-0.22195 0.01073 0.53943
   1   9 -10    4.59    3.03  31-0.94053 0.81519 0.64304-0.02640 0.01073-0.55376
   1  10 -10    2.27    3.54  31-0.94037 0.79237 0.64340 0.03815 0.01075-0.56143
   1  11 -10   11.59    3.83  30-0.93714 0.76714 0.65042 0.09562 0.01101-0.56983
   1  11  14   38.52    4.57  30-0.94000 0.75251 0.64422-0.03276 0.01078 0.56285
   1  12  14    4.34    5.15  31-0.94024 0.73045 0.64369 0.03118 0.01076 0.55501
   1  13  -9    2.29    5.60  30-0.94016 0.72380 0.64385 0.22759 0.01076-0.53777
   2   4   0   -2.00    1.58  31-0.94203 0.99529 0.63970-0.42971 0.01061-0.04000
   2   4   2    0.14    1.59  31-0.94174 0.99302 0.64036-0.44278 0.01063 0.05497
   2   4   3   19.72    1.57  30-0.93810 0.98822 0.64835-0.45553 0.01094 0.09673
   2   5  -4   19.27    1.92  31-0.94094 0.97359 0.64213-0.34385 0.01070-0.23929
   2   5   6   -1.56    1.96  31-0.94203 0.96729 0.63970-0.40158 0.01061 0.23722
   2   6   8    1.16    2.25  31-0.94115 0.94297 0.64166-0.34671 0.01068 0.31849
   2   7   9  264.50    3.06  31-0.94517 0.92295 0.63250-0.27916 0.01034 0.35978
   2   8  -7  111.83    2.94  31-0.94137 0.90862 0.64118-0.13037 0.01066-0.40377
   2   8  10   42.46    2.97  31-0.94379 0.89879 0.63570-0.22346 0.01046 0.39861
   2   9  11   22.01    3.21  30-0.93956 0.87079 0.64518-0.17162 0.01081 0.43599
   2  10  11   23.31    3.49  31-0.94477 0.85330 0.63344-0.09628 0.01037 0.43061
   2  12  -7    3.31    4.57  31-0.94143 0.81791 0.64104 0.12879 0.01066-0.43696
   2  13  11   10.22    4.99  31-0.94431 0.78592 0.63451 0.09864 0.01041 0.40594
   2  14  11    4.58    6.35  30-0.94055 0.75946 0.64300 0.15486 0.01073 0.39815
   3   7  -1    0.49    1.69  30-0.93567 0.99305 0.65354-0.26843 0.01113-0.10874
   3   7   0   11.21    2.46  30-0.93954 0.99526 0.64522-0.26435 0.01082-0.06852
   3   7   1   11.35    2.53  31-0.94124 0.99637 0.64146-0.26675 0.01067-0.02078
   3   7   2   41.07    2.60  31-0.94099 0.99557 0.64202-0.27278 0.01070 0.02686
   3   7   3  389.48    3.29  30-0.93939 0.99303 0.64555-0.28113 0.01083 0.07180
   3   7   4  955.73    3.68  30-0.93546 0.98861 0.65397-0.29552 0.01115 0.11917
   3   8  -2   81.80    3.01  31-0.94207 0.97674 0.63959-0.18232 0.01060-0.16864
   3   8   5  209.98    3.32  31-0.94321 0.97282 0.63702-0.22035 0.01051 0.16204
   3   8   6  125.79    2.43  30-0.93699 0.96631 0.65073-0.23893 0.01103 0.20594
   3   9  -3   42.78    3.32  31-0.94219 0.95513 0.63932-0.11153 0.01059-0.22326
   3   9   7  136.47    3.66  30-0.93897 0.94499 0.64646-0.17536 0.01086 0.24553
   3  10   8   -0.87    2.47  30-0.93699 0.91811 0.65073-0.12631 0.01103 0.29511
   3  11   8   20.31    4.04  31-0.94060 0.90020 0.64288-0.04889 0.01073 0.27869
   3  12  -4    0.56    3.15  30-0.93679 0.88457 0.65116 0.07759 0.01104-0.28621
   3  12  -3    7.27    4.31  31-0.94359 0.88841 0.63614 0.08638 0.01047-0.24883
   3  12   8   43.03    4.56  31-0.94094 0.87775 0.64213 0.01729 0.01070 0.27212
   3  13  -3   31.32    4.93  31-0.94047 0.86222 0.64318 0.14344 0.01074-0.25551
   3  13   8   18.19    4.97  30-0.93948 0.85398 0.64536 0.07986 0.01082 0.26171
   3  14  -2    1.55    5.65  31-0.94032 0.84031 0.64350 0.20195 0.01075-0.20802
   3  14  -1    1.78    5.08  30-0.94129 0.84225 0.64136 0.20560 0.01067-0.17126
   3  14   7    2.22    5.72  30-0.94041 0.83366 0.64331 0.15311 0.01074 0.20851
   3  14   8   -3.14    4.17  30-0.93587 0.82711 0.65311 0.13124 0.01112 0.26663
   3  15  -1   -0.44    5.59  31-0.93906 0.81429 0.64627 0.25587 0.01086-0.16762
   3  15   0   -4.84    6.15  31-0.94072 0.81672 0.64263 0.25615 0.01072-0.12097
   3  15   1   10.61    5.92  31-0.94201 0.81716 0.63974 0.25627 0.01061-0.08342
   3  15   2   28.27    5.72  31-0.94346 0.81761 0.63645 0.25318 0.01048-0.03478
   3  15   3   12.06    5.59  31-0.94387 0.81698 0.63552 0.24849 0.01045 0.01124
   3  15   4   15.74    5.70  31-0.94345 0.81563 0.63648 0.24102 0.01049 0.05950
   3  15   5    4.40    6.07  31-0.94195 0.81354 0.63986 0.23179 0.01061 0.10539
   3  15   6    7.97    6.11  30-0.93980 0.81010 0.64464 0.22077 0.01079 0.15265
   3  15   7    2.32    4.86  30-0.93587 0.80532 0.65311 0.20218 0.01112 0.21215
 -13 -10  -8    4.07    6.66  31-0.94815 0.25266 0.62547-0.90833 0.01014-0.29542
 -13 -10   4    3.68    4.80  31-0.94498 0.24206 0.63298-0.98326 0.01041 0.27130
 -12 -10  -7   -0.45    6.36  32-0.95026 0.32597 0.62033-0.92948 0.00996-0.25353
 -12 -10  -6    2.37    5.53  31-0.94665 0.32119 0.62906-0.94752 0.01027-0.20181
 -12 -10   2    1.70    4.48  31-0.94441 0.31285 0.63431-0.99816 0.01045 0.17041
 -12 -10   3    3.38    5.99  31-0.94828 0.31752 0.62517-0.99429 0.01013 0.22313
 -12  -9 -10    1.77    5.48  32-0.94761 0.30103 0.62677-0.85783 0.01019-0.40592
 -12  -9   7   -2.22    5.31  32-0.94791 0.28868 0.62606-0.95758 0.01016 0.40000
 -11 -10  -4   14.37    5.00  32-0.95129 0.39611 0.61776-0.97225 0.00987-0.10997
 -11 -10  -3   15.74    5.03  31-0.94942 0.39342 0.62239-0.98236 0.01004-0.06183
 -11 -10  -2    1.42    4.90  32-0.94906 0.39166 0.62327-0.98929 0.01007-0.01931
 -11 -10  -1   13.42    5.03  31-0.94891 0.39210 0.62363-0.99514 0.01008 0.03254
 -11 -10   0    3.15    5.09  31-0.94958 0.39190 0.62201-0.99814 0.01002 0.08000
 -11 -10   1   17.04    4.74  32-0.95216 0.39420 0.61558-0.99872 0.00980 0.12647
 -11  -9  -9   -0.13    4.95  32-0.94906 0.37443 0.62327-0.88298 0.01007-0.35741
 -11  -9   6    2.44    4.97  31-0.94917 0.36496 0.62300-0.96970 0.01006 0.35559
 -11  -8 -12    2.28    5.18  31-0.94967 0.35479 0.62177-0.79871 0.01001-0.49918
 -11  -8   9   10.23    5.17  31-0.94831 0.33975 0.62509-0.92357 0.01013 0.48972
 -11  -7 -14    4.58    5.43  32-0.95170 0.33517 0.61672-0.71798 0.00984-0.60258
 -10  -9  -7    3.68    4.64  31-0.94892 0.44407 0.62362-0.92124 0.01008-0.25931
 -10  -9   4   45.95    4.64  31-0.94887 0.43767 0.62374-0.98392 0.01008 0.25821
 -10  -8   8    3.13    4.45  32-0.95044 0.41336 0.61987-0.93731 0.00995 0.44036
 -10  -7 -13    2.53    4.09  32-0.95280 0.40653 0.61394-0.74709 0.00974-0.55932
  -9  -9  -3    2.51    3.83  32-0.95038 0.51422 0.62002-0.96523 0.00995-0.07241
  -9  -9  -2    6.76    4.00  31-0.94913 0.51247 0.62310-0.97377 0.01006-0.02435
  -9  -9  -1    1.50    3.83  32-0.94939 0.51188 0.62248-0.97944 0.01004 0.02229
  -9  -9   0   -2.50    3.84  32-0.94979 0.51103 0.62148-0.98268 0.01000 0.06605
  -9  -9   1   96.28    4.12  32-0.95210 0.51371 0.61571-0.98304 0.00980 0.11673
  -9  -8  -9   17.99    3.89  32-0.95105 0.49671 0.61837-0.86364 0.00990-0.36261
  -9  -8   6    6.13    3.82  31-0.94841 0.48414 0.62484-0.95666 0.01012 0.34608
  -9  -7   9    2.36    3.78  31-0.94635 0.45780 0.62977-0.91210 0.01029 0.47933
  -9  -5 -15    2.51    3.58  32-0.95131 0.43223 0.61771-0.63397 0.00987-0.66983
  -9  -4 -16    4.87    3.56  31-0.94758 0.40647 0.62685-0.57374 0.01019-0.72543
  -9  -4  15    1.63    3.65  32-0.95288 0.39271 0.61373-0.73438 0.00973 0.73670
  -8  -8  -6   -1.27    3.71  32-0.94937 0.56385 0.62251-0.90909 0.01004-0.22523
  -8  -8  -5   14.09    2.67  31-0.94422 0.55822 0.63475-0.92792 0.01047-0.17594
  -8  -8   3   30.48    3.81  31-0.94704 0.55640 0.62814-0.96707 0.01024 0.20056
  -8  -7 -10   36.15    3.56  32-0.95198 0.54702 0.61602-0.81596 0.00981-0.41898
  -8  -6 -12   -1.29    3.35  32-0.94856 0.52261 0.62449-0.74638 0.01011-0.52461
  -8  -6  10   32.15    3.28  31-0.94636 0.50509 0.62975-0.87913 0.01029 0.51621
  -8  -5 -14   16.23    3.56  32-0.95343 0.50539 0.61233-0.65941 0.00969-0.62334
  -8  -4  14    6.81    3.12  32-0.95227 0.46342 0.61528-0.75651 0.00979 0.69115
  -7  -7  -7    7.18    3.35  31-0.94717 0.61079 0.62783-0.87014 0.01023-0.27839
  -7  -7   5   36.59    3.28  31-0.94857 0.60500 0.62446-0.93470 0.01011 0.28640
  -7  -5  11   14.71    2.59  32-0.95188 0.55880 0.61627-0.83021 0.00982 0.55612
  -7  -4 -14   29.60    2.54  32-0.95009 0.55007 0.62074-0.62731 0.00998-0.63266
  -6  -7  -2    4.65    2.80  32-0.95075 0.68265 0.61910-0.91147 0.00992-0.04304
  -6  -7  -1   23.88    2.96  32-0.95146 0.68309 0.61734-0.91775 0.00986 0.00392
  -6  -6  -8   -0.55    2.85  32-0.94987 0.66331 0.62128-0.81530 0.01000-0.33571
  -6  -6   6  110.50    2.97  31-0.94852 0.65290 0.62459-0.90067 0.01011 0.32510
  -6  -5   9   18.71    2.46  31-0.94720 0.62709 0.62776-0.85584 0.01022 0.45867
  -6  -3 -14    2.49    2.30  32-0.95227 0.60137 0.61529-0.58183 0.00979-0.64180
  -6  -1  16    2.22    1.76  33-0.96262 0.54750 0.58704-0.59409 0.00881 0.76123
  -6   0  17   -0.39    1.43  33-0.95992 0.52153 0.59484-0.54216 0.00908 0.79904
  -5  -6  -3   33.23    2.55  31-0.94928 0.73090 0.62273-0.87137 0.01005-0.10064
  -5  -6  -2   39.76    2.52  31-0.94695 0.72772 0.62835-0.88364 0.01024-0.05360
  -5  -6  -1   36.84    1.88  31-0.94536 0.72525 0.63210-0.89234 0.01038-0.00696
  -5  -6   0   73.03    1.97  31-0.94593 0.72491 0.63077-0.89680 0.01033 0.04039
  -5  -6   1   12.43    2.47  31-0.94854 0.72751 0.62454-0.89632 0.01011 0.08782
  -5  -5  -8   50.26    2.54  31-0.94812 0.71022 0.62555-0.78006 0.01015-0.34504
  -4  -5  -3  146.46    2.34  31-0.94802 0.77812 0.62579-0.83451 0.01015-0.10980
  -4  -5  -2   39.47    1.57  31-0.94403 0.77344 0.63519-0.84939 0.01048-0.06307
  -4  -5   1   -1.50    1.47  31-0.94527 0.77175 0.63232-0.86467 0.01038 0.07958
  -4  -5   2   77.18    2.21  32-0.94979 0.77647 0.62148-0.85869 0.01000 0.12771
  -4  -4  -8    5.30    1.89  32-0.95092 0.76135 0.61870-0.73393 0.00991-0.35201
  -4  -4   7   44.96    2.20  32-0.95282 0.75400 0.61387-0.81463 0.00974 0.35650
  -4  -2 -12   34.22    1.52  32-0.95187 0.71943 0.61630-0.57905 0.00982-0.55694
  -3  -4  -2  146.93    1.95  31-0.94773 0.82571 0.62649-0.80082 0.01018-0.07140
  -3  -4  -1   28.23    1.31  31-0.94479 0.82212 0.63342-0.81319 0.01042-0.02424
  -3  -4   0    5.53    1.26  31-0.94479 0.82204 0.63342-0.81844 0.01042 0.02386
  -3  -4   1   35.72    1.74  31-0.94772 0.82367 0.62651-0.81817 0.01018 0.07098
  -3   3  16   17.26    1.44  34-0.96556 0.67228 0.57818-0.39957 0.00851 0.72691
  -2  -2   6   12.09    0.97  31-0.94946 0.84832 0.62230-0.73693 0.01003 0.29079
  -1   4 -12  162.45    1.75  32-0.95623 0.80183 0.60498-0.25175 0.00943-0.60615
  -1   7 -13    8.66    2.66  32-0.95573 0.73408 0.60629-0.05282 0.00948-0.67675
  -1   9 -13    4.93    3.83  32-0.95424 0.68759 0.61023 0.07350 0.00961-0.69300
  -1  10 -13   15.32    3.87  32-0.94995 0.66135 0.62108 0.12725 0.00999-0.70007
   0   6 -11   17.39    2.12  32-0.95153 0.82332 0.61716-0.16484 0.00985-0.57602
   0   7  14    8.24    2.91  32-0.95271 0.78563 0.61416-0.23836 0.00975 0.59637
   0   9  15    2.93    3.46  32-0.94936 0.73617 0.62255-0.12334 0.01004 0.62693
   0  10  15    0.49    4.02  32-0.95093 0.71460 0.61867-0.05818 0.00991 0.62651
   0  11 -11   22.66    4.54  32-0.95216 0.71010 0.61557 0.16180 0.00980-0.61570
   0  11  15    2.27    4.43  32-0.95194 0.69416 0.61613 0.01477 0.00982 0.61392
   1   2   3 3213.12    3.12  31-0.94733 0.97165 0.62746-0.53872 0.01021 0.11495
   1   3  -5  279.58    1.49  32-0.95088 0.95739 0.61879-0.41976 0.00991-0.27169
   1   5  10  221.67    2.20  32-0.94902 0.90066 0.62337-0.37989 0.01007 0.42211
   1   6  11   20.12    2.15  32-0.95054 0.87936 0.61964-0.31634 0.00994 0.46131
   1   7  -9   24.44    2.36  32-0.95142 0.87048 0.61745-0.13635 0.00986-0.49040
   1   7  12   -0.04    2.40  32-0.94936 0.85343 0.62253-0.26120 0.01004 0.49847
   1   9  13   42.81    3.42  32-0.94893 0.80789 0.62358-0.13706 0.01008 0.53234
   1  10  13   14.80    3.77  32-0.95249 0.78946 0.61474-0.06305 0.00977 0.52477
   1  11  -9    8.92    3.96  32-0.95229 0.78098 0.61524 0.12573 0.00979-0.52174
   1  11  13   18.42    4.18  32-0.95366 0.76746 0.61173 0.00524 0.00966 0.51718
   1  12  -9    3.91    4.91  31-0.94812 0.75292 0.62556 0.17907 0.01015-0.52915
   1  12  13   -1.27    4.62  32-0.95096 0.74236 0.61858 0.06010 0.00990 0.51688
   1  13  -8   -5.43    5.51  32-0.95070 0.73563 0.61923 0.25005 0.00993-0.48776
   1  13  13    0.14    5.87  32-0.94950 0.71773 0.62220 0.11935 0.01003 0.50683
   2   4   1   35.82    1.27  31-0.94441 0.99608 0.63431-0.42931 0.01045 0.00331
   2   6  -5    1.43    2.13  32-0.94903 0.95840 0.62336-0.25508 0.01007-0.29457
   2   7  -6    9.53    2.52  31-0.94797 0.93570 0.62592-0.18661 0.01016-0.34972
   2   9  -7   76.30    3.09  31-0.94595 0.89000 0.63072-0.05545 0.01033-0.41155
   2   9  10   49.93    3.26  32-0.95182 0.88469 0.61643-0.13800 0.00983 0.38951
   2  10  -7   32.21    3.65  31-0.94709 0.86823 0.62802 0.01189 0.01023-0.41930
   2  11  -7   14.14    3.14  31-0.94536 0.84367 0.63210 0.07285 0.01038-0.42845
   2  11  11    5.06    4.09  31-0.94735 0.83402 0.62739-0.02446 0.01021 0.41992
   2  12  -6   24.20    4.53  32-0.95148 0.82695 0.61729 0.14676 0.00986-0.38868
   2  12  11    0.73    4.24  32-0.94806 0.81029 0.62569 0.03628 0.01015 0.41709
   2  13  -6    3.99    4.63  31-0.94688 0.79848 0.62853 0.19947 0.01025-0.39732
   2  13  10   12.96    4.85  32-0.95258 0.79494 0.61451 0.12412 0.00976 0.35879
   2  14  10   14.05    6.09  31-0.94877 0.76828 0.62399 0.17936 0.01009 0.34956
   2  15  -3   24.80    6.71  32-0.95176 0.75676 0.61657 0.32618 0.00983-0.27158
   3   8  -1  201.69    3.30  31-0.94715 0.98069 0.62789-0.17659 0.01023-0.12216
   3   8   0  205.01    3.36  32-0.95001 0.98326 0.62095-0.17538 0.00999-0.07638
   3   8   1   13.91    2.88  32-0.95138 0.98426 0.61753-0.17690 0.00987-0.02883
   3   8   2    2.25    2.75  32-0.95198 0.98368 0.61603-0.18180 0.00981 0.01899
   3   8   3   38.34    2.97  32-0.95051 0.98170 0.61970-0.19053 0.00994 0.06588
   3   8   4  472.89    3.91  31-0.94780 0.97809 0.62631-0.20342 0.01017 0.11432
   3   9  -2   56.36    3.46  31-0.94873 0.95990 0.62409-0.10222 0.01009-0.17706
   3   9   5   32.44    3.25  32-0.95080 0.95811 0.61898-0.13684 0.00992 0.15248
   3   9   6    9.03    2.46  31-0.94574 0.95266 0.63121-0.15541 0.01034 0.19898
   3  10  -3    2.11    2.47  31-0.94527 0.93490 0.63232-0.03990 0.01038-0.23423
   3  10  -2   27.40    3.59  32-0.95074 0.94018 0.61914-0.03275 0.00992-0.18580
   3  10   6  199.98    4.01  32-0.95019 0.93415 0.62050-0.07879 0.00997 0.19172
   3  10   7  220.92    3.33  31-0.94441 0.92769 0.63431-0.09908 0.01045 0.24015
   3  11  -3    4.52    2.68  31-0.94546 0.91256 0.63188 0.02560 0.01037-0.24215
   3  11  -2   -2.10    3.91  32-0.95006 0.91851 0.62082 0.03133 0.00998-0.18886
   3  11   6    9.90    3.98  32-0.95163 0.91293 0.61689-0.01028 0.00984 0.18474
   3  11   7   27.59    3.79  31-0.94680 0.90762 0.62871-0.02880 0.01026 0.23150
   3  12  -2   -1.44    4.40  32-0.94907 0.89372 0.62326 0.09236 0.01007-0.19583
   3  12   6    0.12    4.34  32-0.95024 0.88992 0.62039 0.04918 0.00997 0.18273
   3  12   7   48.61    4.39  31-0.94659 0.88452 0.62922 0.03611 0.01027 0.22470
   3  13  -2   -3.28    3.59  31-0.94517 0.86757 0.63254 0.14830 0.01039-0.20441
   3  13  -1    1.38    4.90  32-0.94919 0.87070 0.62297 0.15198 0.01006-0.15622
   3  13   0   17.11    4.37  32-0.95189 0.87194 0.61625 0.15429 0.00982-0.11489
   3  13   5    6.99    4.64  32-0.95113 0.86844 0.61816 0.12490 0.00989 0.12141
   3  13   6   -3.47    4.77  32-0.94900 0.86468 0.62342 0.10938 0.01007 0.17432
   3  13   7   13.11    3.50  31-0.94441 0.86019 0.63431 0.09666 0.01045 0.21520
   3  14   0   -0.05    4.74  32-0.94820 0.84500 0.62536 0.20638 0.01014-0.11616
   3  14   1   18.93    5.33  32-0.94923 0.84570 0.62287 0.20604 0.01005-0.07558
   3  14   2   49.89    5.57  32-0.94991 0.84603 0.62118 0.20285 0.00999-0.02813
   3  14   3   24.56    5.31  32-0.94995 0.84596 0.62109 0.19650 0.00999 0.01902
   3  14   4   27.93    5.48  32-0.94953 0.84371 0.62214 0.19033 0.01003 0.06590
   3  14   5   14.66    5.36  31-0.94754 0.84185 0.62694 0.17939 0.01019 0.11326
   3  14   6    2.76    3.83  31-0.94479 0.83832 0.63342 0.16809 0.01042 0.15917
 -13 -11  -5   -3.79    6.66  33-0.95814 0.28412 0.59997-0.96030 0.00929-0.15326
 -13 -11  -4    0.59    6.68  33-0.95709 0.28152 0.60283-0.97163 0.00939-0.10676
 -13 -11  -3   -0.49    6.53  33-0.95657 0.27971 0.60424-0.98096 0.00944-0.05980
 -13 -11  -2    7.82    6.58  33-0.95636 0.27861 0.60479-0.98913 0.00946-0.00565
 -13 -11  -1    2.50    6.56  33-0.95707 0.27780 0.60287-0.99399 0.00939 0.04214
 -13 -11   0    3.87    6.51  32-0.95660 0.27904 0.60413-0.99675 0.00944 0.08856
 -13 -11   1    9.22    7.15  33-0.95846 0.27991 0.59907-0.99734 0.00926 0.13648
 -12 -10  -8   -5.25    6.10  33-0.95681 0.33310 0.60357-0.90939 0.00942-0.30406
 -12 -10   4    3.26    4.38  32-0.95328 0.32141 0.61289-0.98837 0.00975 0.26849
 -12 -10   5    4.88    5.85  33-0.95839 0.32606 0.59927-0.97968 0.00927 0.31632
 -12  -9 -11    2.53    5.45  32-0.95456 0.31023 0.60956-0.83426 0.00963-0.44745
 -12  -9   8    3.94    5.89  32-0.95531 0.29834 0.60758-0.94055 0.00956 0.44961
 -11 -10  -6   -0.59    5.42  33-0.95738 0.40352 0.60203-0.94373 0.00936-0.20981
 -11 -10  -5    9.94    3.73  32-0.95380 0.39926 0.61153-0.96016 0.00971-0.15746
 -11 -10   2   15.70    5.50  32-0.95505 0.39614 0.60826-0.99693 0.00959 0.17380
 -11 -10   3   19.23    5.33  33-0.95865 0.39931 0.59854-0.99259 0.00924 0.22146
 -11  -9 -10    2.81    5.37  32-0.95657 0.38300 0.60423-0.85958 0.00944-0.40103
 -11  -9   7    7.11    4.91  32-0.95702 0.37195 0.60301-0.95525 0.00940 0.40199
 -11  -8  10   28.01    5.13  33-0.95967 0.34882 0.59569-0.89936 0.00914 0.53701
 -10  -9  -8    2.98    4.54  33-0.95666 0.45175 0.60399-0.89912 0.00943-0.30937
 -10  -9   5    3.05    4.50  32-0.95505 0.44264 0.60826-0.97396 0.00959 0.30614
 -10  -8 -11   17.44    4.28  32-0.95434 0.43014 0.61013-0.82004 0.00966-0.45715
 -10  -7  11    6.92    4.28  32-0.95736 0.39569 0.60208-0.87162 0.00937 0.57435
 -10  -6 -15   12.35    4.34  33-0.95903 0.39134 0.59751-0.65450 0.00920-0.66108
 -10  -6  13   10.09    4.21  33-0.95906 0.37342 0.59740-0.81270 0.00920 0.66100
  -9  -9  -6   16.38    4.03  33-0.95957 0.52614 0.59599-0.92395 0.00915-0.21370
  -9  -9  -5   66.42    4.16  32-0.95582 0.52189 0.60622-0.94030 0.00951-0.16703
  -9  -9  -4   34.62    2.85  32-0.95257 0.51819 0.61469-0.95398 0.00982-0.12026
  -9  -9   2  114.20    4.60  32-0.95526 0.51621 0.60772-0.98075 0.00957 0.16346
  -9  -9   3   50.56    4.38  33-0.95927 0.51967 0.59683-0.97546 0.00918 0.21177
  -9  -8 -10   23.43    3.67  33-0.96004 0.50702 0.59466-0.83459 0.00910-0.40943
  -9  -8   7   -1.07    4.09  33-0.95709 0.49022 0.60283-0.94196 0.00939 0.38746
  -9  -7 -12   -1.97    3.85  33-0.95670 0.48277 0.60389-0.76528 0.00943-0.51758
  -9  -7  10   34.75    3.90  33-0.95989 0.46972 0.59508-0.88312 0.00912 0.52751
  -9  -6 -14    9.68    3.79  33-0.95889 0.46238 0.59787-0.68504 0.00922-0.61423
  -9  -6  12    1.02    3.56  33-0.95880 0.44506 0.59813-0.83286 0.00923 0.61327
  -8  -8  -7    1.88    3.70  32-0.95551 0.57100 0.60706-0.88890 0.00954-0.27018
  -8  -8   4   32.06    2.64  32-0.95284 0.56119 0.61402-0.95837 0.00979 0.24914
  -8  -8   5   23.43    3.51  33-0.95939 0.56738 0.59649-0.94618 0.00917 0.29699
  -8  -7   8    9.74    3.55  32-0.95463 0.53729 0.60938-0.91132 0.00963 0.43029
  -7  -8  -2    3.32    3.27  33-0.95843 0.64183 0.59916-0.93233 0.00926-0.03451
  -7  -8  -1    2.94    3.25  33-0.95924 0.64202 0.59692-0.93825 0.00918 0.01281
  -7  -8   0    0.88    3.22  33-0.95996 0.64210 0.59489-0.94150 0.00911 0.06010
  -7  -7  -8   17.04    3.24  32-0.95555 0.61980 0.60694-0.84323 0.00954-0.32568
  -7  -7   6   15.07    3.09  32-0.95744 0.61353 0.60187-0.91720 0.00936 0.33426
  -7  -6 -11   36.57    3.05  33-0.95836 0.60243 0.59935-0.75335 0.00927-0.47485
  -7  -6   9    1.31    2.89  32-0.95686 0.58775 0.60343-0.87105 0.00941 0.46895
  -7  -5 -13   12.42    2.96  33-0.96131 0.58421 0.59102-0.66961 0.00897-0.57765
  -7  -4  13    1.61    2.37  32-0.95576 0.53877 0.60639-0.76683 0.00952 0.64204
  -7  -2  16    1.32    2.22  33-0.96474 0.50049 0.58087-0.62745 0.00861 0.76897
  -7  -1  17   -0.33    1.95  34-0.96425 0.47529 0.58237-0.57401 0.00866 0.80872
  -6  -7  -4   70.85    3.08  33-0.95728 0.69084 0.60231-0.88557 0.00937-0.13797
  -6  -7  -3    6.68    2.08  32-0.95415 0.68710 0.61063-0.89971 0.00967-0.09156
  -6  -7   0    2.19    2.05  32-0.95257 0.68328 0.61469-0.92142 0.00982 0.05045
  -6  -7   1   21.38    2.87  32-0.95467 0.68522 0.60927-0.92121 0.00962 0.09774
  -6  -7   2  257.55    3.51  33-0.95800 0.68760 0.60034-0.91771 0.00930 0.14557
  -6  -6   7   13.35    2.66  33-0.95979 0.66414 0.59538-0.87538 0.00913 0.37378
  -6  -5 -11   35.59    2.60  32-0.95632 0.64947 0.60488-0.71898 0.00947-0.48355
  -6  -4 -13    5.41    2.52  33-0.96207 0.63391 0.58885-0.62694 0.00889-0.58608
  -6   0 -17    3.17    1.53  34-0.97067 0.55482 0.56184-0.31633 0.00794-0.80443
  -5  -6  -5    6.60    2.59  33-0.95925 0.74236 0.59689-0.83426 0.00918-0.19381
  -5  -6  -4   67.37    1.96  32-0.95363 0.73561 0.61198-0.85537 0.00972-0.14725
  -5  -6   2  103.14    2.06  32-0.95257 0.73075 0.61469-0.89206 0.00982 0.13655
  -5  -6   3  817.14    4.02  33-0.95779 0.73504 0.60091-0.88358 0.00932 0.18408
  -5  -5   7   50.02    2.34  32-0.95466 0.70692 0.60929-0.85003 0.00962 0.36496
  -5  -4 -11    1.96    2.07  33-0.95893 0.70034 0.59777-0.67179 0.00921-0.49287
  -5  -4  10   32.13    2.25  33-0.96186 0.68959 0.58944-0.78200 0.00892 0.49942
  -5  -2 -14   80.82    2.02  33-0.96237 0.66016 0.58795-0.51521 0.00886-0.64924
  -5  -1 -15    0.92    1.48  34-0.96504 0.64156 0.57995-0.43591 0.00858-0.70502
  -4  -5  -4  262.84    2.06  32-0.95354 0.78413 0.61221-0.81545 0.00973-0.15611
  -4  -5   3  707.16    3.31  32-0.95656 0.78271 0.60425-0.84738 0.00944 0.17546
  -4  -3  10    1.00    1.68  33-0.96384 0.74015 0.58359-0.73623 0.00871 0.49121
  -3  -4  -4  548.79    2.52  33-0.95989 0.83916 0.59507-0.75798 0.00912-0.16460
  -3  -4  -3   51.36    1.35  32-0.95275 0.83134 0.61424-0.78305 0.00980-0.11758
  -3  -4   2    7.68    1.25  32-0.95284 0.82886 0.61402-0.81023 0.00979 0.11867
  -3  -3   7   11.02    1.27  33-0.95771 0.80717 0.60114-0.76108 0.00933 0.34764
  -3  -2 -10   30.03    1.31  33-0.96120 0.79904 0.59134-0.59041 0.00898-0.46294
  -3   2  15   57.39    1.13  36-0.98157 0.71131 0.51997-0.39987 0.00649 0.68938
  -3   4 -15   22.53    1.57  35-0.97329 0.67893 0.55272-0.13144 0.00762-0.74344
  -2  -3  -1   22.60    1.72  33-0.95808 0.88366 0.60013-0.73988 0.00930-0.03076
  -2  -3   0  404.01    2.15  33-0.95817 0.88333 0.59987-0.74572 0.00929 0.01620
  -2  -1  -9    3.18    0.86  33-0.96143 0.84744 0.59067-0.55482 0.00896-0.42368
  -2  -1   9   37.61    0.85  33-0.96401 0.83771 0.58308-0.64934 0.00869 0.42614
  -2   5 -14   11.15    1.71  33-0.96331 0.71664 0.58518-0.13081 0.00876-0.70652
  -2   5  16   19.74    2.04  33-0.96077 0.69454 0.59259-0.30679 0.00903 0.70923
  -2   7  17   -3.28    3.13  33-0.96026 0.64560 0.59404-0.19246 0.00908 0.74250
  -1  -1   5  506.90    1.06  33-0.96453 0.91240 0.58151-0.65011 0.00863 0.23675
  -1   1  -9    7.42    0.49  38-0.99051 0.90247 0.47328-0.33170 0.00491-0.43656
  -1   6  15   -0.29    2.36  33-0.96000 0.74322 0.59478-0.26477 0.00911 0.65353
  -1   8 -13   15.44    2.86  33-0.95679 0.71310 0.60364 0.01438 0.00942-0.68407
  -1   8  16    2.20    3.09  33-0.95709 0.69396 0.60282-0.14873 0.00939 0.68398
  -1   9  16    0.93    3.90  33-0.96232 0.67636 0.58809-0.06940 0.00887 0.67563
   0   1   6    1.50    0.55  33-0.96348 0.93712 0.58466-0.55384 0.00875 0.26758
   0   3  10  421.51    1.82  33-0.96132 0.88694 0.59101-0.45221 0.00897 0.43985
   0   6  13    3.38    2.45  33-0.96134 0.81748 0.59094-0.27398 0.00897 0.55781
   0   7 -11    2.22    2.33  33-0.95870 0.80804 0.59841-0.08092 0.00924-0.58373
   0   8 -11    3.17    3.14  33-0.96254 0.78828 0.58745-0.00615 0.00885-0.58887
   0   8  14    8.65    3.33  33-0.96161 0.77204 0.59017-0.14975 0.00894 0.58960
   0   9 -11    7.04    3.65  33-0.96041 0.76436 0.59362 0.05320 0.00906-0.59852
   0  10 -11    7.38    3.72  33-0.95731 0.73842 0.60223 0.10993 0.00937-0.60649
   0  12 -10    1.88    5.14  33-0.95995 0.69519 0.59493 0.24142 0.00911-0.57456
   1   2   2  495.71    1.49  33-0.95768 0.98276 0.60121-0.50614 0.00934 0.06843
   1   3   6    1.36    1.15  33-0.96013 0.95967 0.59441-0.45810 0.00909 0.25000
   1   4   8    8.20    1.70  33-0.96050 0.93611 0.59337-0.40391 0.00906 0.33665
   1   6  -8    3.34    2.30  33-0.96001 0.90173 0.59476-0.18289 0.00910-0.43657
   1   8  -9    2.19    2.58  33-0.95707 0.85293 0.60288-0.05714 0.00940-0.49690
   1   8  12   19.36    2.94  33-0.95776 0.84027 0.60100-0.17313 0.00933 0.49368
   1   9  -9    2.32    3.06  33-0.95768 0.83130 0.60122 0.00964 0.00934-0.50512
   1  10  -9    3.86    3.54  33-0.95670 0.80719 0.60389 0.07150 0.00943-0.51221
   1  12  -8    4.32    4.87  33-0.95896 0.76414 0.59768 0.20257 0.00921-0.48122
   1  13  12    1.19    5.39  33-0.95830 0.72692 0.59952 0.14917 0.00928 0.46434
   2   5   5   10.56    1.42  32-0.95363 0.98015 0.61198-0.36534 0.00972 0.18460
   2   6  -4   15.01    2.22  33-0.95940 0.96904 0.59646-0.23344 0.00917-0.24693
   2   6   7    7.37    1.62  32-0.95406 0.95628 0.61085-0.30976 0.00968 0.27222
   2   7  -5   84.49    2.90  33-0.95940 0.94695 0.59646-0.16264 0.00917-0.30199
   2   7   8  155.15    3.07  33-0.95741 0.93615 0.60194-0.24128 0.00936 0.31178
   2   8  -6    8.93    2.83  32-0.95474 0.92030 0.60908-0.10492 0.00962-0.35716
   2   8   9   21.33    2.99  32-0.95658 0.91176 0.60421-0.18504 0.00944 0.35082
   2   9  -6   79.18    3.12  33-0.95746 0.90068 0.60181-0.03272 0.00936-0.36431
   2  10  -6   74.11    3.67  33-0.95746 0.87826 0.60181 0.03180 0.00936-0.37200
   2  10  10   -1.11    3.58  33-0.95642 0.86404 0.60464-0.06653 0.00946 0.38795
   2  11  -6   21.88    3.88  32-0.95540 0.85354 0.60736 0.09115 0.00956-0.38028
   2  11  10    3.45    3.88  33-0.95687 0.84352 0.60343 0.00485 0.00941 0.37470
   2  12  10   21.32    4.47  32-0.95562 0.81980 0.60676 0.06689 0.00953 0.36701
   2  13  -4   31.88    4.70  33-0.96037 0.81205 0.59371 0.22396 0.00907-0.30155
   2  13   9   26.89    5.25  33-0.95908 0.80175 0.59735 0.14791 0.00920 0.31191
   2  14  -4    8.42    4.28  32-0.95389 0.78269 0.61131 0.27213 0.00970-0.30971
   2  14  -3    4.21    5.59  33-0.95896 0.78721 0.59769 0.28062 0.00921-0.26217
   2  14   8    0.54    5.54  33-0.95853 0.77987 0.59887 0.21507 0.00925 0.26711
   2  14   9   20.34    5.33  32-0.95488 0.77473 0.60871 0.20053 0.00960 0.30423
   2  15  -2    6.30    6.57  32-0.95654 0.76069 0.60430 0.33178 0.00945-0.22235
   2  15  -1    2.69    6.21  33-0.95974 0.76341 0.59551 0.33520 0.00913-0.17492
   2  15   7    3.26    6.74  32-0.95739 0.75644 0.60200 0.28467 0.00936 0.20279
   2  15   8    3.91    4.97  32-0.95415 0.75188 0.61063 0.26906 0.00967 0.24922
   3   9  -1  254.93    3.09  32-0.95275 0.96375 0.61424-0.09797 0.00980-0.13023
   3   9   0  116.22    3.47  32-0.95574 0.96596 0.60645-0.09598 0.00952-0.08287
   3   9   1    3.34    3.05  33-0.95749 0.96678 0.60173-0.09710 0.00935-0.03510
   3   9   2   29.88    3.20  33-0.95749 0.96655 0.60175-0.10245 0.00935 0.01221
   3   9   3    3.03    3.12  32-0.95687 0.96483 0.60343-0.11011 0.00941 0.05921
   3   9   4  285.78    3.15  32-0.95432 0.96214 0.61017-0.12206 0.00966 0.10597
   3  10  -1  330.17    4.17  32-0.95497 0.94351 0.60848-0.02756 0.00960-0.13766
   3  10   0  118.02    3.86  33-0.95789 0.94542 0.60064-0.02525 0.00931-0.09026
   3  10   1   19.48    3.46  33-0.95901 0.94646 0.59754-0.02701 0.00920-0.04291
   3  10   2  124.46    3.64  33-0.95984 0.94607 0.59523-0.03087 0.00912 0.00444
   3  10   3    0.38    3.44  33-0.95910 0.94487 0.59730-0.03868 0.00920 0.05169
   3  10   4   20.94    3.65  33-0.95746 0.94264 0.60183-0.04982 0.00936 0.09886
   3  10   5    0.37    2.63  32-0.95432 0.93875 0.61017-0.06581 0.00966 0.15136
   3  11  -1  156.21    4.01  32-0.95491 0.92069 0.60864 0.03722 0.00960-0.14517
   3  11   0   30.74    3.67  33-0.95748 0.92301 0.60176 0.03804 0.00936-0.09786
   3  11   1   49.77    3.78  33-0.95906 0.92363 0.59742 0.03767 0.00920-0.05100
   3  11   2   74.62    3.81  33-0.95975 0.92360 0.59547 0.03351 0.00913-0.00349
   3  11   3   44.51    3.83  33-0.95934 0.92233 0.59663 0.02714 0.00917 0.04373
   3  11   4   26.60    3.72  33-0.95792 0.92045 0.60057 0.01698 0.00931 0.09068
   3  11   5    8.34    3.76  32-0.95535 0.91711 0.60749 0.00483 0.00956 0.13817
   3  12  -1   -0.34    3.01  32-0.95275 0.89694 0.61424 0.09590 0.00980-0.14728
   3  12   0    1.33    4.08  32-0.95535 0.89805 0.60749 0.09849 0.00956-0.10597
   3  12   1   19.93    4.16  33-0.95748 0.89900 0.60175 0.09754 0.00935-0.05824
   3  12   2   61.76    4.38  33-0.95789 0.89920 0.60063 0.09348 0.00931-0.01155
   3  12   3   33.25    4.17  33-0.95787 0.89810 0.60070 0.08763 0.00932 0.03564
   3  12   4   12.41    4.13  32-0.95680 0.89613 0.60360 0.07892 0.00942 0.08304
   3  12   5    1.04    3.03  32-0.95432 0.89354 0.61017 0.06407 0.00966 0.13642
   3  13   1   40.08    3.41  32-0.95380 0.87307 0.61153 0.15315 0.00971-0.06632
   3  13   2   37.23    4.48  32-0.95499 0.87303 0.60843 0.15015 0.00959-0.01944
   3  13   3   43.36    3.60  32-0.95450 0.87268 0.60972 0.14348 0.00964 0.02787
   3  13   4    5.82    3.39  32-0.95363 0.87071 0.61198 0.13584 0.00972 0.07503
 -13 -11   2    1.81    5.07  33-0.96114 0.28132 0.59178-0.99615 0.00935 0.17555
 -12 -11  -5    3.58    5.45  34-0.96658 0.36374 0.57545-0.96432 0.00878-0.14718
 -12 -11  -4    3.08    5.75  34-0.96478 0.36130 0.58103-0.97582 0.00898-0.10009
 -12 -11  -3    1.28    5.78  34-0.96419 0.35922 0.58280-0.98394 0.00904-0.05942
 -12 -11  -2    3.16    5.78  33-0.96387 0.35825 0.58376-0.99211 0.00907-0.00571
 -12 -11  -1   -1.12    5.94  34-0.96399 0.35741 0.58342-0.99639 0.00906 0.03509
 -12 -11   0   -1.29    5.79  34-0.96464 0.35755 0.58145-0.99927 0.00899 0.08228
 -12 -11   1    3.19    6.06  34-0.96616 0.35918 0.57677-0.99978 0.00883 0.13611
 -12 -10  -9    4.60    5.38  33-0.96250 0.33928 0.58784-0.89069 0.00922-0.34482
 -12 -10   6    4.26    6.25  34-0.96465 0.33186 0.58143-0.96805 0.00899 0.36452
 -11 -10  -8    0.08    5.22  34-0.96542 0.41386 0.57907-0.90696 0.00891-0.30219
 -11 -10  -7   -2.17    4.12  33-0.96146 0.40884 0.59086-0.92609 0.00932-0.25738
 -11 -10   4    4.51    5.10  33-0.96324 0.40340 0.58565-0.98565 0.00914 0.26882
 -11  -9 -11    9.41    5.15  33-0.96469 0.39191 0.58129-0.83137 0.00899-0.44711
 -11  -9   8    5.82    5.20  34-0.96524 0.37955 0.57963-0.93705 0.00893 0.45014
 -11  -8 -13    5.63    5.39  33-0.96289 0.36887 0.58669-0.76073 0.00918-0.54945
 -10 -10  -5    7.37    4.63  34-0.96601 0.48304 0.57723-0.95097 0.00884-0.15709
 -10 -10  -4   29.67    4.60  33-0.96374 0.48084 0.58417-0.96372 0.00909-0.10947
 -10 -10  -3    5.95    4.26  33-0.96226 0.47808 0.58855-0.97390 0.00924-0.06285
 -10 -10  -2    2.15    3.39  33-0.96146 0.47661 0.59086-0.98162 0.00932-0.01569
 -10 -10  -1    1.73    3.18  33-0.96178 0.47631 0.58994-0.98682 0.00929 0.03158
 -10 -10   0   17.61    4.22  33-0.96292 0.47723 0.58661-0.98946 0.00917 0.07894
 -10 -10   1   47.68    4.85  33-0.96455 0.47879 0.58171-0.98957 0.00900 0.12658
 -10 -10   2   50.64    4.66  34-0.96699 0.47964 0.57415-0.98753 0.00874 0.17097
 -10  -9  -9    3.25    4.26  33-0.96170 0.45875 0.59017-0.87635 0.00930-0.35391
 -10  -9   6   -2.16    3.95  34-0.96328 0.44807 0.58554-0.96192 0.00914 0.35096
[truncated: 1,620,039 more chars]
