# Supplementary material for: Two chromium(II) acetate complexes with N-heterocyclic carbene (NHC) coligands
Source: Acta Crystallogr E Crystallogr Commun. 2024 Jun 28;80(Pt 7):811–5. doi: 10.1107/S2056989024005796 (PMC11223697; doi:10.1107/S2056989024005796)
Supplement: Supplementary file 2 [file e-80-00811-1sup2.hkl]

data_1                                                                          
_shelx_title ' i2t1729_a.res in P-1'                                            
_shelx_refln_list_code          4                                               
_shelx_F_calc_maximum      189.74                                               
_exptl_crystal_F_000       676.00                                               
_reflns_d_resolution_high  0.7280                                               
                                                                                
loop_                                                                           
 _space_group_symop_operation_xyz                                               
 'x, y, z'                                                                      
 '-x, -y, -z'                                                                   
                                                                                
_cell_length_a    10.6402                                                       
_cell_length_b    11.7730                                                       
_cell_length_c    15.1884                                                       
_cell_angle_alpha  82.353                                                       
_cell_angle_beta   86.526                                                       
_cell_angle_gamma  69.248                                                       
                                                                                
_shelx_F_squared_multiplier     1.000                                           
                                                                                
loop_                                                                           
 _refln_index_h                                                                 
 _refln_index_k                                                                 
 _refln_index_l                                                                 
 _refln_F_squared_calc                                                          
 _refln_F_squared_meas                                                          
 _refln_F_squared_sigma                                                         
 _refln_observed_status                                                         
   2   0   0          1.92         10.94         2.85 o                         
   3   0   0        128.23         89.45         6.19 o                         
   4   0   0         62.70         88.92         6.72 o                         
   5   0   0       1536.38       1450.92        11.36 o                         
   6   0   0       1958.41       2059.26        13.45 o                         
   7   0   0        323.38        340.67        16.45 o                         
   8   0   0         24.44         15.68         7.60 o                         
   9   0   0        189.47        189.83        15.17 o                         
  10   0   0        473.07        510.26        34.18 o                         
  11   0   0         16.02         18.77         4.70 o                         
  12   0   0          0.13         -9.38        20.02 o                         
  13   0   0         33.69         37.23        15.63 o                         
 -13   1   0         14.60         -0.57        23.70 o                         
 -12   1   0          0.45          4.56         6.88 o                         
 -11   1   0          1.12          3.57         6.74 o                         
 -10   1   0         55.41         54.15         6.42 o                         
  -9   1   0          3.55          1.12         8.68 o                         
  -8   1   0        191.75        194.41        12.90 o                         
  -7   1   0       1107.23       1072.65        11.24 o                         
  -6   1   0        961.47       1005.00        12.38 o                         
  -5   1   0        247.24        236.71         9.12 o                         
  -4   1   0        254.82        223.19         7.71 o                         
  -3   1   0        465.23        527.31         4.46 o                         
  -2   1   0        224.43        253.63        12.95 o                         
  -1   1   0       1835.41       2333.57         5.89 o                         
   1   1   0      13954.58      13347.52         9.31 o                         
   2   1   0       4595.71       5395.63         8.01 o                         
   5   1   0       4697.92       5624.44         6.08 o                         
   6   1   0        431.03        505.97         3.30 o                         
   7   1   0        261.23        322.95        20.99 o                         
   8   1   0        269.59        313.13        11.17 o                         
   9   1   0        404.59        459.84        24.29 o                         
  10   1   0         88.55         97.84        15.16 o                         
  11   1   0         73.43         76.38        16.86 o                         
  12   1   0         37.41         35.83        10.86 o                         
  13   1   0         62.85         75.22        15.39 o                         
 -12   2   0         10.62          6.29        10.39 o                         
 -11   2   0         19.02         18.20         8.66 o                         
 -10   2   0         17.52         16.94         8.08 o                         
  -9   2   0          1.54         -0.88         6.61 o                         
  -8   2   0         99.25         98.34         9.80 o                         
  -7   2   0          1.71          0.61        11.85 o                         
  -6   2   0        264.51        237.62        11.55 o                         
  -5   2   0        495.06        415.83        14.49 o                         
  -4   2   0         36.78         43.68         5.71 o                         
  -3   2   0         23.65         30.99         4.73 o                         
  -2   2   0        507.68        619.16        53.12 o                         
  -1   2   0       1230.92       1314.13        45.86 o                         
   0   2   0      10293.21      10291.39        10.75 o                         
   1   2   0       3372.76       3659.72         6.53 o                         
   2   2   0        260.26        293.31         3.63 o                         
   3   2   0       2614.29       2921.14        33.77 o                         
   4   2   0        783.15        882.88         7.75 o                         
   5   2   0       4005.29       4461.43        14.43 o                         
   6   2   0       2119.81       2095.34        11.58 o                         
   7   2   0        212.85        165.68        10.60 o                         
   8   2   0        104.67         88.39        11.70 o                         
   9   2   0         86.51         78.90         8.97 o                         
  10   2   0        545.34        511.27        10.71 o                         
  11   2   0         91.13         90.57         9.72 o                         
  12   2   0         99.76        109.58        11.13 o                         
  13   2   0         43.64         40.75        18.71 o                         
  14   2   0          3.87          9.85        17.41 o                         
 -12   3   0          0.17          6.20        11.26 o                         
 -11   3   0          0.64          4.16         9.11 o                         
 -10   3   0          4.74         -3.73         8.54 o                         
  -9   3   0          3.82         -0.97         8.17 o                         
  -8   3   0        130.93        123.75        13.86 o                         
  -7   3   0          0.13        -10.37        12.76 o                         
  -6   3   0          1.63          0.40         6.69 o                         
  -5   3   0          6.53         16.78         7.32 o                         
  -4   3   0         95.49         98.40         5.44 o                         
  -3   3   0        127.13        116.76         8.39 o                         
  -2   3   0          2.66         -3.82         3.82 o                         
  -1   3   0       3808.77       3798.86       217.68 o                         
   0   3   0       2655.56       2724.90        51.26 o                         
   1   3   0      13257.92      14034.28       189.14 o                         
   2   3   0       1295.78       1521.76        10.41 o                         
   3   3   0        121.59        150.73         4.24 o                         
   4   3   0       1580.15       1672.21        53.56 o                         
   5   3   0       3191.63       3197.20        12.61 o                         
   6   3   0         94.58         92.53         9.04 o                         
   7   3   0         29.84         16.86         7.33 o                         
   8   3   0         90.68         76.00        11.66 o                         
   9   3   0        149.18        152.43         9.72 o                         
  10   3   0        296.20        318.64         9.38 o                         
  11   3   0        196.66        200.55        11.59 o                         
  12   3   0        173.34        154.20        13.36 o                         
  13   3   0        141.42        133.56        11.18 o                         
  14   3   0         17.43         14.12        12.88 o                         
 -11   4   0         11.81         16.09        11.12 o                         
 -10   4   0         21.22         21.30         9.10 o                         
  -9   4   0         27.68         36.24         9.22 o                         
  -8   4   0         50.88         34.49        14.74 o                         
  -7   4   0         53.48         64.42        13.83 o                         
  -6   4   0        623.27        611.25        31.68 o                         
  -5   4   0        224.35        242.34        26.84 o                         
  -4   4   0         76.28         90.66         7.26 o                         
  -3   4   0        124.73        136.04         7.43 o                         
  -2   4   0        182.35        162.80        10.26 o                         
  -1   4   0          1.38          3.63         4.04 o                         
   0   4   0          7.00          4.06         4.39 o                         
   1   4   0          0.12         -3.44         3.44 o                         
   2   4   0          2.04         -4.30         4.30 o                         
   3   4   0          3.22         15.56         7.94 o                         
   4   4   0          0.38          7.14         6.40 o                         
   5   4   0       1082.44       1265.86        53.46 o                         
   6   4   0        279.76        281.27         9.84 o                         
   7   4   0          0.67          3.15        10.41 o                         
   8   4   0          5.83          9.27         8.43 o                         
   9   4   0         18.30         12.88        12.38 o                         
  10   4   0         68.79         58.68        13.29 o                         
  11   4   0        237.21        217.72        12.19 o                         
  12   4   0        162.30        164.87        19.14 o                         
  13   4   0        333.10        315.16        12.52 o                         
  14   4   0        103.48        103.47        17.05 o                         
 -11   5   0         74.18         88.66        14.13 o                         
 -10   5   0        115.06        143.13        25.49 o                         
  -9   5   0        241.88        255.34        38.63 o                         
  -8   5   0        227.90        233.79        12.99 o                         
  -7   5   0         52.32         51.90        10.00 o                         
  -6   5   0          7.27          5.94         9.09 o                         
  -5   5   0        251.25        232.98        24.06 o                         
  -4   5   0         57.61         60.98         6.55 o                         
  -3   5   0       1046.90       1006.10        66.03 o                         
  -2   5   0        473.49        498.58        26.28 o                         
  -1   5   0        300.75        305.68         9.04 o                         
   0   5   0         82.29         71.34         4.49 o                         
   1   5   0         15.55          8.36         3.67 o                         
   2   5   0        285.37        279.66         4.10 o                         
   3   5   0          9.60          2.50         4.29 o                         
   4   5   0          0.07         12.89         4.44 o                         
   5   5   0        215.41        226.22         9.95 o                         
   6   5   0        594.71        631.72        16.81 o                         
   7   5   0         45.04         43.03        10.79 o                         
   8   5   0        120.81        139.44        12.19 o                         
   9   5   0          1.76         16.18        12.80 o                         
  10   5   0        121.92        152.43        13.90 o                         
  11   5   0         89.24         77.37        16.10 o                         
  12   5   0         64.34         64.12        17.32 o                         
  13   5   0         61.40         54.34        12.19 o                         
  14   5   0         46.71         35.36        16.39 o                         
 -10   6   0        127.16        140.54        25.47 o                         
  -9   6   0        347.04        363.26        58.48 o                         
  -8   6   0        269.98        231.17        14.09 o                         
  -7   6   0        479.33        470.50        39.90 o                         
  -6   6   0        383.59        345.59        25.13 o                         
  -5   6   0        154.04        173.36         9.72 o                         
  -4   6   0        174.33        168.76        24.25 o                         
  -3   6   0          4.62          7.74         6.42 o                         
  -2   6   0        204.73        168.82         5.52 o                         
  -1   6   0        775.44        701.56         7.94 o                         
   0   6   0        394.04        361.33         5.59 o                         
   1   6   0         97.16         75.54         9.06 o                         
   2   6   0         31.38         21.11         4.67 o                         
   3   6   0        406.84        453.20         5.48 o                         
   4   6   0         95.98        122.52         5.14 o                         
   5   6   0        259.65        281.61         5.91 o                         
   6   6   0         86.32         93.72         3.83 o                         
   7   6   0        665.78        713.42        25.24 o                         
   8   6   0         32.88         25.90        12.34 o                         
   9   6   0        172.51        149.31        13.52 o                         
  10   6   0         50.76         43.87        14.02 o                         
  11   6   0         17.66         14.43        16.56 o                         
  12   6   0         13.60         10.33        17.93 o                         
  13   6   0         80.03         76.46        20.51 o                         
  14   6   0         44.68         44.38        14.46 o                         
 -10   7   0         28.89         18.97        14.08 o                         
  -9   7   0        120.52        120.62        24.14 o                         
  -8   7   0        242.15        275.90        23.91 o                         
  -7   7   0         88.12         86.80        14.70 o                         
  -6   7   0        240.73        235.62        11.52 o                         
  -5   7   0        676.40        627.72        63.49 o                         
  -4   7   0        331.74        284.40        18.10 o                         
  -3   7   0        413.24        379.20        13.62 o                         
  -2   7   0        546.35        439.77         8.93 o                         
  -1   7   0        465.21        385.91         8.30 o                         
   0   7   0        274.53        260.92         7.52 o                         
   1   7   0          8.18         13.15         4.85 o                         
   2   7   0          1.95          7.73         7.52 o                         
   3   7   0         36.55         41.86         6.72 o                         
   4   7   0         25.97         20.42         5.64 o                         
   5   7   0        444.08        424.25        13.83 o                         
   6   7   0          0.09          4.60         4.31 o                         
   7   7   0        156.22        170.39         4.93 o                         
   8   7   0          4.10          4.75         3.85 o                         
   9   7   0         36.28         28.49        13.71 o                         
  10   7   0          7.66          2.43        14.78 o                         
  11   7   0         31.22         27.42        16.29 o                         
  12   7   0          0.28         -8.89        18.27 o                         
  13   7   0          3.67          7.94        21.08 o                         
  14   7   0          7.65         25.18        24.35 o                         
  -9   8   0         30.84         37.19        16.44 o                         
  -8   8   0         84.01         98.96        10.11 o                         
  -7   8   0         92.65         94.42        11.98 o                         
  -6   8   0         70.11         62.23        12.28 o                         
  -5   8   0        178.04        149.32        18.19 o                         
  -4   8   0        299.58        280.48        20.11 o                         
  -3   8   0        182.44        178.17         9.78 o                         
  -2   8   0         31.35         33.93         6.71 o                         
  -1   8   0        439.52        435.65         8.15 o                         
   0   8   0        610.83        576.21         9.15 o                         
   1   8   0        482.13        443.08         8.43 o                         
   2   8   0        712.33        654.49        15.59 o                         
   3   8   0        874.94        753.37        26.32 o                         
   4   8   0        116.52        101.13         7.77 o                         
   5   8   0         94.02         74.68         8.15 o                         
   6   8   0          0.44         -2.25         7.01 o                         
   7   8   0          4.70          2.95         5.22 o                         
   8   8   0        293.45        328.31        11.11 o                         
   9   8   0         82.33         76.72         3.87 o                         
  10   8   0          0.03        -10.22        11.02 o                         
  11   8   0         15.71          8.09        16.48 o                         
  12   8   0          8.98         12.34        13.64 o                         
  13   8   0          7.06         11.21        21.69 o                         
  14   8   0          4.18          4.67        18.35 o                         
  -8   9   0          1.38          7.21        13.47 o                         
  -7   9   0         38.36         38.94        14.86 o                         
  -6   9   0         67.71         68.55        11.55 o                         
  -5   9   0        152.69        159.03        14.30 o                         
  -4   9   0         92.73         73.09        17.21 o                         
  -3   9   0        131.34        134.80        10.47 o                         
  -2   9   0        141.55        122.96        10.03 o                         
  -1   9   0          3.42          5.54         9.32 o                         
   0   9   0         32.81         36.41         6.70 o                         
   1   9   0         45.85         49.52         7.42 o                         
   2   9   0        278.56        278.05        19.05 o                         
   3   9   0        455.32        415.10        22.24 o                         
   4   9   0        488.57        441.75        14.53 o                         
   5   9   0        210.64        235.34         7.77 o                         
   6   9   0          4.58          6.63         7.47 o                         
   7   9   0         12.04          8.87         5.97 o                         
   8   9   0        207.79        205.87         8.25 o                         
   9   9   0          5.92         -0.24         5.32 o                         
  10   9   0         27.71         30.73        16.18 o                         
  11   9   0          9.34         19.52        17.21 o                         
  12   9   0         12.93         20.78        18.84 o                         
  13   9   0          2.15          5.39        22.22 o                         
  14   9   0          3.75         -0.80        19.07 o                         
  -7  10   0         19.91         24.98        13.84 o                         
  -6  10   0         15.43          7.43        15.28 o                         
  -5  10   0        145.54        151.02        16.47 o                         
  -4  10   0        112.96        120.30        17.38 o                         
  -3  10   0         58.96         64.12        10.08 o                         
  -2  10   0         75.68         64.74        11.58 o                         
  -1  10   0         13.91          4.59         8.39 o                         
   0  10   0          4.44         11.34         9.76 o                         
   1  10   0         84.51         81.14         7.98 o                         
   2  10   0        140.74        141.91         8.21 o                         
   3  10   0        468.24        429.04        20.72 o                         
   4  10   0       1281.01       1181.18        37.76 o                         
   5  10   0        546.12        502.86        40.21 o                         
   6  10   0         28.26         36.97         8.38 o                         
   7  10   0        211.35        268.37        25.07 o                         
   8  10   0        151.90        176.03        11.92 o                         
   9  10   0        136.17        141.12         8.43 o                         
  10  10   0         56.61         60.85         5.38 o                         
  11  10   0         27.90         11.96        19.33 o                         
  12  10   0          2.48          4.90        20.47 o                         
  13  10   0          0.19          6.87        22.83 o                         
  -6  11   0          2.74          3.58        12.08 o                         
  -5  11   0          3.50         10.83        12.80 o                         
  -4  11   0         82.71         77.78        14.03 o                         
  -3  11   0        198.09        196.46        13.02 o                         
  -2  11   0         98.18         95.32        12.40 o                         
  -1  11   0         80.01         93.83        11.45 o                         
   0  11   0          1.89          7.34        10.57 o                         
   1  11   0         11.25         11.84         8.42 o                         
   2  11   0         34.93         45.91        10.15 o                         
   3  11   0        113.13        118.11         8.32 o                         
   4  11   0        193.76        181.35        14.60 o                         
   5  11   0        518.26        478.77        28.26 o                         
   6  11   0         37.69         39.26         8.48 o                         
   7  11   0        123.47        142.92        11.03 o                         
   8  11   0        356.56        411.05        30.41 o                         
   9  11   0        157.89        170.95         7.80 o                         
  10  11   0        152.70        174.89         7.32 o                         
  11  11   0         10.94          3.68        18.76 o                         
  12  11   0          7.64         -4.90        21.99 o                         
  13  11   0         15.63         14.70        24.73 o                         
  -5  12   0          0.85          1.61        12.84 o                         
  -4  12   0         12.32         18.91        15.99 o                         
  -3  12   0          4.96          0.63        12.02 o                         
  -2  12   0         68.05         60.02        12.15 o                         
  -1  12   0         10.57          8.03        17.21 o                         
   0  12   0         59.81         68.37         9.21 o                         
   1  12   0        153.31        151.17        10.28 o                         
   2  12   0          0.68          2.67        11.25 o                         
   3  12   0          1.15          5.54        11.04 o                         
   4  12   0         22.62         23.15        10.87 o                         
   5  12   0         72.39         77.56        13.28 o                         
   6  12   0        240.80        228.36        12.31 o                         
   7  12   0        274.67        316.34        31.16 o                         
   8  12   0        336.13        377.58        35.33 o                         
   9  12   0        131.27        146.63        14.67 o                         
  10  12   0        198.25        235.01        15.44 o                         
  11  12   0         37.56         29.17         6.83 o                         
  12  12   0          2.81         -4.86        23.85 o                         
  -3  13   0          1.15          2.82        15.79 o                         
  -2  13   0          0.18         -3.26        13.34 o                         
  -1  13   0          0.03          0.32        10.61 o                         
   0  13   0          0.58         -6.03        13.76 o                         
   1  13   0         10.74          5.41        10.65 o                         
   2  13   0        133.87        125.20        10.95 o                         
   3  13   0         59.24         61.78        12.10 o                         
   4  13   0          0.29          6.46        10.36 o                         
   5  13   0         27.15         23.27        11.87 o                         
   6  13   0          1.24          5.10         9.90 o                         
   7  13   0         80.95         95.90         9.80 o                         
   8  13   0        131.23        140.04        13.21 o                         
   9  13   0        138.83        170.62        13.11 o                         
  10  13   0         42.62         48.79         8.72 o                         
  11  13   0         11.64         13.88         8.40 o                         
  12  13   0         15.00         14.85        25.45 o                         
  -2  14   0          7.24         -4.76        18.18 o                         
  -1  14   0          1.86        -12.81        17.18 o                         
   0  14   0          0.13          8.00        14.48 o                         
   1  14   0          0.64          3.26        15.43 o                         
   2  14   0          2.19         -1.67        10.39 o                         
   3  14   0          1.64          4.41        13.18 o                         
   4  14   0          0.43         -4.58        11.44 o                         
   5  14   0         14.25         24.87        10.41 o                         
   6  14   0          2.85          2.80         9.68 o                         
   7  14   0         19.73         22.16         9.62 o                         
   8  14   0         15.88         19.51        10.49 o                         
   9  14   0         31.96         27.91        10.23 o                         
  10  14   0         12.42          6.86         9.62 o                         
  11  14   0          1.51         -2.39        19.07 o                         
   1  15   0          0.06          9.69        16.67 o                         
   2  15   0          0.15          3.29        12.24 o                         
   3  15   0          0.02         -5.94        11.59 o                         
   4  15   0          0.04         -1.82        13.00 o                         
   5  15   0          0.03          3.40        12.45 o                         
   6  15   0          2.40          8.91        12.46 o                         
   7  15   0          0.06          2.02        12.21 o                         
   8  15   0          2.94          3.26        12.33 o                         
   9  15   0          0.03         -4.03        10.92 o                         
   5  16   0         14.45         15.84        24.54 o                         
  -9 -15   1          0.82         -1.52        14.74 o                         
  -8 -15   1          0.12          0.50        13.30 o                         
  -7 -15   1         19.02         35.22        11.45 o                         
  -6 -15   1          9.74         12.04        10.09 o                         
  -5 -15   1          9.69         14.43        12.81 o                         
  -4 -15   1          0.09          8.60        11.83 o                         
  -3 -15   1          3.75          4.06        11.60 o                         
  -2 -15   1          4.54          0.22        13.93 o                         
  -1 -15   1         13.09         15.65        13.78 o                         
 -10 -14   1          1.98          2.22        11.70 o                         
  -9 -14   1          9.14          9.93        10.13 o                         
  -8 -14   1         11.94         16.57        10.94 o                         
  -7 -14   1          9.56         17.32        11.15 o                         
  -6 -14   1          5.88         14.13        11.18 o                         
  -5 -14   1         40.89         35.34        11.76 o                         
  -4 -14   1         11.53         13.25        11.63 o                         
  -3 -14   1          0.04          1.89         9.26 o                         
  -2 -14   1          4.37         -7.21        12.15 o                         
  -1 -14   1          5.62         10.90        12.58 o                         
   0 -14   1          4.86          3.38        11.77 o                         
   1 -14   1          3.57          6.23        11.70 o                         
   2 -14   1         12.87          8.47        25.03 o                         
 -11 -13   1          6.99          6.36         9.31 o                         
 -10 -13   1          4.85          8.74        10.10 o                         
  -9 -13   1         51.69         49.42         8.97 o                         
  -8 -13   1          9.66         11.28         9.00 o                         
  -7 -13   1          2.00          1.53         9.92 o                         
  -6 -13   1          9.31          6.86         9.86 o                         
  -5 -13   1          6.12         -0.15         8.60 o                         
  -4 -13   1          0.01         -7.54         8.81 o                         
  -3 -13   1         10.60         12.49        10.71 o                         
  -2 -13   1          0.25         -8.36        13.32 o                         
  -1 -13   1         29.54         21.86        14.03 o                         
   0 -13   1         11.15         11.34        13.72 o                         
   1 -13   1          6.24          9.30        14.65 o                         
   2 -13   1          0.16          6.32        12.54 o                         
   3 -13   1          2.03          3.00        11.56 o                         
 -12 -12   1         18.78          0.46        22.98 o                         
 -11 -12   1         18.30         17.39         7.84 o                         
 -10 -12   1         22.62         20.39         8.82 o                         
  -9 -12   1         87.33         98.07         8.28 o                         
  -8 -12   1         92.51        108.17         8.59 o                         
  -7 -12   1         90.28        102.01        10.02 o                         
  -6 -12   1         24.43         29.66         8.52 o                         
  -5 -12   1         10.76         17.82         8.86 o                         
  -4 -12   1        145.30        141.78         9.43 o                         
  -3 -12   1          1.41          0.85         9.25 o                         
  -2 -12   1          0.05          7.30        11.19 o                         
  -1 -12   1         57.39         52.41        15.54 o                         
   0 -12   1          0.51         -7.92        12.29 o                         
   1 -12   1          4.14          4.31        12.53 o                         
   2 -12   1          2.14         -1.89        13.24 o                         
   3 -12   1         11.99         17.18        15.16 o                         
   4 -12   1          2.63         -2.19        12.92 o                         
   5 -12   1          0.06          1.55        12.14 o                         
 -13 -11   1         48.15         35.02        27.16 o                         
 -12 -11   1         19.38         12.12        23.02 o                         
 -11 -11   1         11.70          5.28        19.30 o                         
 -10 -11   1        190.49        202.16        10.03 o                         
  -9 -11   1        150.81        167.89         7.35 o                         
  -8 -11   1        242.06        276.52        27.23 o                         
  -7 -11   1         92.32        110.18         7.81 o                         
  -6 -11   1         40.80         42.05         7.91 o                         
  -5 -11   1        224.49        260.37        29.83 o                         
  -4 -11   1        764.33        758.58        33.65 o                         
  -3 -11   1        563.34        566.81        30.33 o                         
  -2 -11   1         21.02         16.58         8.57 o                         
  -1 -11   1        125.70         92.72         9.20 o                         
   0 -11   1         36.82         39.99         8.08 o                         
   1 -11   1         62.86         55.66        17.17 o                         
   2 -11   1         36.30         25.15        10.62 o                         
   3 -11   1         51.16         37.06        13.38 o                         
   4 -11   1          3.75          3.11        13.62 o                         
   5 -11   1          4.65          6.70        11.45 o                         
   6 -11   1          0.15          4.46        13.98 o                         
 -13 -10   1         31.44         28.83        24.01 o                         
 -12 -10   1         49.65         43.30        21.00 o                         
 -11 -10   1         77.09         64.72        18.00 o                         
 -10 -10   1        201.76        212.25         8.51 o                         
  -9 -10   1        161.81        166.57         6.14 o                         
  -8 -10   1         57.64         67.52         6.65 o                         
  -7 -10   1        152.32        197.55        13.50 o                         
  -6 -10   1          2.05          8.34         6.87 o                         
  -5 -10   1        555.41        610.52        64.03 o                         
  -4 -10   1       1580.84       1454.66        88.29 o                         
  -3 -10   1       1317.85       1176.33        69.51 o                         
  -2 -10   1        734.79        704.24        37.62 o                         
  -1 -10   1        120.89        124.40        16.86 o                         
   0 -10   1          8.44         13.00        10.04 o                         
   1 -10   1        123.08        108.90         8.76 o                         
   2 -10   1        162.60        151.43        11.25 o                         
   3 -10   1         46.78         47.46        11.26 o                         
   4 -10   1         95.34         81.08        12.36 o                         
   5 -10   1         39.20         42.16        13.42 o                         
   6 -10   1          6.84         14.23        12.56 o                         
   7 -10   1          2.58          4.15        11.94 o                         
 -14  -9   1         40.16         41.36        24.04 o                         
 -13  -9   1         38.57         32.32        22.68 o                         
 -12  -9   1         20.75          5.74        19.45 o                         
 -11  -9   1         83.76         88.88        18.35 o                         
 -10  -9   1        161.37        165.19        12.88 o                         
  -9  -9   1        363.23        410.33        13.46 o                         
  -8  -9   1         80.03         84.05         5.61 o                         
  -7  -9   1        172.46        190.24         7.15 o                         
  -6  -9   1        160.95        181.12        10.44 o                         
  -5  -9   1        433.93        500.98        53.11 o                         
  -4  -9   1       1205.04       1068.35        46.95 o                         
  -3  -9   1       1010.89        954.08        18.59 o                         
  -2  -9   1        686.68        650.14         9.66 o                         
  -1  -9   1         69.57         56.92         8.75 o                         
   0  -9   1         64.64         61.15         9.16 o                         
   1  -9   1         22.69         11.16        10.64 o                         
   2  -9   1         40.66         34.76        10.22 o                         
   3  -9   1        161.57        149.19         8.82 o                         
   4  -9   1        160.56        166.52         9.84 o                         
   5  -9   1         58.48         36.91        12.33 o                         
   6  -9   1         27.50         33.92        10.63 o                         
   7  -9   1         21.67         32.39        10.57 o                         
   8  -9   1          0.31          3.92        12.23 o                         
 -14  -8   1          0.23        -11.43        25.18 o                         
 -13  -8   1          7.18         12.99        22.18 o                         
 -12  -8   1          3.28          8.24        13.60 o                         
 -11  -8   1         11.86         16.07        12.80 o                         
 -10  -8   1        177.74        170.13        16.07 o                         
  -9  -8   1        121.19        121.47         4.25 o                         
  -8  -8   1          0.51          0.38         4.63 o                         
  -7  -8   1        128.95        111.87         5.90 o                         
  -6  -8   1          1.99          1.25         6.29 o                         
  -5  -8   1        317.30        335.78        20.57 o                         
  -4  -8   1       1424.43       1433.39        90.46 o                         
  -3  -8   1        820.45        735.19        31.89 o                         
  -2  -8   1        552.79        483.60        10.05 o                         
  -1  -8   1        514.20        451.90         8.43 o                         
   0  -8   1        915.52        830.73        19.43 o                         
   1  -8   1        736.47        710.45        11.30 o                         
   2  -8   1         50.92         38.60         9.14 o                         
   3  -8   1          1.55         13.86         9.33 o                         
   4  -8   1          1.63         -5.56        10.36 o                         
   5  -8   1         72.20         75.56        11.35 o                         
   6  -8   1        112.96        120.60        10.41 o                         
   7  -8   1         97.25        118.60        10.41 o                         
   8  -8   1         67.91         79.97        13.04 o                         
   9  -8   1         28.77         25.45        15.34 o                         
 -14  -7   1          3.47         24.04        24.69 o                         
 -13  -7   1          0.90         -8.89        21.57 o                         
 -12  -7   1          1.03         -1.79        17.09 o                         
 -11  -7   1          1.13         10.14        16.41 o                         
 -10  -7   1          0.25          9.76        15.04 o                         
  -9  -7   1         13.06         17.09         9.57 o                         
  -8  -7   1        123.20        143.40         3.77 o                         
  -7  -7   1        200.03        202.61         9.70 o                         
  -6  -7   1         79.99         88.81         5.28 o                         
  -5  -7   1       1006.20       1130.52        38.84 o                         
  -4  -7   1         41.94         34.53         6.86 o                         
  -3  -7   1          1.96          3.01         5.32 o                         
  -2  -7   1        101.19         83.29         7.03 o                         
  -1  -7   1         36.52         43.50        18.38 o                         
   0  -7   1        130.55        123.52         7.09 o                         
   1  -7   1       1106.42        954.29        32.38 o                         
   2  -7   1        587.42        565.33        11.83 o                         
   3  -7   1        131.98        129.08         6.86 o                         
   4  -7   1          2.14          1.31         9.37 o                         
   5  -7   1          7.74          0.40         8.32 o                         
   6  -7   1         24.96         14.10        11.19 o                         
   7  -7   1         11.49          4.96         9.41 o                         
   8  -7   1         78.75         95.84        10.50 o                         
   9  -7   1         90.29         97.37        16.39 o                         
 -14  -6   1          5.58          1.82        16.46 o                         
 -13  -6   1         40.64         46.57        21.04 o                         
 -12  -6   1          0.04         -7.75        17.89 o                         
 -11  -6   1          4.37         17.74        11.36 o                         
 -10  -6   1         12.15        -12.50        14.55 o                         
  -9  -6   1         32.18         37.26        13.07 o                         
  -8  -6   1       1177.41       1060.57        15.19 o                         
  -7  -6   1          5.75          6.36         3.41 o                         
  -6  -6   1          9.96          6.17         3.42 o                         
  -5  -6   1         54.32         61.88         4.58 o                         
  -4  -6   1       1225.44       1340.31        17.11 o                         
  -3  -6   1         45.25         54.53         4.72 o                         
  -2  -6   1         21.63         46.66         5.67 o                         
  -1  -6   1          2.24          6.84         6.10 o                         
   0  -6   1        332.84        273.52         6.54 o                         
   1  -6   1        677.88        548.21         9.48 o                         
   2  -6   1        445.83        366.40        10.10 o                         
   3  -6   1        985.23        893.44        66.53 o                         
   4  -6   1         26.96         35.36         7.38 o                         
   5  -6   1         82.22         87.68         8.04 o                         
   6  -6   1        506.09        516.67        34.09 o                         
   7  -6   1        295.21        314.65        32.00 o                         
   8  -6   1         68.20         78.25        12.12 o                         
   9  -6   1        182.27        208.43        37.96 o                         
  10  -6   1         83.17         92.64        14.04 o                         
 -14  -5   1         16.89         14.86        13.89 o                         
 -13  -5   1         37.55         53.27        14.37 o                         
 -12  -5   1         52.65         50.63        17.32 o                         
 -11  -5   1         18.75         17.97        15.80 o                         
 -10  -5   1          1.70         -0.42        13.60 o                         
  -9  -5   1        175.22        180.42        13.98 o                         
  -8  -5   1        113.14        110.83        12.15 o                         
  -7  -5   1        172.39        157.86        10.86 o                         
  -6  -5   1          2.05          3.69         3.42 o                         
  -5  -5   1          0.54         -3.66         3.66 o                         
  -4  -5   1          6.08          0.28         5.50 o                         
  -3  -5   1        170.50        188.91         4.88 o                         
  -2  -5   1         54.18         36.93         5.20 o                         
  -1  -5   1         62.91         52.20         5.05 o                         
   0  -5   1        415.83        288.87        12.52 o                         
   1  -5   1         21.51         29.84         5.57 o                         
   2  -5   1        188.09        178.11         6.29 o                         
   3  -5   1        317.07        292.37        15.93 o                         
   4  -5   1         65.60         55.12         6.50 o                         
   5  -5   1          5.78         10.14         7.34 o                         
   6  -5   1          3.37         12.43         9.76 o                         
   7  -5   1        308.57        314.08        33.18 o                         
   8  -5   1        433.15        448.91        54.24 o                         
   9  -5   1        215.95        224.14        33.22 o                         
  10  -5   1        167.03        189.43        15.76 o                         
  11  -5   1         46.06         55.74        13.15 o                         
 -14  -4   1         18.40         18.34        16.92 o                         
 -13  -4   1         57.75         53.17        13.56 o                         
 -12  -4   1        189.94        171.73        12.30 o                         
 -11  -4   1         95.57        101.38        11.89 o                         
 -10  -4   1         44.01         45.66        10.33 o                         
  -9  -4   1        309.88        313.63        13.79 o                         
  -8  -4   1        166.03        150.34         9.08 o                         
  -7  -4   1          0.40         -1.29         9.95 o                         
  -6  -4   1        119.13        106.96         9.04 o                         
  -5  -4   1       2458.17       2706.78        80.12 o                         
  -4  -4   1       1291.95       1671.53        61.14 o                         
  -3  -4   1        111.94        148.11         5.82 o                         
  -2  -4   1         76.77         62.94         4.56 o                         
  -1  -4   1        660.10        592.54         5.66 o                         
   0  -4   1        188.47        152.69         4.90 o                         
   1  -4   1          0.24          6.73         4.93 o                         
   2  -4   1         53.06         56.22         6.50 o                         
   3  -4   1       1030.69        917.35        46.21 o                         
   4  -4   1         87.39         68.96         5.58 o                         
   5  -4   1          1.41         -1.86         6.55 o                         
   6  -4   1         85.77         96.22        10.60 o                         
   7  -4   1         10.50          9.65        13.71 o                         
   8  -4   1         15.73         19.12         8.65 o                         
   9  -4   1        229.55        266.74        39.48 o                         
  10  -4   1         65.05         60.71        10.99 o                         
  11  -4   1        148.86        179.76        27.35 o                         
 -14  -3   1         58.99         56.53        14.42 o                         
 -13  -3   1        102.85         84.35        12.31 o                         
 -12  -3   1        254.82        233.54        11.41 o                         
 -11  -3   1        295.22        301.62        11.98 o                         
 -10  -3   1         32.41         41.89         9.90 o                         
  -9  -3   1         54.68         67.61        12.65 o                         
  -8  -3   1        171.08        177.61        12.04 o                         
  -7  -3   1         19.95         20.81         6.91 o                         
  -6  -3   1        100.72        101.57         8.58 o                         
  -5  -3   1        686.78        731.56         9.04 o                         
  -4  -3   1       1658.12       1851.43        63.81 o                         
  -3  -3   1       1183.86       1334.93        78.63 o                         
  -2  -3   1        665.90        694.07         5.36 o                         
  -1  -3   1        202.84        283.35         6.31 o                         
   0  -3   1        178.06        193.56         4.60 o                         
   1  -3   1        286.94        270.97         4.98 o                         
   2  -3   1         73.75         76.79         4.03 o                         
   3  -3   1        124.43        125.14        13.26 o                         
   4  -3   1         60.69         59.18         7.25 o                         
   5  -3   1          0.29         -3.33         7.16 o                         
   6  -3   1        205.40        214.07        16.88 o                         
   7  -3   1        351.39        375.36        50.50 o                         
   8  -3   1        121.26        123.06         8.89 o                         
   9  -3   1          2.96          9.26         9.17 o                         
  10  -3   1          2.86         -1.04         8.36 o                         
  11  -3   1          2.09          6.99        10.26 o                         
  12  -3   1         70.68         71.95        11.56 o                         
 -14  -2   1          0.24         -0.77        14.40 o                         
 -13  -2   1         25.70         21.10        12.70 o                         
 -12  -2   1        141.34        140.07        11.32 o                         
 -11  -2   1        179.96        168.62        11.60 o                         
 -10  -2   1        736.77        694.20         9.76 o                         
  -9  -2   1        520.82        503.06         9.99 o                         
  -8  -2   1        102.97         97.12        11.36 o                         
  -7  -2   1          2.94          6.80         9.84 o                         
  -6  -2   1          0.72         -6.12         8.24 o                         
  -5  -2   1         11.63         41.90         7.48 o                         
  -4  -2   1        202.08        377.25         5.22 o                         
  -3  -2   1         52.15         91.14         5.82 o                         
  -2  -2   1       3971.23       4523.07       323.26 o                         
  -1  -2   1        152.13        155.64        16.28 o                         
   0  -2   1       6202.59       6444.83         9.04 o                         
   1  -2   1       4397.15       4414.41         8.89 o                         
   2  -2   1        422.88        424.35         6.34 o                         
   3  -2   1          0.09          7.33         6.50 o                         
   4  -2   1          1.68         15.14         5.52 o                         
   5  -2   1         12.69         19.56         5.35 o                         
   6  -2   1         86.02         95.38        11.05 o                         
   7  -2   1         47.20         57.98         6.46 o                         
   8  -2   1        137.82        135.87        18.48 o                         
   9  -2   1         82.34         99.16         9.13 o                         
  10  -2   1         39.46         40.28         8.62 o                         
  11  -2   1          0.86          9.67         9.09 o                         
  12  -2   1         37.82         46.87         8.89 o                         
 -13  -1   1         16.80         12.86        13.45 o                         
 -12  -1   1        137.96        139.01        12.97 o                         
 -11  -1   1          0.42          6.80        16.29 o                         
 -10  -1   1        134.57        136.63        14.43 o                         
  -9  -1   1        584.07        640.76        49.76 o                         
  -8  -1   1        219.91        281.61         9.25 o                         
  -7  -1   1       1124.60       1145.34        10.60 o                         
  -6  -1   1       1160.54       1027.14         9.34 o                         
  -2  -1   1        225.97        279.88         4.63 o                         
  -1  -1   1         67.00        101.03         7.22 o                         
   0  -1   1         94.13         58.20         6.53 o                         
   1  -1   1       1065.07       1185.57         3.95 o                         
   2  -1   1       8579.41      10621.92        13.64 o                         
   3  -1   1         22.50         21.31         4.16 o                         
   4  -1   1        767.31        732.39         8.93 o                         
   5  -1   1        201.24        218.10         8.85 o                         
   6  -1   1         43.81         42.50         6.80 o                         
   7  -1   1         42.02         63.55         5.35 o                         
   8  -1   1        323.71        355.84        22.81 o                         
   9  -1   1        251.68        248.78        18.16 o                         
  10  -1   1         27.69         30.26         6.27 o                         
  11  -1   1          3.42          4.85         6.78 o                         
  12  -1   1          1.27          1.09         7.25 o                         
  13  -1   1          1.26         -2.81        22.79 o                         
 -13   0   1         24.87         19.65        14.05 o                         
 -12   0   1         45.39         42.28        20.47 o                         
 -11   0   1         26.69         31.29         4.64 o                         
 -10   0   1          0.89         -0.56         5.36 o                         
  -9   0   1        123.21        149.28        12.69 o                         
  -8   0   1        400.11        396.05        13.37 o                         
  -7   0   1       1554.21       1577.52        14.40 o                         
  -6   0   1        699.83        726.05         8.74 o                         
  -5   0   1        469.68        606.48         9.27 o                         
  -4   0   1       1213.32       1543.56         9.61 o                         
  -3   0   1          2.23         -3.87         3.87 o                         
  -2   0   1        895.67        893.33         6.00 o                         
   1   0   1        505.89        567.20         2.20 o                         
   2   0   1        531.13        651.53         3.11 o                         
   3   0   1        277.70        361.27         2.91 o                         
   4   0   1        189.71        183.72        11.17 o                         
   5   0   1        862.80       1063.30        84.38 o                         
   6   0   1        456.01        509.49        23.44 o                         
   7   0   1          1.24          1.90         4.15 o                         
   8   0   1        230.59        239.19         5.37 o                         
   9   0   1         28.09         34.31         5.20 o                         
  10   0   1          1.77          3.87         8.24 o                         
  11   0   1         21.42         21.35         5.08 o                         
  12   0   1         28.51         39.01        20.09 o                         
  13   0   1          5.78         -2.85        16.08 o                         
 -13   1   1          4.70          2.62        18.46 o                         
 -12   1   1         30.21         28.28         6.69 o                         
 -11   1   1          3.06          3.38         6.59 o                         
 -10   1   1         35.80         52.60        11.30 o                         
  -9   1   1        120.08        113.34        10.86 o                         
  -8   1   1        100.87         98.38         9.84 o                         
  -7   1   1       1132.14       1132.58        11.66 o                         
  -6   1   1       2429.34       2336.84        14.62 o                         
  -5   1   1       1461.65       1495.40         9.61 o                         
  -4   1   1        333.24        295.36         6.08 o                         
  -3   1   1         70.08         92.57         3.09 o                         
  -2   1   1      13703.00      15988.40       409.40 o                         
  -1   1   1       1337.05       1431.87       236.86 o                         
   0   1   1       5874.70       5266.67         5.47 o                         
   1   1   1      17128.21      17223.40        10.45 o                         
   2   1   1       1130.97       1174.62        56.65 o                         
   4   1   1        153.31        199.79         2.32 o                         
   5   1   1         14.45         15.99         2.66 o                         
   6   1   1        338.04        352.60         3.30 o                         
   7   1   1        125.38        120.53         6.12 o                         
   8   1   1         52.01         55.53         6.29 o                         
   9   1   1          5.64         -0.38        12.80 o                         
  10   1   1          0.47         -2.28        14.81 o                         
  11   1   1         92.75         96.86        16.90 o                         
  12   1   1          0.33         -0.53         9.93 o                         
  13   1   1          5.20         -1.04        15.18 o                         
 -12   2   1          0.80         -4.30         8.37 o                         
 -11   2   1          0.84          1.63         8.91 o                         
 -10   2   1          2.64          2.37         8.14 o                         
  -9   2   1          0.25         -0.72        14.93 o                         
  -8   2   1         85.20         99.21        10.18 o                         
  -7   2   1        465.15        441.71        13.37 o                         
  -6   2   1        761.06        728.97        12.61 o                         
  -5   2   1        446.44        453.88        21.35 o                         
  -4   2   1         56.58         68.10         5.58 o                         
  -3   2   1         12.36         27.46         5.30 o                         
  -2   2   1       1111.31        997.12        11.51 o                         
  -1   2   1       7110.34       7507.87       277.35 o                         
   0   2   1        219.05        200.96         2.45 o                         
   1   2   1         39.91         34.91        10.29 o                         
   2   2   1       4012.85       4217.84        71.09 o                         
   3   2   1      28546.22      30711.87        23.44 o                         
   4   2   1      10661.82      11226.04        17.24 o                         
   5   2   1       6183.11       7025.67        16.26 o                         
   6   2   1        783.48        771.02        10.60 o                         
   7   2   1          3.25         -2.35        10.07 o                         
   8   2   1         42.32         38.89        11.24 o                         
   9   2   1        183.28        196.60         9.39 o                         
  10   2   1         55.93         61.22         9.74 o                         
  11   2   1         94.63         94.48        11.07 o                         
  12   2   1        107.61         96.93        12.82 o                         
  13   2   1          4.16         -6.50        14.96 o                         
  14   2   1         13.09         11.33        17.97 o                         
 -12   3   1          0.12         -9.85        10.79 o                         
 -11   3   1          4.34          2.25        10.24 o                         
 -10   3   1          7.68          3.14         8.51 o                         
  -9   3   1          0.45        -13.60        15.69 o                         
  -8   3   1          0.51         -1.52         9.91 o                         
  -7   3   1        271.79        256.73        13.03 o                         
  -6   3   1          2.04         14.10        12.27 o                         
  -5   3   1          9.14         11.72        11.58 o                         
  -4   3   1       1490.38       1435.74       127.49 o                         
  -3   3   1       2245.19       2227.20       169.97 o                         
  -2   3   1       1751.58       1426.03        36.07 o                         
  -1   3   1       2544.86       2413.45       151.12 o                         
   0   3   1        234.66        297.80         4.70 o                         
   1   3   1        172.69        126.37        35.59 o                         
   2   3   1          3.93         62.82        21.44 o                         
   3   3   1       1919.92       2153.11         6.22 o                         
   4   3   1       5366.47       6010.69        29.27 o                         
   5   3   1       2536.79       2755.68        12.15 o                         
   6   3   1       3031.87       2942.78        14.05 o                         
   7   3   1        154.95        151.36         7.71 o                         
   8   3   1        210.31        190.71        12.08 o                         
   9   3   1          4.02         13.10         9.00 o                         
  10   3   1         76.09         79.20         8.73 o                         
  11   3   1        310.18        298.65        11.63 o                         
  12   3   1         89.88         72.03        12.93 o                         
  13   3   1         31.30         26.76        12.62 o                         
  14   3   1          0.57          1.78        13.15 o                         
 -11   4   1         40.88         40.20        11.19 o                         
 -10   4   1          0.11          6.43         9.76 o                         
  -9   4   1          6.08         -0.91        16.71 o                         
  -8   4   1         10.37          1.37        15.57 o                         
  -7   4   1         44.71         17.97        13.75 o                         
  -6   4   1         17.87         47.34         8.79 o                         
  -5   4   1         37.66         39.97         7.01 o                         
  -4   4   1        274.94        291.15         7.56 o                         
  -3   4   1        237.45        238.29        26.46 o                         
  -2   4   1       2417.04       2119.37        65.79 o                         
  -1   4   1        150.26        142.44         9.48 o                         
   0   4   1        174.46        137.87         4.80 o                         
   1   4   1         81.52        106.47         3.83 o                         
   2   4   1        102.00        131.36         6.69 o                         
   3   4   1         74.03        104.58         3.99 o                         
   4   4   1       1440.39       1538.57        18.36 o                         
   5   4   1       3854.53       4111.96        57.03 o                         
   6   4   1       1696.85       1694.92        12.46 o                         
   7   4   1        734.91        667.93        12.27 o                         
   8   4   1         44.84         50.44         8.74 o                         
   9   4   1        190.20        166.56        12.69 o                         
  10   4   1         44.79         39.77        10.60 o                         
  11   4   1        492.83        450.82        12.80 o                         
  12   4   1         70.76         75.27        13.54 o                         
  13   4   1         87.02         76.63        14.85 o                         
  14   4   1         36.63         29.66        16.66 o                         
 -11   5   1         14.41          8.93        13.01 o                         
 -10   5   1          2.82         10.42        11.71 o                         
  -9   5   1          4.25          1.63        13.52 o                         
  -8   5   1          1.41          8.81        11.74 o                         
  -7   5   1        258.21        247.26        23.82 o                         
  -6   5   1         50.01         43.18        18.99 o                         
  -5   5   1        394.47        393.30        37.74 o                         
  -4   5   1        541.89        528.24        21.84 o                         
  -3   5   1        271.70        313.67        20.30 o                         
  -2   5   1        415.02        426.16        17.78 o                         
  -1   5   1        167.81        217.15        11.32 o                         
   0   5   1        345.49        347.19        13.65 o                         
   1   5   1         40.47         44.19         4.29 o                         
   2   5   1         37.45         38.51         4.22 o                         
   3   5   1       2712.12       2975.15        30.71 o                         
   4   5   1        717.22        758.11        10.18 o                         
   5   5   1         16.91         31.83         6.08 o                         
   6   5   1         51.97         71.36         6.93 o                         
   7   5   1        191.71        175.25        11.21 o                         
   8   5   1        208.01        186.50        12.65 o                         
   9   5   1        137.61        136.02        13.18 o                         
  10   5   1          5.26         13.71        14.59 o                         
  11   5   1        340.04        275.15        16.45 o                         
  12   5   1         51.19         48.39        16.83 o                         
  13   5   1          2.48         11.76        11.86 o                         
  14   5   1         33.56         20.97        16.50 o                         
 -10   6   1         27.34         37.87        12.68 o                         
  -9   6   1         32.03         12.34        15.08 o                         
  -8   6   1        126.64        106.58        12.99 o                         
  -7   6   1        127.50        135.83        21.99 o                         
  -6   6   1        207.14        195.10        26.06 o                         
  -5   6   1        267.49        251.97        26.00 o                         
  -4   6   1         15.79          5.27         8.62 o                         
  -3   6   1          1.35         -1.74         6.46 o                         
  -2   6   1        228.93        231.40         7.69 o                         
  -1   6   1        362.47        396.24        14.47 o                         
   0   6   1        563.29        595.54         5.59 o                         
   1   6   1          0.01          5.02         5.96 o                         
   2   6   1        131.10        150.04         4.46 o                         
   3   6   1         94.36         98.42         5.89 o                         
   4   6   1        954.66       1092.75         7.71 o                         
   5   6   1        134.28        137.16         5.71 o                         
   6   6   1         27.16         20.71         7.10 o                         
   7   6   1        253.07        272.81         7.84 o                         
   8   6   1         69.11         77.79        12.34 o                         
   9   6   1         42.03         39.05        13.41 o                         
  10   6   1         17.40         33.20        14.66 o                         
  11   6   1         30.67         31.68        15.73 o                         
  12   6   1         20.90         19.03        18.31 o                         
  13   6   1         13.34          8.58        20.28 o                         
  14   6   1         10.50         -2.32        16.35 o                         
 -10   7   1         32.81         28.75        13.56 o                         
  -9   7   1         53.24         46.95        16.86 o                         
  -8   7   1        145.49        136.30        13.73 o                         
  -7   7   1        162.61        178.92        12.67 o                         
  -6   7   1         86.09         76.24        11.05 o                         
  -5   7   1         22.67         35.73        10.18 o                         
  -4   7   1         97.55        100.92         9.33 o                         
  -3   7   1         24.54         23.30         8.76 o                         
  -2   7   1         59.71         64.73         8.18 o                         
  -1   7   1        134.68        109.74         8.26 o                         
   0   7   1        213.11        214.46         7.63 o                         
   1   7   1        166.24        161.99         6.02 o                         
   2   7   1          1.50          6.22         6.44 o                         
   3   7   1         39.39         41.73         5.67 o                         
   4   7   1         57.69         64.70         5.72 o                         
   5   7   1          1.19          3.42         5.19 o                         
   6   7   1         94.82         91.12         7.80 o                         
   7   7   1          1.18         -1.28         4.66 o                         
   8   7   1        324.14        344.72         5.84 o                         
   9   7   1        320.97        308.99        14.43 o                         
  10   7   1        314.79        276.90        15.00 o                         
  11   7   1         90.64         85.01        15.76 o                         
  12   7   1          0.24         15.19        18.31 o                         
  13   7   1          0.73         -0.19        21.27 o                         
  14   7   1          0.96          3.23        22.33 o                         
  -9   8   1         40.58         36.74        20.61 o                         
  -8   8   1         61.75         53.48        12.73 o                         
  -7   8   1        144.25        157.60        13.67 o                         
  -6   8   1        163.31        163.99        12.10 o                         
  -5   8   1        287.24        290.57        29.40 o                         
  -4   8   1        203.42        182.67         9.36 o                         
  -3   8   1         30.01         31.86         9.23 o                         
  -2   8   1         72.58         63.69         7.54 o                         
  -1   8   1         23.50         21.85         8.51 o                         
   0   8   1         19.19         19.64         8.08 o                         
   1   8   1        183.07        162.98         6.78 o                         
   2   8   1          3.76         13.54         7.76 o                         
   3   8   1         44.29         52.54         7.83 o                         
   4   8   1         18.47          9.04         9.29 o                         
   5   8   1        190.70        200.32         8.21 o                         
   6   8   1         11.37         11.23         8.22 o                         
   7   8   1         11.22          9.27         8.45 o                         
   8   8   1        120.27        114.68         4.62 o                         
   9   8   1          1.40          1.08         3.74 o                         
  10   8   1         75.58         56.59        11.28 o                         
  11   8   1         51.95         39.20        16.79 o                         
  12   8   1         11.68          3.65        18.27 o                         
  13   8   1          4.93         21.80        22.33 o                         
  14   8   1          3.16         -0.68        18.08 o                         
  -8   9   1         35.55         47.10        17.20 o                         
  -7   9   1         29.27         39.55        13.18 o                         
  -6   9   1         40.38         34.24        11.08 o                         
  -5   9   1        210.36        186.05        13.05 o                         
  -4   9   1        415.78        380.59        32.42 o                         
  -3   9   1        615.26        577.18        39.67 o                         
  -2   9   1        401.51        367.03        10.02 o                         
  -1   9   1        215.86        207.16         9.72 o                         
   0   9   1         47.18         37.71         7.40 o                         
   1   9   1         50.47         45.18         6.46 o                         
   2   9   1        298.11        287.82         9.09 o                         
   3   9   1         19.64          6.99         8.42 o                         
   4   9   1          0.26        -13.07        13.07 o                         
   5   9   1         34.68         30.51         8.75 o                         
   6   9   1          1.95         10.70         8.84 o                         
   7   9   1         94.49        106.99         9.19 o                         
   8   9   1          4.11          6.01         5.21 o                         
   9   9   1          6.10          9.31         4.89 o                         
  10   9   1          0.24          4.60        16.18 o                         
  11   9   1         18.10          7.18        12.99 o                         
  12   9   1         39.42         27.69        14.09 o                         
  13   9   1         30.31         22.45        22.71 o                         
  14   9   1          7.55         14.85        23.13 o                         
  -7  10   1          0.35        -15.11        17.40 o                         
  -6  10   1          3.72          9.35        15.06 o                         
  -5  10   1         87.76         76.58        13.61 o                         
  -4  10   1         78.79         82.05        10.43 o                         
  -3  10   1         66.66         57.46         9.90 o                         
  -2  10   1        468.62        424.98        11.48 o                         
  -1  10   1        137.41        135.29         8.83 o                         
   0  10   1         39.75         42.76         9.17 o                         
   1  10   1         85.44         92.52        17.81 o                         
   2  10   1          0.72          4.01         6.81 o                         
   3  10   1         56.27         62.06        17.51 o                         
   4  10   1        104.19         93.56         7.99 o                         
   5  10   1         47.76         44.69         9.51 o                         
   6  10   1        120.33        123.32         7.22 o                         
   7  10   1          9.39         16.09         9.63 o                         
   8  10   1          1.86          0.27         6.14 o                         
   9  10   1         23.41         21.60         5.98 o                         
  10  10   1          7.74          6.18         5.15 o                         
  11  10   1         55.17         50.97        19.11 o                         
  12  10   1          5.11          2.66        19.03 o                         
  13  10   1          1.26         20.55        23.36 o                         
  -6  11   1          3.70         12.92        14.15 o                         
  -5  11   1          0.22          6.67        11.44 o                         
  -4  11   1         74.59         79.68        14.25 o                         
  -3  11   1        109.39         99.46        10.90 o                         
  -2  11   1        204.74        199.53        10.64 o                         
  -1  11   1        187.15        176.63        11.90 o                         
   0  11   1          3.62         12.77        10.64 o                         
   1  11   1         32.39         37.75        10.47 o                         
   2  11   1        310.51        293.50        18.86 o                         
   3  11   1        194.13        168.70        17.13 o                         
   4  11   1         88.41         80.20         9.72 o                         
   5  11   1         61.30         67.41         8.34 o                         
   6  11   1          2.06          2.89         9.74 o                         
   7  11   1          6.09          9.88         7.67 o                         
   8  11   1          4.42          4.29         6.65 o                         
   9  11   1         10.65         21.03         6.89 o                         
  10  11   1          0.51         -3.24         6.56 o                         
  11  11   1          4.77          7.99         7.96 o                         
  12  11   1         10.36         -4.25        22.56 o                         
  13  11   1          5.13          9.50        24.92 o                         
  -5  12   1          3.50          5.34        17.47 o                         
  -4  12   1         10.22          9.18        15.74 o                         
  -3  12   1         24.00         18.81        11.95 o                         
  -2  12   1        136.02        130.13        11.78 o                         
  -1  12   1        136.38        120.84        12.56 o                         
   0  12   1        110.03        107.90        10.08 o                         
   1  12   1         18.21         24.96         9.68 o                         
   2  12   1          4.75         10.26        11.17 o                         
   3  12   1         60.72         67.67        10.97 o                         
   4  12   1         36.49         39.43        11.14 o                         
   5  12   1         29.64         34.78         9.23 o                         
   6  12   1        140.36        137.76         9.88 o                         
   7  12   1        117.88        118.95         9.72 o                         
   8  12   1        129.86        163.48        17.90 o                         
   9  12   1         55.99         65.59         8.01 o                         
  10  12   1         35.96         48.63         7.76 o                         
  11  12   1          0.16          0.89         6.71 o                         
  12  12   1          0.10          8.93        23.97 o                         
  -3  13   1          2.91          8.50        14.06 o                         
  -2  13   1          0.60         -0.18        15.73 o                         
  -1  13   1         26.00         27.77        13.39 o                         
   0  13   1         72.71         71.14        13.60 o                         
   1  13   1        138.16        138.30        12.95 o                         
   2  13   1        223.40        235.72        11.26 o                         
   3  13   1        151.59        149.15        10.43 o                         
   4  13   1         26.26         39.82        11.86 o                         
   5  13   1          1.22          5.60         9.91 o                         
   6  13   1         28.10         26.77        11.81 o                         
   7  13   1        100.11         90.30        19.77 o                         
   8  13   1        282.92        325.65        35.28 o                         
   9  13   1        129.78        141.26         9.45 o                         
  10  13   1         36.52         41.58         9.32 o                         
  11  13   1         39.05         44.72         8.52 o                         
  12  13   1         21.72         36.92        25.68 o                         
  -2  14   1          3.33          3.51        18.24 o                         
  -1  14   1          1.25          6.48        14.33 o                         
   0  14   1          0.03         11.43        15.70 o                         
   1  14   1         26.28         33.44        12.95 o                         
   2  14   1         61.86         64.39        14.14 o                         
   3  14   1         63.50         69.27        14.53 o                         
   4  14   1         24.74         33.79        11.49 o                         
   5  14   1          3.51          8.52        10.15 o                         
   6  14   1          5.91         -0.59        13.41 o                         
   7  14   1         46.13         56.33        10.97 o                         
   8  14   1        119.80        151.05        17.20 o                         
   9  14   1        160.37        171.20        22.74 o                         
  10  14   1         34.36         29.40        11.02 o                         
  11  14   1         32.87         34.65         9.72 o                         
   0  15   1          0.83          4.36        13.47 o                         
   1  15   1          0.00         -7.86        15.87 o                         
   2  15   1         19.98         20.31        16.50 o                         
   3  15   1         32.21         36.36        16.10 o                         
   4  15   1          5.73         16.29        15.08 o                         
   5  15   1          3.28          1.26        15.06 o                         
   6  15   1          3.30          4.25        12.01 o                         
   7  15   1         20.23         26.01        12.38 o                         
   8  15   1         29.80         32.64        11.26 o                         
   9  15   1         31.75         31.75        12.18 o                         
   4  16   1          2.17         20.21        23.21 o                         
   5  16   1          1.27         12.03        14.44 o                         
   6  16   1          4.95          0.27        14.25 o                         
  -8 -15   2          0.72          1.36        11.84 o                         
  -7 -15   2         16.97         10.56        13.26 o                         
  -6 -15   2         17.04         23.44        13.04 o                         
  -5 -15   2         20.38         25.41        11.34 o                         
  -4 -15   2         15.38         19.55        11.98 o                         
  -3 -15   2          5.16          4.64        13.91 o                         
  -2 -15   2         16.50         15.82        13.00 o                         
  -1 -15   2         35.47         28.88        12.92 o                         
 -10 -14   2          0.28          0.28        11.61 o                         
  -9 -14   2          3.10         11.73        11.07 o                         
  -8 -14   2         27.96         37.26        11.48 o                         
  -7 -14   2         14.19         19.39        10.40 o                         
  -6 -14   2          1.18          0.45        11.33 o                         
  -5 -14   2         15.31         13.17         9.67 o                         
  -4 -14   2         16.78         15.88        11.28 o                         
  -3 -14   2          6.99          6.72        12.33 o                         
  -2 -14   2          5.67         -6.68        10.94 o                         
  -1 -14   2          6.40         18.67        12.08 o                         
   0 -14   2         14.46         23.46        13.36 o                         
   1 -14   2         10.09         19.81        12.06 o                         
 -11 -13   2         17.86         15.79         9.29 o                         
 -10 -13   2          0.11         -3.40        10.45 o                         
  -9 -13   2          0.89         -3.01         9.76 o                         
  -8 -13   2          0.23          3.32         9.89 o                         
  -7 -13   2          0.94          2.18         9.93 o                         
  -6 -13   2          0.01          1.53         9.94 o                         
  -5 -13   2          0.21          0.48         8.96 o                         
  -4 -13   2          4.68          9.57        10.20 o                         
  -3 -13   2          1.33         -6.18         9.39 o                         
  -2 -13   2         57.66         60.44         8.52 o                         
  -1 -13   2         44.93         49.58        12.35 o                         
   0 -13   2          1.25         -3.90        11.82 o                         
   1 -13   2          0.50         -5.87        11.07 o                         
   2 -13   2          5.59         19.09        13.19 o                         
   3 -13   2         22.42         13.98        14.01 o                         
 -12 -12   2          9.28         10.83        23.78 o                         
 -11 -12   2          0.17          0.44         7.97 o                         
 -10 -12   2          2.11         -7.76         8.85 o                         
  -9 -12   2          0.06         -1.86         8.41 o                         
  -8 -12   2          0.35          0.82         9.02 o                         
  -7 -12   2          0.54          5.44         7.88 o                         
  -6 -12   2         67.56         69.37         8.81 o                         
  -5 -12   2         27.16         27.35         9.17 o                         
  -4 -12   2          5.48         -2.64         9.36 o                         
  -3 -12   2          0.27         -3.00         9.51 o                         
  -2 -12   2          2.75          2.50         7.60 o                         
  -1 -12   2         11.80         17.37         9.01 o                         
   0 -12   2         29.92         27.54         9.30 o                         
   1 -12   2          1.04          2.45         8.65 o                         
   2 -12   2          3.21          5.61        11.68 o                         
   3 -12   2         23.85         28.58        11.02 o                         
   4 -12   2         11.64         18.33        12.08 o                         
 -13 -11   2         12.85          6.87        19.26 o                         
 -12 -11   2          1.70         -2.39        21.80 o                         
 -11 -11   2         50.53         55.42        21.65 o                         
 -10 -11   2         50.28         54.21         7.66 o                         
  -9 -11   2         21.60         22.31         7.34 o                         
  -8 -11   2          6.60         15.16         7.54 o                         
  -7 -11   2         18.05         16.28         7.71 o                         
  -6 -11   2          8.31          5.28         7.17 o                         
  -5 -11   2         10.63         11.50         7.19 o                         
  -4 -11   2          0.43         -1.62         8.09 o                         
  -3 -11   2          0.42         -3.80         6.56 o                         
  -2 -11   2        138.59        139.85        16.92 o                         
  -1 -11   2         96.93         86.43        11.50 o                         
   0 -11   2          2.35        -10.69        11.54 o                         
   1 -11   2          5.05          4.55         8.75 o                         
   2 -11   2          3.73          5.83         8.94 o                         
   3 -11   2         27.05         20.79         9.73 o                         
   4 -11   2         61.59         76.78        10.15 o                         
   5 -11   2          8.81         21.25        10.78 o                         
   6 -11   2         16.00         20.04        13.38 o                         
 -13 -10   2          3.75          3.30        18.88 o                         
 -12 -10   2         24.01          6.46        17.02 o                         
 -11 -10   2         78.43         59.63        20.89 o                         
 -10 -10   2        221.12        212.51        11.72 o                         
  -9 -10   2        142.23        155.62         6.81 o                         
  -8 -10   2          3.38          1.54         6.74 o                         
  -7 -10   2         39.50         35.55         6.99 o                         
  -6 -10   2          0.54         -2.85         6.37 o                         
  -5 -10   2         46.98         56.52         7.19 o                         
  -4 -10   2         13.61         13.74         5.56 o                         
  -3 -10   2        100.79        113.08        12.10 o                         
  -2 -10   2        140.64        147.02         8.36 o                         
  -1 -10   2         13.55          6.35         9.41 o                         
   0 -10   2        155.66        149.38         8.78 o                         
   1 -10   2          3.44          7.62        10.87 o                         
   2 -10   2          2.13          0.09         9.56 o                         
   3 -10   2          7.38         10.44         9.61 o                         
   4 -10   2          8.81          8.36         9.57 o                         
   5 -10   2          3.35          4.97        11.26 o                         
   6 -10   2         13.76         21.54        10.40 o                         
   7 -10   2          7.21          9.48        11.38 o                         
 -13  -9   2          7.74         -7.22        17.43 o                         
 -12  -9   2          8.36         19.22        20.43 o                         
 -11  -9   2        116.42        128.19        17.66 o                         
 -10  -9   2        118.93        131.50        17.43 o                         
  -9  -9   2        437.77        456.50        14.23 o                         
  -8  -9   2        190.94        202.20         7.65 o                         
  -7  -9   2         71.58         71.58         6.80 o                         
  -6  -9   2         98.79        105.49         7.22 o                         
  -5  -9   2        722.23        784.19        65.29 o                         
  -4  -9   2        498.90        512.60        46.69 o                         
  -3  -9   2        238.97        239.52        21.72 o                         
  -2  -9   2        163.99        158.12        12.02 o                         
  -1  -9   2        192.05        166.55         7.24 o                         
   0  -9   2         38.57         40.94         7.98 o                         
   1  -9   2          6.35         17.94         7.94 o                         
   2  -9   2         31.02         29.12         8.37 o                         
   3  -9   2          1.30          0.55        11.01 o                         
   4  -9   2         18.77         20.68         9.45 o                         
   5  -9   2          5.74         -3.67        10.38 o                         
   6  -9   2          0.82         -5.96         9.88 o                         
   7  -9   2          3.85          9.25        12.43 o                         
   8  -9   2          9.80          9.83        12.31 o                         
 -14  -8   2          6.42         -6.08        25.64 o                         
 -13  -8   2          5.81        -13.29        21.35 o                         
 -12  -8   2        112.04        108.44        21.23 o                         
 -11  -8   2        312.26        282.90        19.22 o                         
 -10  -8   2        125.14        105.78        16.48 o                         
  -9  -8   2        233.63        223.95        15.91 o                         
  -8  -8   2          1.80          2.21         5.11 o                         
  -7  -8   2         10.77         17.35         5.14 o                         
  -6  -8   2        628.76        684.36        33.03 o                         
  -5  -8   2        109.48        124.38         9.74 o                         
  -4  -8   2        689.90        694.07        50.91 o                         
  -3  -8   2        312.10        332.60        32.06 o                         
  -2  -8   2        569.70        533.94         8.63 o                         
  -1  -8   2        875.59        781.11        39.01 o                         
   0  -8   2        779.55        702.17        28.94 o                         
   1  -8   2        398.75        344.62        11.09 o                         
   2  -8   2          7.63          6.25         9.05 o                         
   3  -8   2          1.17         -0.05         7.84 o                         
   4  -8   2         49.52         60.80        10.54 o                         
   5  -8   2         32.04         25.80         7.21 o                         
   6  -8   2         70.71         89.49        15.95 o                         
   7  -8   2         51.38         57.07        10.85 o                         
   8  -8   2          6.66          6.50        12.33 o                         
   9  -8   2          1.32         -8.73        14.45 o                         
 -14  -7   2          5.24          6.15        25.45 o                         
 -13  -7   2          2.95         -7.03        21.42 o                         
 -12  -7   2         12.34         11.55        14.09 o                         
 -11  -7   2        112.21        109.09        17.17 o                         
 -10  -7   2        121.53        110.57        14.97 o                         
  -9  -7   2        161.68        154.33        14.47 o                         
  -8  -7   2        313.24        331.27        14.53 o                         
  -7  -7   2         54.86         54.12         4.17 o                         
  -6  -7   2        924.11       1045.87        36.66 o                         
  -5  -7   2        456.76        448.63        17.52 o                         
  -4  -7   2        267.35        246.44        17.05 o                         
  -3  -7   2       1508.40       1558.18       108.69 o                         
  -2  -7   2       1310.67       1057.63        43.66 o                         
  -1  -7   2        928.35        807.00        29.80 o                         
   0  -7   2        900.20        940.49        10.22 o                         
   1  -7   2       1880.69       1726.62        23.40 o                         
   2  -7   2       1120.60       1037.06        43.98 o                         
   3  -7   2        243.91        247.15         9.37 o                         
   4  -7   2          8.39          8.45         9.21 o                         
   5  -7   2        182.81        185.62        17.60 o                         
   6  -7   2         41.79         41.50         7.69 o                         
   7  -7   2        208.39        242.42        24.39 o                         
   8  -7   2        153.14        154.71        36.75 o                         
   9  -7   2         13.37         14.27        14.55 o                         
 -14  -6   2          0.91          3.51        15.02 o                         
 -13  -6   2         12.79         23.51        21.00 o                         
 -12  -6   2         39.17         33.24        16.86 o                         
 -11  -6   2         40.73         35.89        15.46 o                         
 -10  -6   2        184.42        152.39        11.05 o                         
  -9  -6   2         17.57         11.17         9.91 o                         
  -8  -6   2        204.43        186.08        12.65 o                         
  -7  -6   2        319.90        342.90        10.63 o                         
  -6  -6   2       1096.87       1113.54        33.43 o                         
  -5  -6   2        425.01        445.05        20.92 o                         
  -4  -6   2         29.78         32.42         5.59 o                         
  -3  -6   2        255.06        327.85        30.82 o                         
  -2  -6   2        199.74        256.84         9.19 o                         
  -1  -6   2       1301.61       1007.47         9.31 o                         
   0  -6   2       2800.88       2564.24        13.64 o                         
   1  -6   2       1566.98       1314.77        16.60 o                         
   2  -6   2        823.91        689.34        15.95 o                         
   3  -6   2       1454.80       1344.39        50.12 o                         
   4  -6   2        683.62        655.77        42.20 o                         
   5  -6   2         39.50         32.34         7.97 o                         
   6  -6   2          2.44         -9.42        10.19 o                         
   7  -6   2          7.60         -0.62         7.51 o                         
   8  -6   2         13.83         11.66        10.91 o                         
   9  -6   2         71.12         88.57        20.93 o                         
  10  -6   2          7.93         13.11        13.90 o                         
 -14  -5   2          1.32          7.55        16.14 o                         
 -13  -5   2          3.73         -8.18        14.36 o                         
 -12  -5   2          0.03          3.95        17.66 o                         
 -11  -5   2          6.99          6.57        15.46 o                         
 -10  -5   2          1.63          0.57        10.26 o                         
  -9  -5   2        403.28        359.51        13.75 o                         
  -8  -5   2         14.04         31.49        11.70 o                         
  -7  -5   2         22.79         33.08         7.37 o                         
  -6  -5   2        586.03        665.95        14.23 o                         
  -5  -5   2         22.92         40.97         6.36 o                         
  -4  -5   2        334.34        322.20        23.85 o                         
  -3  -5   2        807.87        896.45        67.14 o                         
  -2  -5   2        692.39        638.23        26.95 o                         
  -1  -5   2        209.38        184.60         7.82 o                         
   0  -5   2        201.05        184.18         5.93 o                         
   1  -5   2       1511.79       1283.72        10.10 o                         
   2  -5   2       1339.83       1262.04        46.53 o                         
   3  -5   2        662.91        594.00        31.70 o                         
   4  -5   2       1811.74       1699.92       153.79 o                         
   5  -5   2         69.55         68.27         8.85 o                         
   6  -5   2          2.87          1.05         7.20 o                         
   7  -5   2        276.37        310.44        23.25 o                         
   8  -5   2        182.39        202.25        17.64 o                         
   9  -5   2         30.62         48.60        12.71 o                         
  10  -5   2          1.41         -1.28        12.42 o                         
  11  -5   2          1.73          4.08        12.60 o                         
 -14  -4   2          1.12          6.22        16.24 o                         
 -13  -4   2          7.43          7.13        12.58 o                         
 -12  -4   2          7.58         -6.32        12.21 o                         
 -11  -4   2         50.36         40.57        15.50 o                         
 -10  -4   2          5.91         10.90        14.13 o                         
  -9  -4   2         57.18         77.45        12.72 o                         
  -8  -4   2         86.37         79.84        11.81 o                         
  -7  -4   2         50.46         51.54         9.99 o                         
  -6  -4   2        294.44        296.88         7.14 o                         
  -5  -4   2         19.81         33.13         4.64 o                         
  -4  -4   2          9.10         11.48         3.65 o                         
  -3  -4   2         32.98         27.90         3.40 o                         
  -2  -4   2         25.43         33.76         4.22 o                         
  -1  -4   2         38.19         35.35         3.84 o                         
   0  -4   2        336.75        244.73         5.36 o                         
   1  -4   2        996.91        758.49         8.55 o                         
   2  -4   2        343.94        325.29         8.20 o                         
   3  -4   2        592.34        489.33        26.40 o                         
   4  -4   2        357.71        325.29        23.04 o                         
   5  -4   2        716.49        756.45        36.34 o                         
   6  -4   2        533.96        564.40        34.62 o                         
   7  -4   2        141.03        154.93        32.10 o                         
   8  -4   2         66.85         69.16         8.91 o                         
   9  -4   2         89.20         94.63         8.81 o                         
  10  -4   2         12.67          9.00        11.28 o                         
  11  -4   2         46.72         47.70        11.13 o                         
 -14  -3   2         51.81         53.44        17.56 o                         
 -13  -3   2          2.08          6.47        15.64 o                         
 -12  -3   2         76.63         81.76        13.15 o                         
 -11  -3   2         97.54        110.08         8.39 o                         
 -10  -3   2          5.29         18.95         9.84 o                         
  -9  -3   2         92.72         85.58        12.80 o                         
  -8  -3   2         36.53         62.63        11.62 o                         
  -7  -3   2        291.73        276.33        10.45 o                         
  -6  -3   2          0.28          8.43         8.51 o                         
  -5  -3   2       1030.12       1092.21         9.46 o                         
  -4  -3   2        977.69       1113.22        27.63 o                         
  -3  -3   2         14.50         21.30         3.29 o                         
  -2  -3   2        259.72        253.92         7.33 o                         
  -1  -3   2      13525.51      13850.12      1293.86 o                         
   0  -3   2        528.08        560.07        52.74 o                         
   1  -3   2        485.01        465.75         6.50 o                         
   2  -3   2        208.81        176.51         6.80 o                         
   3  -3   2        103.71         72.68         9.38 o                         
   4  -3   2         83.11         76.81         6.16 o                         
   5  -3   2        139.12        129.81         5.94 o                         
   6  -3   2        534.86        541.35        45.58 o                         
   7  -3   2        612.46        622.23        71.03 o                         
   8  -3   2        274.06        276.72        26.53 o                         
   9  -3   2        171.18        221.49        14.19 o                         
  10  -3   2         21.83         24.71         8.07 o                         
  11  -3   2         32.40         26.99        10.37 o                         
  12  -3   2        173.27        168.27        11.65 o                         
 -14  -2   2          5.39         -1.71        15.15 o                         
 -13  -2   2         65.79         66.53        15.32 o                         
 -12  -2   2        119.56        117.66        13.32 o                         
 -11  -2   2        293.81        306.38        23.28 o                         
 -10  -2   2        243.55        232.42         8.55 o                         
  -9  -2   2         13.59         25.07         9.06 o                         
  -8  -2   2         19.90         24.51         6.08 o                         
  -7  -2   2         61.01         55.93         4.01 o                         
  -6  -2   2        585.97        577.88         3.22 o                         
  -5  -2   2        110.47        164.35        10.73 o                         
  -4  -2   2        484.22        610.21        21.78 o                         
  -3  -2   2        600.54        632.28        14.94 o                         
  -2  -2   2         60.90         94.40        10.84 o                         
  -1  -2   2       2092.02       2353.42        94.22 o                         
   0  -2   2        323.44        393.85         5.48 o                         
   1  -2   2       4984.78       5750.06       182.41 o                         
   2  -2   2        311.97        296.61        20.30 o                         
   3  -2   2        380.32        328.12        15.99 o                         
   4  -2   2        384.48        464.99        19.31 o                         
   5  -2   2         45.66         57.82         6.31 o                         
   6  -2   2         75.96         71.32         6.18 o                         
   7  -2   2        367.29        395.13        34.81 o                         
   8  -2   2        183.80        202.08        10.75 o                         
   9  -2   2          0.63          2.03         7.07 o                         
  10  -2   2          2.65         11.47         8.24 o                         
  11  -2   2          7.90          5.89         8.21 o                         
  12  -2   2         87.23        104.59        20.23 o                         
 -13  -1   2         20.46         10.75        16.09 o                         
 -12  -1   2        183.84        178.97        13.46 o                         
 -11  -1   2         44.79         56.03         9.87 o                         
 -10  -1   2         66.97         67.23        10.37 o                         
  -9  -1   2        473.17        454.70        14.55 o                         
  -8  -1   2        540.40        535.41        13.18 o                         
  -7  -1   2        338.29        356.47        11.13 o                         
  -6  -1   2        752.60        885.73        10.67 o                         
  -2  -1   2       2405.38       2650.94        85.52 o                         
  -1  -1   2        282.40        319.24        13.22 o                         
   0  -1   2       1508.57       1465.00        95.76 o                         
   1  -1   2       8891.24       9905.21       268.49 o                         
   2  -1   2         75.67        133.10         4.86 o                         
   3  -1   2         15.71         15.82         3.58 o                         
   4  -1   2        586.91        709.43        50.27 o                         
   5  -1   2        857.42       1003.34        76.46 o                         
   6  -1   2         30.58         32.90         4.94 o                         
   7  -1   2         80.01         77.01         5.02 o                         
   8  -1   2         77.78         80.16        10.81 o                         
   9  -1   2        166.97        173.76        16.41 o                         
  10  -1   2        157.29        166.69         6.69 o                         
  11  -1   2          7.04          7.41         7.06 o                         
  12  -1   2         15.36         23.49         7.92 o                         
  13  -1   2         48.45         28.83        23.51 o                         
 -13   0   2         28.88          8.06        17.05 o                         
 -12   0   2        103.04        118.17        20.43 o                         
 -11   0   2        148.03        179.08        14.34 o                         
 -10   0   2          5.70         16.48         5.30 o                         
  -9   0   2         99.62        107.80        13.60 o                         
  -8   0   2        111.54        102.90         9.46 o                         
  -7   0   2       1351.26       1306.70        13.75 o                         
  -6   0   2       2927.08       2930.14        14.89 o                         
  -5   0   2       1050.90       1007.54         8.24 o                         
  -4   0   2         50.39         54.73         6.27 o                         
  -3   0   2        951.41       1248.93         7.03 o                         
  -2   0   2       7694.15       9301.17        10.75 o                         
  -1   0   2       1145.77       1298.83         3.42 o                         
   1   0   2       1325.07       1428.93         3.95 o                         
   2   0   2          8.39         47.49         8.34 o                         
   3   0   2        540.67        627.06         4.33 o                         
   4   0   2        533.57        739.81        24.88 o                         
   5   0   2         23.62         27.35         4.60 o                         
   6   0   2         49.18         49.01         4.42 o                         
   7   0   2         46.10         50.80         3.97 o                         
   8   0   2          6.38          5.16         5.12 o                         
   9   0   2          6.40          4.72         4.78 o                         
  10   0   2         39.31         43.56         5.66 o                         
  11   0   2        159.69        151.65         5.69 o                         
  12   0   2          4.33         -4.18        19.68 o                         
  13   0   2         20.39         18.02        14.01 o                         
 -13   1   2         29.67         18.54        23.09 o                         
 -12   1   2         18.38         16.69         7.08 o                         
 -11   1   2         84.48         96.65         6.90 o                         
 -10   1   2         18.87         14.81        16.18 o                         
  -9   1   2          1.06          1.86        14.17 o                         
  -8   1   2         42.60         43.19        13.48 o                         
  -7   1   2        567.07        546.24        13.26 o                         
  -6   1   2       2009.35       1997.65        13.90 o                         
  -5   1   2       1932.73       2163.45        12.34 o                         
  -4   1   2       1356.27       1262.60         9.69 o                         
  -3   1   2        164.67        129.98         4.34 o                         
  -2   1   2        248.68        306.06         3.91 o                         
  -1   1   2       7191.60       8162.12       414.15 o                         
   0   1   2       3355.40       2882.67       376.01 o                         
   1   1   2         12.53         49.00        41.69 o                         
   2   1   2       2204.59       2296.25         3.84 o                         
   3   1   2       1166.58       1447.12         3.99 o                         
   4   1   2        547.22        671.01         3.72 o                         
   5   1   2        773.22        940.05         4.44 o                         
   6   1   2         12.13         10.18         3.23 o                         
   7   1   2         17.56         14.58         3.04 o                         
   8   1   2          0.68          0.97         3.57 o                         
   9   1   2         40.34         40.98        12.80 o                         
  10   1   2          3.54          3.68        14.59 o                         
  11   1   2         13.23         18.39         9.45 o                         
  12   1   2        120.61        114.76        13.01 o                         
  13   1   2         51.58         50.81        15.18 o                         
 -12   2   2          4.24          3.74         8.85 o                         
 -11   2   2         67.71         74.21         8.87 o                         
 -10   2   2         57.03         39.20        15.88 o                         
  -9   2   2         84.31         84.09        10.86 o                         
  -8   2   2         67.82         61.72        13.86 o                         
  -7   2   2         33.41         39.92         9.31 o                         
  -6   2   2        901.98        872.09        12.91 o                         
  -5   2   2       1255.34       1236.87        66.74 o                         
  -4   2   2       3161.85       3300.10       298.28 o                         
  -3   2   2          3.63         25.30         4.70 o                         
  -2   2   2        274.94        273.42        10.75 o                         
  -1   2   2        539.56        451.09        30.80 o                         
   0   2   2        146.25        115.03         2.50 o                         
   1   2   2       1996.26       1955.22        73.44 o                         
   2   2   2        658.16        722.08        19.35 o                         
   3   2   2        623.82        676.65        11.76 o                         
   4   2   2        425.14        479.81         7.96 o                         
   5   2   2        632.62        642.71         8.51 o                         
   6   2   2         17.16          0.72         8.39 o                         
   7   2   2         15.92         19.30         7.03 o                         
   8   2   2          3.57         -2.35         8.43 o                         
   9   2   2         29.01         19.75         9.01 o                         
  10   2   2          4.77         11.98         7.80 o                         
  11   2   2         77.01         77.83         9.43 o                         
  12   2   2         15.56         10.90        11.26 o                         
  13   2   2         17.16         22.23        19.47 o                         
  14   2   2          2.44          9.31        15.34 o                         
 -12   3   2          1.48          7.31        10.63 o                         
 -11   3   2          0.86         -4.21         9.28 o                         
 -10   3   2         10.45         19.79        16.98 o                         
  -9   3   2          0.16          7.44        16.10 o                         
  -8   3   2        102.71        100.62        13.29 o                         
  -7   3   2        764.87        730.76        11.96 o                         
  -6   3   2        342.82        364.49        35.44 o                         
  -5   3   2        459.42        463.07        40.72 o                         
  -4   3   2        666.92        678.07        54.68 o                         
  -3   3   2        440.61        358.23        35.02 o                         
  -2   3   2       3442.77       3047.57       204.33 o                         
  -1   3   2      10009.93       8672.07       193.13 o                         
   0   3   2        481.45        497.88         4.74 o                         
   1   3   2       6612.44       6063.33        10.54 o                         
   2   3   2        852.60        760.31        86.70 o                         
   3   3   2        865.47        841.48        36.29 o                         
   4   3   2       9895.79      10495.58       220.34 o                         
   5   3   2       7909.71       7731.40        16.26 o                         
   6   3   2        939.38        887.97        10.64 o                         
   7   3   2         70.54         71.90        10.29 o                         
   8   3   2         45.67         42.66        11.09 o                         
   9   3   2         39.54         36.24        12.76 o                         
  10   3   2         37.22         36.05         7.95 o                         
  11   3   2         90.25         88.12        15.35 o                         
  12   3   2         67.52         61.04        12.89 o                         
  13   3   2         16.70         25.84        13.83 o                         
  14   3   2          0.04         -7.32        12.78 o                         
 -11   4   2         10.80          2.38        10.08 o                         
 -10   4   2         14.29         24.84        19.94 o                         
  -9   4   2          3.53          5.28        12.31 o                         
  -8   4   2         20.60         18.54        15.08 o                         
  -7   4   2          1.25          5.05         9.69 o                         
  -6   4   2       1360.92       1333.51        91.84 o                         
  -5   4   2        862.59        864.37        59.20 o                         
  -4   4   2        248.05        232.92         7.77 o                         
  -3   4   2       2234.36       2195.25       134.92 o                         
  -2   4   2       2435.54       2296.96       138.47 o                         
  -1   4   2       4701.96       3820.00       226.11 o                         
   0   4   2        115.76         93.15         4.63 o                         
   1   4   2        171.13        170.94         3.66 o                         
   2   4   2         16.83         -3.77         4.33 o                         
   3   4   2        420.88        567.22         8.81 o                         
   4   4   2      12523.94      12743.81       326.52 o                         
   5   4   2       5747.06       5865.82       102.36 o                         
   6   4   2       4634.67       4451.55        53.46 o                         
   7   4   2       2411.22       2327.76        15.50 o                         
   8   4   2        573.00        562.95        10.22 o                         
   9   4   2        271.90        267.78        13.45 o                         
  10   4   2         66.29         64.99         9.88 o                         
  11   4   2         52.47         54.20        11.47 o                         
  12   4   2         70.78         82.01        12.76 o                         
  13   4   2         20.54         10.53        13.31 o                         
  14   4   2         17.03         15.43        16.43 o                         
 -11   5   2          0.08         12.13        12.42 o                         
 -10   5   2          1.57         -3.99        20.85 o                         
  -9   5   2          6.14          4.67        13.33 o                         
  -8   5   2          4.23         -6.19        12.08 o                         
  -7   5   2         26.25         19.49        10.20 o                         
  -6   5   2         55.57         60.51         8.04 o                         
  -5   5   2        249.00        244.27        23.25 o                         
  -4   5   2        115.58        109.20         7.08 o                         
  -3   5   2        175.87        199.53         6.22 o                         
  -2   5   2       3395.90       3445.16       245.49 o                         
  -1   5   2       5839.58       5273.71       154.67 o                         
   0   5   2       2039.65       1728.90        60.94 o                         
   1   5   2        945.39        790.65         9.61 o                         
   2   5   2        346.34        314.86         5.58 o                         
   3   5   2          3.24         -1.97         5.09 o                         
   4   5   2        156.07        148.59         4.76 o                         
   5   5   2       2361.08       2470.26        15.90 o                         
   6   5   2        386.39        415.23        11.85 o                         
   7   5   2        970.02       1075.12        18.52 o                         
   8   5   2       2913.51       2706.53        17.97 o                         
   9   5   2       1861.30       1641.94        17.70 o                         
  10   5   2        212.12        192.95        14.93 o                         
  11   5   2        388.52        384.88        16.79 o                         
  12   5   2         68.04         60.58        17.93 o                         
  13   5   2         30.37         20.42        12.10 o                         
  14   5   2         50.22         46.43        15.08 o                         
 -10   6   2         30.39         47.06        24.16 o                         
  -9   6   2          2.78         -2.05        14.81 o                         
  -8   6   2          2.71         -7.71        16.64 o                         
  -7   6   2         14.27         19.62        11.21 o                         
  -6   6   2         49.59         56.13         8.22 o                         
  -5   6   2         52.06         38.48         9.56 o                         
  -4   6   2          1.13          6.59         8.48 o                         
  -3   6   2          1.25         -2.23         6.33 o                         
  -2   6   2          0.22         -5.64         7.43 o                         
  -1   6   2        222.23        250.92         7.27 o                         
   0   6   2        831.80        768.79         5.84 o                         
   1   6   2       1326.33       1112.48        31.68 o                         
   2   6   2         11.59         19.93         4.70 o                         
   3   6   2        145.44        122.39        10.50 o                         
   4   6   2       2121.75       2440.47        65.94 o                         
   5   6   2        166.84        145.27         6.78 o                         
   6   6   2          3.62          0.45         6.29 o                         
   7   6   2        196.72        198.65         8.07 o                         
   8   6   2         26.28         52.68        12.19 o                         
   9   6   2       1159.31       1082.98        16.14 o                         
  10   6   2        942.32        857.96        17.13 o                         
  11   6   2         88.61         78.89        15.80 o                         
  12   6   2         97.21         87.89        18.31 o                         
  13   6   2          4.92         -1.33        20.47 o                         
  14   6   2         30.95         19.47        16.87 o                         
 -10   7   2         10.84         21.72        13.72 o                         
  -9   7   2         27.67         11.74        16.83 o                         
  -8   7   2         14.79         22.24        13.29 o                         
  -7   7   2          5.27          3.50        13.39 o                         
  -6   7   2          6.32          5.11        10.66 o                         
  -5   7   2          0.08          6.84        10.21 o                         
  -4   7   2         12.64          1.09         9.28 o                         
  -3   7   2         57.44         63.75        19.83 o                         
  -2   7   2          6.14          0.67         8.79 o                         
  -1   7   2         27.15         34.33         7.69 o                         
   0   7   2        267.65        259.03         7.78 o                         
   1   7   2          4.70          6.42         6.27 o                         
   2   7   2        261.56        222.58        15.76 o                         
   3   7   2        200.58        144.33         9.57 o                         
   4   7   2        142.07        118.93         5.99 o                         
   5   7   2         23.20         21.43         5.25 o                         
   6   7   2          9.36         14.31         7.53 o                         
   7   7   2         20.13          9.18         8.39 o                         
   8   7   2        197.51        215.06        11.31 o                         
   9   7   2        274.63        253.31        14.36 o                         
  10   7   2        238.32        210.81        16.03 o                         
  11   7   2        129.13        122.61        16.52 o                         
  12   7   2         80.72         62.79        18.76 o                         
  13   7   2         59.25         54.51        21.16 o                         
  14   7   2         65.70         50.94        24.50 o                         
  -9   8   2         21.27         14.13        25.64 o                         
  -8   8   2         13.79         26.84        12.44 o                         
  -7   8   2         46.73         54.99        13.60 o                         
  -6   8   2         36.54         45.91        12.24 o                         
  -5   8   2         13.13         20.04         9.07 o                         
  -4   8   2         51.94         67.98        14.83 o                         
  -3   8   2          1.56          8.72         9.99 o                         
  -2   8   2         52.38         45.32         7.50 o                         
  -1   8   2          2.47         10.16         8.52 o                         
   0   8   2          2.83         -6.04         8.10 o                         
   1   8   2         16.45         18.78         6.44 o                         
   2   8   2          0.63          9.74         7.79 o                         
   3   8   2         10.35         10.20         7.62 o                         
   4   8   2         64.18         62.27         6.49 o                         
   5   8   2          5.92         -1.04        13.16 o                         
   6   8   2         15.27         20.68         8.23 o                         
   7   8   2          8.93         13.64         8.60 o                         
   8   8   2         24.44         18.89         7.54 o                         
   9   8   2         58.68         68.57         4.03 o                         
  10   8   2         87.00         81.97        11.66 o                         
  11   8   2         60.06         64.65        16.83 o                         
  12   8   2          8.91         16.98        17.40 o                         
  13   8   2          1.28         -2.89        21.57 o                         
  14   8   2          1.79         -4.41        18.50 o                         
  -8   9   2         43.56         45.73        17.48 o                         
  -7   9   2         31.69         27.68        15.11 o                         
  -6   9   2         38.34         34.10        11.01 o                         
  -5   9   2        145.91        142.64        10.59 o                         
  -4   9   2        286.89        290.54        18.52 o                         
  -3   9   2        127.51        147.55        10.90 o                         
  -2   9   2        108.34        107.32         8.14 o                         
  -1   9   2        117.77        103.78         9.40 o                         
   0   9   2         71.54         64.38         8.63 o                         
   1   9   2         32.32         28.67         7.29 o                         
   2   9   2        734.01        700.89        15.46 o                         
   3   9   2        121.08        108.57         8.85 o                         
   4   9   2         33.90         30.57         8.66 o                         
   5   9   2         10.11          4.95         8.74 o                         
   6   9   2          1.94         -3.91        11.07 o                         
   7   9   2          1.66          3.70         8.72 o                         
   8   9   2          0.29          3.44         7.92 o                         
   9   9   2         23.96         27.90         4.92 o                         
  10   9   2          0.36          9.80        15.73 o                         
  11   9   2          7.92          9.65        13.03 o                         
  12   9   2         18.60         12.99        14.59 o                         
  13   9   2          7.04         11.39        22.75 o                         
  14   9   2         16.61         21.84        23.17 o                         
  -7  10   2         29.00         20.59        16.90 o                         
  -6  10   2         44.81         58.12        13.23 o                         
  -5  10   2         76.40         74.29        13.54 o                         
  -4  10   2        103.78         98.11        10.60 o                         
  -3  10   2        375.70        357.06        10.54 o                         
  -2  10   2        555.86        503.46        14.45 o                         
  -1  10   2        366.29        331.62         9.56 o                         
   0  10   2        232.54        196.00         9.40 o                         
   1  10   2         91.05         91.07         9.32 o                         
   2  10   2         34.06         29.37         9.00 o                         
   3  10   2        465.96        454.19        20.21 o                         
   4  10   2        350.15        337.76        13.07 o                         
   5  10   2          8.04          5.89         9.00 o                         
   6  10   2          0.07         -6.63         6.63 o                         
   7  10   2          0.87         -1.72         9.94 o                         
   8  10   2          3.03          7.22        10.51 o                         
   9  10   2          0.19         -6.05         6.05 o                         
  10  10   2          7.71         10.40         4.97 o                         
  11  10   2          0.02          5.39        18.61 o                         
  12  10   2          4.57          4.25        19.33 o                         
  13  10   2          6.38         17.43        23.70 o                         
  -6  11   2         19.71         14.69        14.59 o                         
  -5  11   2         21.62         22.86        11.62 o                         
  -4  11   2         89.28         78.28        14.26 o                         
  -3  11   2         56.85         61.72         9.59 o                         
  -2  11   2        119.45        125.08        10.28 o                         
  -1  11   2        250.99        239.37        11.80 o                         
   0  11   2        179.84        163.95        11.40 o                         
   1  11   2        465.94        436.56        25.37 o                         
   2  11   2        358.69        316.55         9.67 o                         
   3  11   2        292.39        279.54        10.29 o                         
   4  11   2        580.37        578.66        32.15 o                         
   5  11   2         29.80         38.46         9.88 o                         
   6  11   2          2.24         -4.07        10.23 o                         
   7  11   2         74.32         72.84         8.05 o                         
   8  11   2          5.76          8.96         7.96 o                         
   9  11   2         10.86         17.84         7.51 o                         
  10  11   2          1.65         -3.09         6.53 o                         
  11  11   2          1.58         -1.37         5.24 o                         
  12  11   2          9.78         12.00        21.95 o                         
  13  11   2          6.81         29.70        24.99 o                         
  -5  12   2         20.94         35.98        17.41 o                         
  -4  12   2         21.14         20.56        16.98 o                         
  -3  12   2         82.98         77.11        12.43 o                         
  -2  12   2         90.77         87.52        11.42 o                         
  -1  12   2         90.74         80.59        12.46 o                         
   0  12   2         86.90         69.02        11.79 o                         
   1  12   2         32.90         43.86         9.67 o                         
   2  12   2         55.87         57.55         8.31 o                         
   3  12   2        239.48        214.00        17.13 o                         
   4  12   2        147.23        139.94        12.40 o                         
   5  12   2         65.44         62.57         9.46 o                         
   6  12   2         39.60         35.71        11.28 o                         
   7  12   2         51.37         56.73         9.63 o                         
   8  12   2         19.40         20.59        12.27 o                         
   9  12   2         46.76         52.71         8.00 o                         
  10  12   2          3.69          3.25         7.66 o                         
  11  12   2         22.67         22.37         6.86 o                         
  12  12   2          0.78         -8.77        23.59 o                         
  -3  13   2          3.45         16.89        14.49 o                         
  -2  13   2          4.23         14.50        15.11 o                         
  -1  13   2         26.02         37.10        14.54 o                         
   0  13   2         43.59         40.85        11.27 o                         
   1  13   2        107.65         97.92        13.52 o                         
   2  13   2        193.60        200.49        15.14 o                         
   3  13   2        119.26        134.49        12.40 o                         
   4  13   2         39.35         41.48        12.35 o                         
   5  13   2          0.43         -5.41        11.88 o                         
   6  13   2         19.28         21.66        10.51 o                         
   7  13   2        126.76        106.43        19.88 o                         
   8  13   2        141.68        136.26        13.91 o                         
   9  13   2         68.33         77.41         8.90 o                         
  10  13   2         19.36         11.75         8.85 o                         
  11  13   2          0.21          4.55         8.08 o                         
  12  13   2         10.68         11.79        10.07 o                         
  -2  14   2          0.14        -17.51        17.77 o                         
  -1  14   2          0.97         -6.26        16.17 o                         
   0  14   2          8.05          2.66        15.68 o                         
   1  14   2         51.08         56.03        12.55 o                         
   2  14   2        138.52        141.00        14.66 o                         
   3  14   2        173.46        174.24        16.77 o                         
   4  14   2         35.20         31.05        11.63 o                         
   5  14   2          1.78          0.37        12.78 o                         
   6  14   2          5.32         11.27        11.34 o                         
   7  14   2          7.87         11.19        13.55 o                         
   8  14   2         55.23         60.70         9.72 o                         
   9  14   2        114.02        119.70        17.02 o                         
  10  14   2         12.36          0.06        11.23 o                         
  11  14   2         13.24          2.11         9.48 o                         
   0  15   2          3.56          2.56        13.48 o                         
   1  15   2          1.39        -11.72        14.46 o                         
   2  15   2         38.57         29.49        17.02 o                         
   3  15   2         89.76         99.88        15.97 o                         
   4  15   2         39.98         56.53        15.69 o                         
   5  15   2         12.50         26.76        11.75 o                         
   6  15   2         12.60         17.45        13.19 o                         
   7  15   2         13.27         17.67        15.87 o                         
   8  15   2          8.73         12.40        11.24 o                         
   9  15   2         59.90         64.37        12.81 o                         
   4  16   2         12.29         -3.04        26.09 o                         
   5  16   2         37.53         44.35        18.33 o                         
   6  16   2         34.50         29.30        17.53 o                         
  -8 -15   3         30.96         27.36        12.86 o                         
  -7 -15   3         25.67         20.87        12.69 o                         
  -6 -15   3         18.41         20.09        10.75 o                         
  -5 -15   3         30.15         25.68        12.57 o                         
  -4 -15   3         16.03         20.03        11.82 o                         
  -3 -15   3         50.44         67.73        18.59 o                         
  -2 -15   3         90.05        119.38        25.23 o                         
 -10 -14   3         16.95         21.09        11.22 o                         
  -9 -14   3          9.25         11.81        11.16 o                         
  -8 -14   3          6.75         15.35        10.66 o                         
  -7 -14   3          7.52         10.71        11.41 o                         
  -6 -14   3         49.26         50.28        10.20 o                         
  -5 -14   3         74.61         77.38        11.72 o                         
  -4 -14   3         32.55         32.02        11.84 o                         
  -3 -14   3         13.82         15.31        11.27 o                         
  -2 -14   3         11.21         10.93        12.38 o                         
  -1 -14   3         50.80         46.26        11.38 o                         
   0 -14   3         72.93         90.48        11.28 o                         
   1 -14   3         32.69         45.45        13.87 o                         
 -11 -13   3          0.56         -1.69         9.57 o                         
 -10 -13   3          9.45         13.21        10.36 o                         
  -9 -13   3          4.25         10.12         9.35 o                         
  -8 -13   3          0.18         -7.03         8.92 o                         
  -7 -13   3          5.77          3.09         9.73 o                         
  -6 -13   3          1.31         -2.43         9.85 o                         
  -5 -13   3         38.24         40.22         9.06 o                         
  -4 -13   3         72.37         92.24         8.30 o                         
  -3 -13   3        108.50        127.27        13.09 o                         
  -2 -13   3        168.11        190.37        24.74 o                         
  -1 -13   3         26.39         30.75         9.90 o                         
   0 -13   3          8.80          6.33        10.16 o                         
   1 -13   3         29.39         26.37        12.54 o                         
   2 -13   3         11.96         15.95        12.75 o                         
   3 -13   3         43.24         35.50        12.88 o                         
 -12 -12   3          2.53         14.47        24.50 o                         
 -11 -12   3          2.92         -9.88        23.32 o                         
 -10 -12   3          1.24          5.80         8.32 o                         
  -9 -12   3          7.57          8.67         8.54 o                         
  -8 -12   3          3.31          1.60         8.88 o                         
  -7 -12   3          0.13          2.87         8.94 o                         
  -6 -12   3          9.25         10.43         7.96 o                         
  -5 -12   3         21.50         19.96         7.69 o                         
  -4 -12   3          0.54          0.71         7.29 o                         
  -3 -12   3         29.33         37.11         9.26 o                         
  -2 -12   3          0.20          0.40         9.58 o                         
  -1 -12   3         93.54        100.78        10.28 o                         
   0 -12   3        122.46        144.43        15.99 o                         
   1 -12   3         14.36         12.81        11.18 o                         
   2 -12   3         39.17         44.67        12.80 o                         
   3 -12   3         35.71         37.50        13.10 o                         
   4 -12   3          9.92         -2.66        12.71 o                         
 -12 -11   3          1.92        -10.90        23.17 o                         
 -11 -11   3          9.82          7.79        15.76 o                         
 -10 -11   3         33.34         43.57         7.99 o                         
  -9 -11   3         44.05         51.39         7.14 o                         
  -8 -11   3         13.45         13.12         7.71 o                         
  -7 -11   3          0.13         -6.02         7.94 o                         
  -6 -11   3          1.55         -4.13         8.05 o                         
  -5 -11   3          0.51         -0.91         7.14 o                         
  -4 -11   3         20.40         29.08         8.21 o                         
  -3 -11   3         17.89         20.46         6.49 o                         
  -2 -11   3         23.12         28.77         6.90 o                         
  -1 -11   3          0.09         -3.80         7.82 o                         
   0 -11   3         20.73         39.05         7.89 o                         
   1 -11   3         45.56         56.77         8.44 o                         
   2 -11   3          8.72          7.90         9.02 o                         
   3 -11   3         43.33         35.38        11.42 o                         
   4 -11   3         31.86         37.28        12.27 o                         
   5 -11   3          0.72         -1.81        12.05 o                         
 -13 -10   3          2.06         10.86        25.18 o                         
 -12 -10   3          1.87         12.84        22.75 o                         
 -11 -10   3         60.27         73.04        20.25 o                         
 -10 -10   3        151.07        162.45        18.42 o                         
  -9 -10   3         56.89         63.56         8.44 o                         
  -8 -10   3         43.99         53.59         6.35 o                         
  -7 -10   3        101.47        123.62        10.89 o                         
  -6 -10   3         53.65         53.01         7.17 o                         
  -5 -10   3         57.27         80.61        11.92 o                         
  -4 -10   3         40.14         50.42         7.49 o                         
  -3 -10   3          3.62          4.19         6.54 o                         
  -2 -10   3          8.45          8.58         7.78 o                         
  -1 -10   3         45.99         50.01         7.06 o                         
   0 -10   3        114.09        121.19        14.07 o                         
   1 -10   3         61.07         83.54        12.38 o                         
   2 -10   3         47.69         63.63         8.27 o                         
   3 -10   3         26.20         23.86         9.44 o                         
   4 -10   3         19.88         21.51        10.14 o                         
   5 -10   3          0.80         -5.96        11.85 o                         
   6 -10   3          1.55         -4.00        13.13 o                         
   7 -10   3         15.62         14.36        14.91 o                         
 -13  -9   3          4.76          0.65        24.01 o                         
 -12  -9   3          4.20          8.39        19.75 o                         
 -11  -9   3         72.32         47.82        19.14 o                         
 -10  -9   3         75.84         87.89        16.29 o                         
  -9  -9   3        234.22        227.38        13.34 o                         
  -8  -9   3        239.51        265.79         6.76 o                         
  -7  -9   3         11.65         11.19         6.44 o                         
  -6  -9   3         44.63         47.85         7.90 o                         
  -5  -9   3         69.43         72.64         6.09 o                         
  -4  -9   3         36.31         48.45         7.01 o                         
  -3  -9   3        134.54        159.13         9.08 o                         
  -2  -9   3         38.66         52.01         8.97 o                         
  -1  -9   3          4.72         -2.50         7.38 o                         
   0  -9   3         10.09         10.22         7.47 o                         
   1  -9   3         18.86         15.27         7.86 o                         
   2  -9   3        108.03        113.99         9.04 o                         
   3  -9   3         50.35         58.46         9.53 o                         
   4  -9   3          1.22         -5.53         9.64 o                         
   5  -9   3          8.68          8.63        10.10 o                         
   6  -9   3         18.73         17.80        11.16 o                         
   7  -9   3         17.58         36.63        11.64 o                         
   8  -9   3         11.57         22.64        14.58 o                         
 -13  -8   3         51.03         46.42        24.12 o                         
 -12  -8   3         75.19         66.32        20.21 o                         
 -11  -8   3        245.56        227.71        19.26 o                         
 -10  -8   3        373.08        344.09        13.52 o                         
  -9  -8   3        298.40        272.68        11.70 o                         
  -8  -8   3        138.59        132.21         5.36 o                         
  -7  -8   3        221.45        239.93        10.97 o                         
  -6  -8   3         65.32         81.58         6.05 o                         
  -5  -8   3        206.48        230.26        21.84 o                         
  -4  -8   3        158.95        160.33        27.25 o                         
  -3  -8   3         19.68         14.16         8.14 o                         
  -2  -8   3         24.17         23.29         7.88 o                         
  -1  -8   3          0.23          4.37         7.99 o                         
   0  -8   3        108.26        135.94        23.57 o                         
   1  -8   3         34.26         38.30         6.35 o                         
   2  -8   3          4.54         16.79         6.65 o                         
   3  -8   3          7.90         10.47         7.89 o                         
   4  -8   3          0.07          5.73         8.37 o                         
   5  -8   3          0.20         -3.35         9.40 o                         
   6  -8   3          7.84          7.40         9.73 o                         
   7  -8   3         15.56         13.70         9.96 o                         
   8  -8   3          5.26          5.80        11.11 o                         
   9  -8   3          2.02         11.70        18.99 o                         
 -14  -7   3          0.77          3.23        19.18 o                         
 -13  -7   3          3.06         14.62        21.46 o                         
 -12  -7   3         28.78         31.15        20.02 o                         
 -11  -7   3        211.96        191.17        17.51 o                         
 -10  -7   3        353.96        277.77        17.05 o                         
  -9  -7   3        719.89        681.11        15.42 o                         
  -8  -7   3        377.74        366.65        10.86 o                         
  -7  -7   3        129.61        112.87         7.92 o                         
  -6  -7   3       1200.99       1310.86        61.80 o                         
  -5  -7   3       1034.97       1149.68        52.61 o                         
  -4  -7   3        485.24        472.16        53.12 o                         
  -3  -7   3        912.09        909.21       135.62 o                         
  -2  -7   3        242.64        228.13        36.56 o                         
  -1  -7   3        253.93        237.53        36.54 o                         
   0  -7   3       1158.22       1257.20       158.45 o                         
   1  -7   3       1388.21       1440.84       203.32 o                         
   2  -7   3        453.10        449.52        33.89 o                         
   3  -7   3         24.26         22.25         6.58 o                         
   4  -7   3         74.04         82.98        11.50 o                         
   5  -7   3         17.18         10.11         7.22 o                         
   6  -7   3          0.28         -3.47         9.04 o                         
   7  -7   3        120.21        140.99        17.85 o                         
   8  -7   3         21.59         24.76        13.23 o                         
   9  -7   3          1.54          5.92        14.57 o                         
 -14  -6   3          0.50         -4.91        15.39 o                         
 -13  -6   3          7.00          2.58        21.19 o                         
 -12  -6   3          8.77          2.77        18.35 o                         
 -11  -6   3          4.86         14.51        17.62 o                         
 -10  -6   3        277.21        259.69        15.95 o                         
  -9  -6   3        610.55        567.05        15.46 o                         
  -8  -6   3       1364.35       1354.02        16.10 o                         
  -7  -6   3        636.85        677.47         7.10 o                         
  -6  -6   3        802.22        834.86        43.30 o                         
  -5  -6   3       3048.84       3388.05       217.72 o                         
  -4  -6   3       1073.18       1168.64       114.46 o                         
  -3  -6   3        463.13        490.34        44.74 o                         
  -2  -6   3          1.43         -0.55         6.19 o                         
  -1  -6   3         48.17         31.14         8.55 o                         
   0  -6   3        436.35        449.55        82.21 o                         
   1  -6   3       1638.28       1641.28       181.79 o                         
   2  -6   3       1913.98       2020.07       203.08 o                         
   3  -6   3       1475.42       1467.81       131.20 o                         
   4  -6   3        289.59        293.13        24.53 o                         
   5  -6   3        219.71        234.24        19.69 o                         
   6  -6   3          3.01          3.32         7.48 o                         
   7  -6   3         70.43         67.85         8.92 o                         
   8  -6   3        137.18        167.05        25.37 o                         
   9  -6   3        115.10        123.32        19.52 o                         
  10  -6   3         11.03         13.19        14.54 o                         
 -14  -5   3         15.81         15.91        18.07 o                         
 -13  -5   3          2.72         11.93        14.49 o                         
 -12  -5   3          0.07         -6.42        13.86 o                         
 -11  -5   3          0.19         -7.29        12.27 o                         
 -10  -5   3          9.89         22.90        14.78 o                         
  -9  -5   3        148.93        129.41        13.60 o                         
  -8  -5   3         12.00          3.57        12.65 o                         
  -7  -5   3         37.59         35.97        11.09 o                         
  -6  -5   3        356.43        367.77         5.55 o                         
  -5  -5   3       2539.30       2660.81        91.69 o                         
  -4  -5   3       2543.09       2864.59       146.48 o                         
  -3  -5   3       3427.91       3657.52       226.63 o                         
  -2  -5   3         28.13         16.24         5.23 o                         
  -1  -5   3          1.35          6.74         4.42 o                         
   0  -5   3       2376.66       2113.69       391.36 o                         
   1  -5   3       2956.63       3043.81       419.89 o                         
   2  -5   3       2412.30       2610.66       272.49 o                         
   3  -5   3        453.94        491.96        46.28 o                         
   4  -5   3        811.99        832.00        52.22 o                         
   5  -5   3        519.21        559.02        42.06 o                         
   6  -5   3        552.44        605.00        44.44 o                         
   7  -5   3        217.62        244.54        20.23 o                         
   8  -5   3          2.23         10.09        10.63 o                         
   9  -5   3         27.50         28.51        11.52 o                         
  10  -5   3         25.93         32.48        12.53 o                         
  11  -5   3          1.20          3.91        13.50 o                         
 -14  -4   3          0.17         -0.31        14.68 o                         
 -13  -4   3          0.12         -1.60        12.70 o                         
 -12  -4   3          4.73          0.62        12.69 o                         
 -11  -4   3          3.75          9.76        11.37 o                         
 -10  -4   3          3.58          2.39        15.31 o                         
  -9  -4   3         15.82         13.18         9.65 o                         
  -8  -4   3        168.85        148.29        12.08 o                         
  -7  -4   3        177.11        166.56        11.05 o                         
  -6  -4   3       1014.34       1028.39        11.51 o                         
  -5  -4   3        389.99        439.63        11.96 o                         
  -4  -4   3       1576.82       1759.90        53.23 o                         
  -3  -4   3        641.12        653.63        33.29 o                         
  -2  -4   3        189.39        154.95         7.10 o                         
  -1  -4   3        291.65        222.53        18.25 o                         
   0  -4   3         47.87         27.78         3.74 o                         
   1  -4   3         62.72         90.31        12.00 o                         
   2  -4   3       2607.77       2665.65       283.43 o                         
   3  -4   3       1193.98       1303.31        82.40 o                         
   4  -4   3        554.99        579.62        35.34 o                         
   5  -4   3       1410.72       1450.93        99.06 o                         
   6  -4   3        556.78        587.37        33.04 o                         
   7  -4   3        171.25        209.46        18.95 o                         
   8  -4   3         70.28         71.35        12.19 o                         
   9  -4   3          6.16         12.91         9.84 o                         
  10  -4   3          0.63          4.75        10.51 o                         
  11  -4   3          6.36         14.24        12.44 o                         
 -14  -3   3          0.15         -1.41        17.69 o                         
 -13  -3   3          0.14         -4.84        15.12 o                         
 -12  -3   3         10.88          3.25        13.09 o                         
 -11  -3   3          0.08          4.96        11.72 o                         
 -10  -3   3         11.35         22.65         8.86 o                         
  -9  -3   3          0.93         15.88        12.61 o                         
  -8  -3   3         34.55         28.56         8.96 o                         
  -7  -3   3         83.68         66.21         8.57 o                         
  -6  -3   3         31.72         39.34         4.27 o                         
  -5  -3   3        252.21        240.53        12.42 o                         
  -4  -3   3        386.08        485.06        18.65 o                         
  -3  -3   3        907.85       1018.44        30.63 o                         
  -2  -3   3          1.01         -1.34         2.88 o                         
  -1  -3   3       1477.94       1545.72        68.74 o                         
   0  -3   3       1074.40        907.04        71.41 o                         
   1  -3   3        671.53        500.53        50.87 o                         
   2  -3   3        297.72        258.77        35.36 o                         
   3  -3   3         55.93         26.78         5.57 o                         
   4  -3   3         49.23         67.44         5.10 o                         
   5  -3   3        900.06        936.36        39.72 o                         
   6  -3   3        639.31        683.35        51.28 o                         
   7  -3   3       1138.39       1286.81       132.98 o                         
   8  -3   3        438.06        499.43        43.49 o                         
   9  -3   3         18.07         14.09         8.53 o                         
  10  -3   3          8.87          9.20         9.76 o                         
  11  -3   3         16.05         20.68         9.23 o                         
  12  -3   3         39.67         23.46        11.12 o                         
 -13  -2   3         45.02         38.30        13.61 o                         
 -12  -2   3          6.91         13.88        11.47 o                         
 -11  -2   3         37.93         38.93         9.59 o                         
 -10  -2   3         41.96         28.30         8.66 o                         
  -9  -2   3         10.10         16.90         8.94 o                         
  -8  -2   3         49.39         56.81         3.28 o                         
  -7  -2   3         12.13         25.17         5.68 o                         
  -6  -2   3          0.30          3.10         3.07 o                         
  -5  -2   3        224.51        241.30         3.80 o                         
  -4  -2   3        152.07        199.62        15.27 o                         
  -3  -2   3        104.72        114.31         7.63 o                         
  -2  -2   3       1824.84       2082.88        72.67 o                         
  -1  -2   3        877.73        960.26        45.43 o                         
   0  -2   3       7754.11       8197.00       605.32 o                         
   1  -2   3       1513.10       1613.72       118.35 o                         
   2  -2   3        102.75         81.29         6.47 o                         
   3  -2   3         43.84         57.14         4.79 o                         
   4  -2   3         58.21         54.61         4.52 o                         
   5  -2   3        768.46        763.85        42.79 o                         
   6  -2   3        768.64        814.22        76.00 o                         
   7  -2   3        418.36        466.03        46.30 o                         
   8  -2   3        264.08        306.51        22.81 o                         
   9  -2   3         33.80         37.48         7.44 o                         
  10  -2   3         41.63         55.79         8.81 o                         
  11  -2   3         57.28         53.12         8.46 o                         
  12  -2   3         35.79         39.04         9.79 o                         
 -13  -1   3         80.20         77.16        16.74 o                         
 -12  -1   3         71.28         76.71        11.60 o                         
 -11  -1   3         40.67         41.86        12.50 o                         
 -10  -1   3        261.41        232.61        16.01 o                         
  -9  -1   3         25.83         31.49        12.72 o                         
  -8  -1   3          4.28          1.94         9.08 o                         
  -7  -1   3          6.86         -2.39        10.26 o                         
  -6  -1   3        442.52        449.15         9.95 o                         
  -2  -1   3        422.78        427.02        17.72 o                         
  -1  -1   3       3449.34       3717.84        62.50 o                         
   0  -1   3      36002.69      37983.15        22.64 o                         
   1  -1   3         24.61         -9.94         9.94 o                         
   2  -1   3       7823.88       8929.61       248.48 o                         
   3  -1   3        136.76        182.66         5.55 o                         
   4  -1   3        261.06        268.35         6.12 o                         
   5  -1   3        446.95        431.41        12.31 o                         
   6  -1   3         11.96         16.42         7.98 o                         
   7  -1   3        147.20        170.59         5.89 o                         
   8  -1   3        274.03        302.36        23.36 o                         
   9  -1   3          3.14          2.28         7.14 o                         
  10  -1   3         10.68         16.23         7.34 o                         
  11  -1   3        118.82        128.21        11.45 o                         
  12  -1   3         80.62         73.78         8.74 o                         
  13  -1   3         16.49          7.44        18.88 o                         
 -13   0   3        157.64        159.71        17.74 o                         
 -12   0   3         72.17         69.43        14.74 o                         
 -11   0   3        110.88        123.95         9.78 o                         
 -10   0   3        100.40        100.54        15.61 o                         
  -9   0   3        139.88        159.30        13.45 o                         
  -8   0   3        585.55        574.88        13.33 o                         
  -7   0   3       1706.32       1724.82        14.32 o                         
  -6   0   3        736.84        781.35         8.81 o                         
  -5   0   3         92.88        104.45         8.01 o                         
  -4   0   3        550.20        543.39         8.05 o                         
  -3   0   3         17.54         22.26         3.68 o                         
  -2   0   3        890.23       1121.87         5.77 o                         
  -1   0   3       5433.45       6113.32         6.27 o                         
   0   0   3       1351.09       1429.08         4.79 o                         
   1   0   3       1861.88       2065.11        28.43 o                         
   2   0   3       1736.34       2003.64        16.73 o                         
   3   0   3        200.11        220.34         3.11 o                         
   4   0   3        325.68        391.91         5.77 o                         
   5   0   3        256.92        250.20         5.85 o                         
   6   0   3        523.37        594.66        13.83 o                         
   7   0   3        574.66        591.99        12.50 o                         
   8   0   3        113.73        121.01         5.67 o                         
   9   0   3         25.47         24.28         9.31 o                         
  10   0   3         71.88         77.90         6.43 o                         
  11   0   3        127.55        132.22        13.07 o                         
  12   0   3         10.93         -2.28        19.98 o                         
  13   0   3          0.65         -1.02        14.21 o                         
 -13   1   3        157.84        136.44        26.47 o                         
 -12   1   3         41.42         49.40        10.48 o                         
 -11   1   3        108.87        125.82        16.29 o                         
 -10   1   3        198.71        200.82        16.37 o                         
  -9   1   3        170.20        163.29        14.78 o                         
  -8   1   3        148.53        140.99        13.14 o                         
  -7   1   3        801.99        805.47        10.83 o                         
  -6   1   3       1374.72       1343.81        12.72 o                         
  -5   1   3        866.91        849.76         9.99 o                         
  -4   1   3        190.73        193.64         7.60 o                         
  -3   1   3         63.53        102.37         4.35 o                         
  -2   1   3        508.37        654.97        22.39 o                         
  -1   1   3       1871.38       2068.88        87.13 o                         
   0   1   3      11943.90      10777.12         7.86 o                         
   1   1   3       1934.73       1975.15        10.26 o                         
   2   1   3        694.29        660.84        15.31 o                         
   3   1   3        934.35       1083.93         4.94 o                         
   4   1   3         45.98         49.42         3.57 o                         
   5   1   3        504.99        511.48         5.01 o                         
   6   1   3        473.52        506.13        12.42 o                         
   7   1   3          4.58          5.99         3.88 o                         
   8   1   3          0.40         12.19        11.70 o                         
   9   1   3          6.34          2.24         9.50 o                         
  10   1   3          1.00         -8.24        13.75 o                         
  11   1   3        138.20        140.47        11.96 o                         
  12   1   3        117.63        102.91        13.64 o                         
  13   1   3         17.86         18.15        13.27 o                         
 -12   2   3         78.13         90.70        16.26 o                         
 -11   2   3         92.66         89.37        14.36 o                         
 -10   2   3         62.24         63.05        16.26 o                         
  -9   2   3         21.43          9.12        15.08 o                         
  -8   2   3        169.83        165.42        13.90 o                         
  -7   2   3        524.39        521.66        13.48 o                         
  -6   2   3       2440.18       2295.29        15.27 o                         
  -5   2   3       1792.76       1637.64        12.38 o                         
  -4   2   3        574.35        552.90        22.75 o                         
  -3   2   3        896.88        821.69        55.89 o                         
  -2   2   3        778.48        720.36        30.03 o                         
  -1   2   3       3141.67       3015.97        32.91 o                         
   0   2   3       1194.34       1071.94        23.40 o                         
   1   2   3      12635.50      12285.35        80.88 o                         
   2   2   3        866.44        919.19         9.80 o                         
   3   2   3        482.40        564.83         7.52 o                         
   4   2   3       1327.31       1401.82        36.77 o                         
   5   2   3        869.59       1011.12        43.68 o                         
   6   2   3        157.32        157.90         6.38 o                         
   7   2   3        122.46        150.60        10.03 o                         
   8   2   3          9.78         12.31        11.24 o                         
   9   2   3         10.85         -2.01         8.89 o                         
  10   2   3         46.98         39.79         8.00 o                         
  11   2   3         24.17         33.58         8.53 o                         
  12   2   3          7.32          5.73         9.71 o                         
  13   2   3          6.44          0.89        11.37 o                         
  14   2   3          0.16          2.66        22.94 o                         
 -12   3   3          2.15          2.81        10.23 o                         
 -11   3   3         26.72          9.38        20.51 o                         
 -10   3   3         70.22         42.12        18.88 o                         
  -9   3   3          9.33         19.71        14.85 o                         
  -8   3   3        393.23        385.53        15.88 o                         
  -7   3   3         93.43         85.92        13.45 o                         
  -6   3   3         56.47         50.95         7.03 o                         
  -5   3   3          1.85          6.95         7.75 o                         
  -4   3   3         83.83         64.75         8.51 o                         
  -3   3   3        807.30        764.34        47.97 o                         
  -2   3   3       3395.79       3171.18       160.55 o                         
  -1   3   3       8216.60       7317.93       193.45 o                         
   0   3   3       1108.11        994.40        16.41 o                         
   1   3   3         88.07         76.79         8.85 o                         
   2   3   3        176.66        214.95         6.57 o                         
   3   3   3          6.25         -1.60         4.50 o                         
   4   3   3         12.39         12.31         3.80 o                         
   5   3   3        851.31        889.63         4.12 o                         
   6   3   3         11.07          8.49         2.71 o                         
   7   3   3        140.37        143.16        10.22 o                         
   8   3   3         12.87          0.87         8.43 o                         
   9   3   3        178.54        160.93        13.41 o                         
  10   3   3          3.42          1.95         9.45 o                         
  11   3   3         20.59         15.49         9.47 o                         
  12   3   3          5.20         -3.35        12.20 o                         
  13   3   3          1.46          6.21        12.63 o                         
  14   3   3          0.57         -6.50        14.50 o                         
 -11   4   3          4.35         10.52        20.85 o                         
 -10   4   3          2.84          0.30        19.79 o                         
  -9   4   3          5.71         -3.11        16.37 o                         
  -8   4   3         28.44         18.57        11.39 o                         
  -7   4   3        317.12        310.93        14.55 o                         
  -6   4   3        305.68        317.15        28.60 o                         
  -5   4   3         64.22         69.69         6.55 o                         
  -4   4   3         22.77         15.93         5.68 o                         
  -3   4   3        150.97        108.12         5.55 o                         
  -2   4   3       1584.51       1337.33        97.79 o                         
  -1   4   3      12703.39      10866.84       444.50 o                         
   0   4   3       1491.91       1291.92        64.17 o                         
   1   4   3        443.50        451.50        23.47 o                         
   2   4   3         55.03         74.57         4.28 o                         
   3   4   3        157.85        191.97         3.58 o                         
   4   4   3        872.29        835.94        26.51 o                         
   5   4   3       2454.87       2445.69        53.54 o                         
   6   4   3        364.11        372.23         3.35 o                         
   7   4   3          8.20          8.34         1.97 o                         
   8   4   3         67.74         67.46        12.00 o                         
   9   4   3         11.47         -7.29        13.18 o                         
  10   4   3         39.65         54.20        13.64 o                         
  11   4   3         44.37         45.31        15.88 o                         
  12   4   3         28.33         25.43        12.47 o                         
  13   4   3         31.65         25.96        10.80 o                         
  14   4   3          3.45         21.04        16.10 o                         
 -11   5   3          6.27          4.33        18.38 o                         
 -10   5   3          6.80         18.69        21.42 o                         
  -9   5   3         11.29         26.70        18.84 o                         
  -8   5   3        158.93        133.40        16.90 o                         
  -7   5   3          1.38         -8.93         9.96 o                         
  -6   5   3        198.44        191.86        15.06 o                         
  -5   5   3          3.39          8.47         7.25 o                         
  -4   5   3          7.59          0.24        10.35 o                         
  -3   5   3        824.21        827.02        64.00 o                         
  -2   5   3       1719.94       1559.84        73.65 o                         
  -1   5   3       1718.97       1368.47        76.04 o                         
   0   5   3       2684.29       2298.63        66.83 o                         
   1   5   3          1.78         -6.87         6.87 o                         
   2   5   3       1593.44       1488.93        77.75 o                         
   3   5   3         89.77         74.21         4.31 o                         
   4   5   3        658.78        515.34        33.50 o                         
   5   5   3        982.50        947.41         5.87 o                         
   6   5   3        274.18        270.30         6.65 o                         
   7   5   3       1356.16       1254.09        10.54 o                         
   8   5   3        469.23        433.73        10.22 o                         
   9   5   3         16.06          8.96        13.37 o                         
  10   5   3        101.59        100.96        10.07 o                         
  11   5   3         13.91         11.47        16.03 o                         
  12   5   3          1.66          8.47        17.55 o                         
  13   5   3        111.54        111.24        12.32 o                         
  14   5   3         19.49          6.81        16.60 o                         
 -10   6   3          3.73          1.94        23.59 o                         
  -9   6   3         16.14          8.39        20.28 o                         
  -8   6   3          9.79          9.27        17.93 o                         
  -7   6   3         64.86         71.73        11.26 o                         
  -6   6   3         21.72         19.17         9.92 o                         
  -5   6   3        454.39        427.11        46.21 o                         
  -4   6   3          1.32         -4.02        13.73 o                         
  -3   6   3        182.73        184.59        15.27 o                         
  -2   6   3        562.80        503.61         7.00 o                         
  -1   6   3       1379.24       1224.57        16.14 o                         
   0   6   3       1172.17       1082.75         8.43 o                         
   1   6   3        946.98        884.15         5.72 o                         
   2   6   3       1137.63       1020.94        34.20 o                         
   3   6   3       2795.84       3057.37        18.00 o                         
   4   6   3        224.40        202.54         4.71 o                         
   5   6   3        137.98        126.79         6.74 o                         
   6   6   3         90.74         66.47         7.17 o                         
   7   6   3        328.12        287.74         7.05 o                         
   8   6   3        320.36        320.13         6.15 o                         
   9   6   3       1283.22       1176.87        13.45 o                         
  10   6   3        587.62        533.28        15.73 o                         
  11   6   3        157.10        137.73        12.27 o                         
  12   6   3         75.25         76.95        18.04 o                         
  13   6   3          7.26          6.46        20.59 o                         
  14   6   3          0.15         -2.75        16.34 o                         
  -9   7   3          3.70         -6.87        21.00 o                         
  -8   7   3          0.02          4.29        13.78 o                         
  -7   7   3          7.27         -3.29        11.85 o                         
  -6   7   3          3.28          0.28        11.01 o                         
  -5   7   3         44.21         32.25         8.18 o                         
  -4   7   3        160.62        141.43         9.60 o                         
  -3   7   3         11.61          6.91         7.54 o                         
  -2   7   3        165.88        161.61         7.01 o                         
  -1   7   3          8.13          7.96         7.27 o                         
   0   7   3         79.18         89.90         7.24 o                         
   1   7   3        185.50        176.61         5.89 o                         
   2   7   3        770.36        718.67        21.94 o                         
   3   7   3       1425.98       1476.97         8.92 o                         
   4   7   3       1147.30       1098.24         7.63 o                         
   5   7   3        433.45        441.37         7.83 o                         
   6   7   3         12.42         25.59         6.34 o                         
   7   7   3         78.99         79.45         8.35 o                         
   8   7   3         21.01         28.92         7.54 o                         
   9   7   3          0.78          5.93         9.69 o                         
  10   7   3        574.93        512.62        16.10 o                         
  11   7   3        239.68        181.33        16.79 o                         
  12   7   3        323.34        282.78        17.74 o                         
  13   7   3         98.89         89.56        21.35 o                         
  14   7   3          7.53         17.74        24.31 o                         
  -9   8   3          3.76          2.77        18.88 o                         
  -8   8   3          5.68         -0.86        14.54 o                         
  -7   8   3          7.97         26.08        13.22 o                         
  -6   8   3          6.26         -6.85        12.29 o                         
  -5   8   3          3.57          4.72        10.64 o                         
  -4   8   3          1.29          8.63        10.13 o                         
  -3   8   3         20.63         15.70         9.77 o                         
  -2   8   3          4.25         16.82         8.92 o                         
  -1   8   3          0.18          2.22         7.25 o                         
   0   8   3         49.01         45.63         8.41 o                         
   1   8   3         29.09         23.21         6.52 o                         
   2   8   3        236.75        209.59        11.45 o                         
   3   8   3        155.40        136.21        10.10 o                         
   4   8   3        607.93        588.64         7.63 o                         
   5   8   3        168.82        173.54        12.76 o                         
   6   8   3        104.68         89.85         7.24 o                         
   7   8   3         51.28         59.10         7.48 o                         
   8   8   3         23.21         38.08         7.73 o                         
   9   8   3        225.32        239.69         4.88 o                         
  10   8   3        332.87        289.32        15.73 o                         
  11   8   3        166.42        143.61        16.90 o                         
  12   8   3        207.65        173.20        14.81 o                         
  13   8   3         41.86         31.37        21.84 o                         
  14   8   3          0.35          3.65        22.71 o                         
  -8   9   3          0.10         -2.85        16.91 o                         
  -7   9   3          3.84          4.73        15.58 o                         
  -6   9   3         32.29         42.11        11.43 o                         
  -5   9   3         54.26         59.42        12.11 o                         
  -4   9   3          3.66         13.51        10.98 o                         
  -3   9   3        102.42         83.28        10.06 o                         
  -2   9   3        102.01         80.23         9.52 o                         
  -1   9   3          9.71          7.78         9.43 o                         
   0   9   3         14.38         10.35         6.73 o                         
   1   9   3         84.30         80.07         6.63 o                         
   2   9   3          0.49         -0.36         8.59 o                         
   3   9   3          6.90         14.00         8.42 o                         
   4   9   3        190.01        191.05         9.44 o                         
   5   9   3         53.51         44.19         8.93 o                         
   6   9   3        134.42        146.53         9.23 o                         
   7   9   3          2.46          9.42         7.77 o                         
   8   9   3         10.67          0.52         7.88 o                         
   9   9   3          9.45         16.37         9.99 o                         
  10   9   3          6.79          6.64         3.56 o                         
  11   9   3         30.52         21.08        17.43 o                         
  12   9   3         65.06         50.94        18.88 o                         
  13   9   3         47.99         56.78        22.68 o                         
  14   9   3          2.56          4.41        19.18 o                         
  -7  10   3          4.86         13.01        16.81 o                         
  -6  10   3         32.45         30.78        13.10 o                         
  -5  10   3         49.98         59.53        13.40 o                         
  -4  10   3         75.24        101.43        18.52 o                         
  -3  10   3        171.93        178.09        12.21 o                         
  -2  10   3          4.23         10.29        10.69 o                         
  -1  10   3          0.27         -0.87         8.23 o                         
   0  10   3          0.25         -1.69         9.39 o                         
   1  10   3        306.19        287.62         8.60 o                         
   2  10   3        170.50        161.38         7.25 o                         
   3  10   3          5.00          7.68         9.34 o                         
   4  10   3        108.25        111.97         7.99 o                         
   5  10   3         34.07         20.43         9.19 o                         
   6  10   3         30.72         30.92         6.85 o                         
   7  10   3         11.78         -1.85         9.76 o                         
   8  10   3         11.45          2.54        10.29 o                         
   9  10   3          9.86          7.22        10.82 o                         
  10  10   3         38.96         35.77         5.60 o                         
  11  10   3         50.73         59.79        19.11 o                         
  12  10   3         72.64         76.73        20.70 o                         
  13  10   3          0.44        -17.13        23.74 o                         
  -6  11   3         10.62         -4.94        14.48 o                         
  -5  11   3         26.68         22.41        11.51 o                         
  -4  11   3         22.67         12.94        14.06 o                         
  -3  11   3         36.91         43.57         9.71 o                         
  -2  11   3        115.30        115.32        12.08 o                         
  -1  11   3         12.94         21.92        11.37 o                         
   0  11   3         81.48         94.72        10.78 o                         
   1  11   3        167.73        180.48        10.79 o                         
   2  11   3         34.72         33.34         8.36 o                         
   3  11   3        163.27        157.34         9.93 o                         
   4  11   3          0.09         -8.54        10.07 o                         
   5  11   3         27.07         32.99         8.38 o                         
   6  11   3         16.05         11.09        10.48 o                         
   7  11   3         41.66         33.47         7.80 o                         
   8  11   3         11.68         10.58         8.11 o                         
   9  11   3          1.42         -2.09        11.40 o                         
  10  11   3         13.29         12.15         6.73 o                         
  11  11   3          9.23          3.57         5.38 o                         
  12  11   3          1.10          4.86        21.95 o                         
  13  11   3          0.05         -1.86        24.80 o                         
  -5  12   3         41.22         47.27        18.33 o                         
  -4  12   3         14.14         10.36        13.69 o                         
  -3  12   3         62.34         58.98        12.59 o                         
  -2  12   3         97.27         96.70        11.44 o                         
  -1  12   3         82.45         89.29        12.55 o                         
   0  12   3         89.60         88.67        11.92 o                         
   1  12   3        135.23        140.33        10.50 o                         
   2  12   3        247.58        239.04        10.96 o                         
   3  12   3        133.54        121.73        11.05 o                         
   4  12   3          3.81         14.80        11.60 o                         
   5  12   3         13.34          9.00         9.18 o                         
   6  12   3         15.05         16.07         9.29 o                         
   7  12   3         12.39         21.10         9.77 o                         
   8  12   3          6.72          4.48        12.18 o                         
   9  12   3          6.16          2.18        12.60 o                         
  10  12   3          0.06         -4.32         7.86 o                         
  11  12   3         15.63         15.29         6.87 o                         
  12  12   3          0.00          9.69        23.32 o                         
  -3  13   3         23.00         20.72        14.59 o                         
  -2  13   3          1.49          4.10        15.11 o                         
  -1  13   3         38.43         32.09        14.05 o                         
   0  13   3         65.44         69.42        13.29 o                         
   1  13   3         58.65         52.44        12.98 o                         
   2  13   3        100.60        107.95        10.70 o                         
   3  13   3        151.38        155.53        15.27 o                         
   4  13   3         50.86         41.57        12.48 o                         
   5  13   3          2.10          3.27        12.20 o                         
   6  13   3         19.37         26.37        10.69 o                         
   7  13   3         67.57         75.36         9.64 o                         
   8  13   3         16.99         11.57        13.41 o                         
   9  13   3          4.14          5.56        13.33 o                         
  10  13   3          2.49          6.69         9.57 o                         
  11  13   3         17.24         17.51         8.25 o                         
  12  13   3          1.37          2.44         6.06 o                         
  -2  14   3          3.65         -0.22        15.23 o                         
  -1  14   3          0.26         -6.95        16.08 o                         
   0  14   3         48.04         59.06        15.79 o                         
   1  14   3         76.31         82.21        11.36 o                         
   2  14   3         90.31         79.21        14.19 o                         
   3  14   3        100.99         90.56        14.38 o                         
   4  14   3         68.23         71.79        11.56 o                         
   5  14   3         37.45         39.52        13.72 o                         
   6  14   3         10.45          8.08        11.54 o                         
   7  14   3         16.05          7.98        13.87 o                         
   8  14   3         38.32         18.85        14.04 o                         
   9  14   3         14.73         17.45        15.40 o                         
  10  14   3         12.15         19.46        11.39 o                         
  11  14   3          0.57         -3.14         9.97 o                         
   0  15   3          0.79         -0.35        14.82 o                         
   1  15   3          5.60          3.49        14.82 o                         
   2  15   3         35.34         32.63        16.97 o                         
   3  15   3         30.36         36.70        15.56 o                         
   4  15   3          8.91         18.53        13.11 o                         
   5  15   3          7.25         10.35        11.92 o                         
   6  15   3         58.51         60.52        13.35 o                         
   7  15   3         66.23         71.69        15.97 o                         
   8  15   3         21.01         14.47        16.64 o                         
   9  15   3         21.24         20.59        12.50 o                         
   4  16   3         11.29         12.62        17.50 o                         
   5  16   3         30.01         27.54        18.40 o                         
   6  16   3         32.53         27.97        17.80 o                         
  -7 -15   4         12.77         15.57        12.55 o                         
  -6 -15   4          8.03          3.47        13.15 o                         
  -5 -15   4         29.64         29.10        13.78 o                         
  -4 -15   4         20.17         33.49        14.01 o                         
  -3 -15   4         38.12         44.50        14.26 o                         
  -9 -14   4         62.04         62.09        10.84 o                         
  -8 -14   4         75.71         93.06        14.05 o                         
  -7 -14   4         83.15        105.49        19.81 o                         
  -6 -14   4         28.83         35.68        11.28 o                         
  -5 -14   4         19.58         23.12        11.48 o                         
  -4 -14   4          4.10         10.35        10.11 o                         
  -3 -14   4          5.92          5.47        10.33 o                         
  -2 -14   4         40.08         42.94        11.13 o                         
  -1 -14   4        109.75        132.50        12.92 o                         
   0 -14   4         97.29        121.48        20.02 o                         
 -11 -13   4          0.08         -5.43        19.71 o                         
 -10 -13   4          2.99         -1.66         9.91 o                         
  -9 -13   4          9.66          9.26         9.30 o                         
  -8 -13   4         24.63         31.52        10.76 o                         
  -7 -13   4         20.13         21.05         9.93 o                         
  -6 -13   4         16.06         18.36         9.15 o                         
  -5 -13   4         30.03         32.17        10.11 o                         
  -4 -13   4         42.73         49.31        10.28 o                         
  -3 -13   4        141.23        155.78        19.29 o                         
  -2 -13   4        110.63        125.31        11.19 o                         
  -1 -13   4          1.72         -0.21         9.79 o                         
   0 -13   4         17.04         29.23        11.84 o                         
   1 -13   4         74.46         99.58        12.78 o                         
   2 -13   4         57.28         71.29        14.33 o                         
 -11 -12   4          4.95        -13.86        20.81 o                         
 -10 -12   4          2.70         -2.53         8.71 o                         
  -9 -12   4          0.63         -0.10         8.18 o                         
  -8 -12   4          4.46          1.85         9.18 o                         
  -7 -12   4         27.68         32.74         9.10 o                         
  -6 -12   4         45.85         58.75         9.07 o                         
  -5 -12   4          0.18          3.45         8.83 o                         
  -4 -12   4          2.69          2.41         8.83 o                         
  -3 -12   4         14.41          7.67         7.59 o                         
  -2 -12   4        181.58        196.66        23.00 o                         
  -1 -12   4        203.07        222.04        28.98 o                         
   0 -12   4         15.98         18.72         9.38 o                         
   1 -12   4         28.17         28.54         9.69 o                         
   2 -12   4         81.04         94.82         9.62 o                         
   3 -12   4         66.54         83.86        13.80 o                         
   4 -12   4         67.01        101.81        14.50 o                         
 -12 -11   4          3.59          5.13        21.08 o                         
 -11 -11   4          1.45         11.13        20.06 o                         
 -10 -11   4          0.01         -0.57         7.59 o                         
  -9 -11   4          0.08          6.84         8.47 o                         
  -8 -11   4          1.69         -2.19         8.08 o                         
  -7 -11   4          0.57         -0.17         8.19 o                         
  -6 -11   4         12.52         12.36         9.91 o                         
  -5 -11   4          1.93         -3.95         8.14 o                         
  -4 -11   4        130.73        125.29        12.21 o                         
  -3 -11   4          0.28         -6.04        10.58 o                         
  -2 -11   4         15.18         20.21        10.81 o                         
  -1 -11   4          0.84          3.97        10.72 o                         
   0 -11   4         72.21         86.29         7.49 o                         
   1 -11   4         34.45         43.15        10.32 o                         
   2 -11   4         36.61         39.17         9.35 o                         
   3 -11   4        169.92        181.42        18.33 o                         
   4 -11   4         61.55         71.61        16.06 o                         
   5 -11   4          8.24         10.10        12.05 o                         
 -13 -10   4         15.54         13.98        18.23 o                         
 -12 -10   4         17.71         12.38        16.64 o                         
 -11 -10   4         25.95         17.13        19.37 o                         
 -10 -10   4         21.10          8.36        13.56 o                         
  -9 -10   4          2.23         -1.62         7.25 o                         
  -8 -10   4          0.20          5.14         6.97 o                         
  -7 -10   4          4.77          7.95         8.41 o                         
  -6 -10   4          2.29          2.83         8.87 o                         
  -5 -10   4          0.21          0.58         8.93 o                         
  -4 -10   4         38.57         43.74         9.15 o                         
  -3 -10   4         36.29         30.08         7.79 o                         
  -2 -10   4         12.48         10.72         9.73 o                         
  -1 -10   4          6.87         -3.04         8.38 o                         
   0 -10   4          0.36         -8.08        10.31 o                         
   1 -10   4         19.66         27.04         6.84 o                         
   2 -10   4         55.26         60.83         8.17 o                         
   3 -10   4         34.94         38.87         9.52 o                         
   4 -10   4         42.87         45.05         9.71 o                         
   5 -10   4         35.33         28.36        11.13 o                         
   6 -10   4         29.18         21.83         9.75 o                         
 -13  -9   4          1.58         -2.24        21.80 o                         
 -12  -9   4         26.32         26.13        20.32 o                         
 -11  -9   4         89.48         82.80        17.28 o                         
 -10  -9   4        164.22        174.53        17.62 o                         
  -9  -9   4        133.11        137.67        11.51 o                         
  -8  -9   4          2.93          1.46         5.89 o                         
  -7  -9   4        158.33        151.69        23.63 o                         
  -6  -9   4         51.47         48.65         7.80 o                         
  -5  -9   4         14.33         15.25         8.38 o                         
  -4  -9   4         58.38         62.77         7.17 o                         
  -3  -9   4         62.25         64.38        11.13 o                         
  -2  -9   4         15.98         31.15         9.07 o                         
  -1  -9   4          8.47         14.39         8.98 o                         
   0  -9   4         13.46         16.78         9.29 o                         
   1  -9   4         21.14         15.91         9.11 o                         
   2  -9   4         32.71         32.65        10.11 o                         
   3  -9   4         74.08         89.21         8.98 o                         
   4  -9   4          2.66          7.59         9.58 o                         
   5  -9   4          1.62          5.18         9.19 o                         
   6  -9   4          4.21          7.93        11.29 o                         
   7  -9   4          7.07         18.28        12.45 o                         
 -13  -8   4         10.78         12.27        21.35 o                         
 -12  -8   4         10.25          9.80        19.94 o                         
 -11  -8   4         55.48         46.49        18.38 o                         
 -10  -8   4        103.37         93.78        16.45 o                         
  -9  -8   4         57.06         65.60        15.23 o                         
  -8  -8   4        130.33        135.03         5.61 o                         
  -7  -8   4        220.38        231.23        12.42 o                         
  -6  -8   4         31.30         30.27        11.38 o                         
  -5  -8   4        273.03        285.74        50.31 o                         
  -4  -8   4          0.16         -4.51         6.54 o                         
  -3  -8   4        128.63        142.96        20.26 o                         
  -2  -8   4         26.44         32.00         9.48 o                         
  -1  -8   4         31.48         40.38         7.10 o                         
   0  -8   4         29.66         30.81        16.39 o                         
   1  -8   4          0.43         -2.45         7.53 o                         
   2  -8   4          5.88          2.72         9.09 o                         
   3  -8   4         97.72        106.61        11.72 o                         
   4  -8   4         45.68         52.69         8.61 o                         
   5  -8   4         10.08         13.90         7.36 o                         
   6  -8   4         43.83         45.84        12.16 o                         
   7  -8   4        134.78        139.61        13.80 o                         
   8  -8   4         22.03         25.01        14.54 o                         
 -13  -7   4          7.70        -11.05        22.56 o                         
 -12  -7   4        116.70        103.01        14.81 o                         
 -11  -7   4         93.23         89.41        17.05 o                         
 -10  -7   4         94.09         82.35        14.89 o                         
  -9  -7   4        114.10        123.86        14.40 o                         
  -8  -7   4        110.45         89.60        13.37 o                         
  -7  -7   4         58.45         64.63         6.74 o                         
  -6  -7   4         89.10         87.30         5.94 o                         
  -5  -7   4        304.95        312.88        21.56 o                         
  -4  -7   4        643.25        664.01        26.77 o                         
  -3  -7   4          0.29         10.29         5.61 o                         
  -2  -7   4        171.98        199.49        16.39 o                         
  -1  -7   4        289.08        320.56        33.60 o                         
   0  -7   4         13.53          4.53         7.87 o                         
   1  -7   4         19.82         12.26         6.78 o                         
   2  -7   4          2.29         13.48        11.76 o                         
   3  -7   4         64.83         66.54        15.69 o                         
   4  -7   4        155.51        154.82        11.69 o                         
   5  -7   4        111.28        120.48        10.27 o                         
   6  -7   4          2.37         -8.30         8.68 o                         
   7  -7   4          4.71         -4.80         9.85 o                         
   8  -7   4         60.17         55.64        13.86 o                         
   9  -7   4          1.07          2.35        12.45 o                         
 -14  -6   4          1.69          9.83        18.05 o                         
 -13  -6   4          0.54          2.18        12.87 o                         
 -12  -6   4         51.40         54.96        19.41 o                         
 -11  -6   4        134.33        126.64        16.22 o                         
 -10  -6   4        221.50        198.31        11.70 o                         
  -9  -6   4          2.11         14.97        13.52 o                         
  -8  -6   4        171.34        156.00         9.88 o                         
  -7  -6   4        235.13        266.57        12.57 o                         
  -6  -6   4        857.07        822.68        67.19 o                         
  -5  -6   4       1959.33       2119.46       126.16 o                         
  -4  -6   4       1073.67       1139.38        55.92 o                         
  -3  -6   4         73.71         80.45         4.92 o                         
  -2  -6   4         71.72         74.08        10.86 o                         
  -1  -6   4         33.23         22.30         4.92 o                         
   0  -6   4        111.75         77.11        10.42 o                         
   1  -6   4         21.53          6.88         7.82 o                         
   2  -6   4        171.75        192.98        25.51 o                         
   3  -6   4        151.95        157.61        19.60 o                         
   4  -6   4        150.72        180.21        11.87 o                         
   5  -6   4         70.59         77.41         7.34 o                         
   6  -6   4        163.36        178.10        13.50 o                         
   7  -6   4         53.84         61.61         9.42 o                         
   8  -6   4          3.81         -1.12        11.84 o                         
   9  -6   4          0.75          3.10        11.54 o                         
  10  -6   4          0.46          1.96        14.33 o                         
 -14  -5   4          2.87         -3.64        14.87 o                         
 -13  -5   4          6.11         24.48        15.46 o                         
 -12  -5   4         62.90         58.49        21.00 o                         
 -11  -5   4        169.79        166.56        16.94 o                         
 -10  -5   4        117.62        114.48        11.24 o                         
  -9  -5   4         77.14         71.26         9.91 o                         
  -8  -5   4         64.14         66.66        12.42 o                         
  -7  -5   4        746.18        733.99        13.29 o                         
  -6  -5   4        457.28        448.12         8.41 o                         
  -5  -5   4       1286.49       1323.95        55.93 o                         
  -4  -5   4        621.84        664.65        22.73 o                         
  -3  -5   4        245.75        223.51         4.55 o                         
  -2  -5   4        101.46         77.98         4.31 o                         
  -1  -5   4        697.20        677.87        56.27 o                         
   0  -5   4        221.98        217.80        20.32 o                         
   1  -5   4        292.15        226.73        11.83 o                         
   2  -5   4        269.97        290.59        23.17 o                         
   3  -5   4        761.34        813.81        64.57 o                         
   4  -5   4         79.12         82.97         6.88 o                         
   5  -5   4          1.47         -4.27         6.35 o                         
   6  -5   4        121.83        120.14         8.73 o                         
   7  -5   4          7.24          5.87        10.02 o                         
   8  -5   4          2.90          4.39         8.89 o                         
   9  -5   4         29.70         31.23         9.93 o                         
  10  -5   4          3.53         -2.22        12.79 o                         
  11  -5   4          0.01         -0.42        26.93 o                         
 -14  -4   4          8.09          5.93        18.64 o                         
 -13  -4   4          1.73          4.73        15.14 o                         
 -12  -4   4          6.82          8.75        13.74 o                         
 -11  -4   4         27.93         29.15        11.13 o                         
 -10  -4   4         83.98         86.60        14.40 o                         
  -9  -4   4         13.53         13.03        12.84 o                         
  -8  -4   4        231.11        190.75        12.19 o                         
  -7  -4   4        531.93        488.93        20.62 o                         
  -6  -4   4       1750.05       1896.78        97.65 o                         
  -5  -4   4       3771.09       3957.62       210.48 o                         
  -4  -4   4       2037.83       2223.56       103.40 o                         
  -3  -4   4        169.93        156.27         8.01 o                         
  -2  -4   4       1801.59       1842.26        79.00 o                         
  -1  -4   4        438.02        357.94        34.01 o                         
   0  -4   4       4142.80       3501.41       473.08 o                         
   1  -4   4        557.16        528.37        40.87 o                         
   2  -4   4        820.18        873.52        60.97 o                         
   3  -4   4        822.81        872.69        36.44 o                         
   4  -4   4        199.74        228.11        12.00 o                         
   5  -4   4        256.79        264.05        12.21 o                         
   6  -4   4        302.82        316.48        19.72 o                         
   7  -4   4        265.79        288.92        19.16 o                         
   8  -4   4        102.61        119.18        16.41 o                         
   9  -4   4          5.29          1.39        10.18 o                         
  10  -4   4          5.96          9.40         9.89 o                         
  11  -4   4          0.02         -3.99        12.21 o                         
 -13  -3   4          9.43          7.60        13.85 o                         
 -12  -3   4         39.27         39.55        13.91 o                         
 -11  -3   4         58.52         51.45        11.67 o                         
 -10  -3   4          2.76          6.38        10.39 o                         
  -9  -3   4        203.44        198.50        13.48 o                         
  -8  -3   4          2.34         -1.73         7.46 o                         
  -7  -3   4        248.46        250.11         6.32 o                         
  -6  -3   4        566.53        569.16        27.90 o                         
  -5  -3   4        229.92        236.99         7.75 o                         
  -4  -3   4        669.56        656.08        24.16 o                         
  -3  -3   4         79.16        109.19         3.24 o                         
  -2  -3   4       1047.00        976.52        38.73 o                         
  -1  -3   4       3160.61       3007.98       191.89 o                         
   0  -3   4       1245.28       1104.42        62.08 o                         
   1  -3   4        262.10        240.63        22.85 o                         
   2  -3   4        829.81        771.18        60.56 o                         
   3  -3   4        777.67        696.95        34.95 o                         
   4  -3   4        130.04        142.30         6.17 o                         
   5  -3   4       1083.52       1154.95        52.07 o                         
   6  -3   4        606.64        638.62        56.54 o                         
   7  -3   4        535.42        569.50        42.77 o                         
   8  -3   4        464.58        474.95        54.20 o                         
   9  -3   4         62.07         76.70        11.72 o                         
  10  -3   4         36.48         31.89         9.64 o                         
  11  -3   4          0.89         -1.60        10.40 o                         
  12  -3   4         23.01         29.37        12.59 o                         
 -13  -2   4          3.72          0.10        16.83 o                         
 -12  -2   4         21.47          6.14        14.26 o                         
 -11  -2   4         40.93         38.57        12.41 o                         
 -10  -2   4          6.15          9.05        10.50 o                         
  -9  -2   4        145.40        146.93         3.93 o                         
  -8  -2   4         11.57         13.06         3.72 o                         
  -7  -2   4        329.87        334.56         4.63 o                         
  -6  -2   4        214.99        228.20        12.71 o                         
  -5  -2   4        644.48        643.06        19.24 o                         
  -4  -2   4         49.96         62.93         4.17 o                         
  -3  -2   4        579.70        606.99        25.18 o                         
  -2  -2   4       4733.40       4588.05       150.93 o                         
  -1  -2   4       2678.07       2646.69       105.17 o                         
   0  -2   4        677.41        662.76        46.38 o                         
   1  -2   4        829.69        683.44        51.92 o                         
   2  -2   4         53.10         34.98         3.20 o                         
   3  -2   4        209.29        181.10         8.80 o                         
   4  -2   4        661.86        817.29        36.14 o                         
   5  -2   4        523.61        562.91         8.89 o                         
   6  -2   4       1601.18       1766.49       113.68 o                         
   7  -2   4        934.28        989.70        60.11 o                         
   8  -2   4       1654.09       1735.64       144.18 o                         
   9  -2   4        297.58        320.15        24.78 o                         
  10  -2   4         20.12         14.79        12.59 o                         
  11  -2   4          6.45         19.38         9.63 o                         
  12  -2   4          5.27          7.69         9.87 o                         
 -13  -1   4         26.46         21.51        16.02 o                         
 -12  -1   4          6.71          3.52        14.33 o                         
 -11  -1   4          9.97          9.50         2.53 o                         
 -10  -1   4          9.82         10.30         4.75 o                         
  -9  -1   4          4.07         14.66        14.05 o                         
  -8  -1   4          8.20          8.20        12.53 o                         
  -7  -1   4        261.77        245.03         8.47 o                         
  -6  -1   4         78.00         66.28         9.19 o                         
  -5  -1   4       1482.49       1637.27         9.91 o                         
  -3  -1   4        254.73        294.90         7.94 o                         
  -2  -1   4       7451.52       7730.44       104.19 o                         
  -1  -1   4       1877.70       1939.27        32.12 o                         
   0  -1   4         37.32         64.41         6.29 o                         
   1  -1   4       1096.17       1117.49        41.70 o                         
   2  -1   4       5329.07       5684.22       305.74 o                         
   3  -1   4        580.37        607.09        20.52 o                         
   4  -1   4         10.00         11.93         6.15 o                         
   5  -1   4         67.16        113.95         6.38 o                         
   6  -1   4         90.19        105.71         7.10 o                         
   7  -1   4        414.20        440.05         9.36 o                         
   8  -1   4        626.58        629.96        29.59 o                         
   9  -1   4        139.31        135.07        14.57 o                         
  10  -1   4         46.13         49.88         7.96 o                         
  11  -1   4        170.74        184.48         9.15 o                         
  12  -1   4        171.71        165.45        17.55 o                         
  13  -1   4         47.77          9.08        27.35 o                         
 -13   0   4          2.28          1.02        14.41 o                         
 -12   0   4          6.80          8.46         3.49 o                         
 -11   0   4          9.53          4.10        17.36 o                         
 -10   0   4         28.88         38.67        16.60 o                         
  -9   0   4         12.53         17.66        14.62 o                         
  -8   0   4          9.87         19.87        12.27 o                         
  -7   0   4         76.13         73.27         8.20 o                         
  -6   0   4         57.98         49.57         9.50 o                         
  -5   0   4         49.86         50.97         8.05 o                         
  -4   0   4         42.44         61.72         6.84 o                         
  -3   0   4         40.09         41.86         5.01 o                         
  -2   0   4       1285.38       1475.72         5.62 o                         
  -1   0   4       4881.46       5747.58         6.23 o                         
   0   0   4       2455.58       2500.62         8.39 o                         
   1   0   4       1414.97       1588.04         4.18 o                         
   2   0   4         10.82         11.71         2.90 o                         
   3   0   4       1151.64       1156.19         5.68 o                         
   4   0   4        141.62        137.88         3.83 o                         
   5   0   4        406.62        481.63         6.23 o                         
   6   0   4        293.44        279.06         6.04 o                         
   7   0   4        313.40        297.54         7.29 o                         
   8   0   4        394.80        401.43        10.65 o                         
   9   0   4        258.56        272.95         8.11 o                         
  10   0   4        201.46        208.38         6.36 o                         
  11   0   4        154.44        159.15        19.11 o                         
  12   0   4        120.30        135.94        19.71 o                         
  13   0   4         89.80         96.64        15.28 o                         
 -13   1   4         42.18         34.84         7.12 o                         
 -12   1   4         21.35         28.52        13.35 o                         
 -11   1   4         19.77         14.85        20.02 o                         
 -10   1   4         66.56         60.13        17.78 o                         
  -9   1   4         42.36         48.24        15.54 o                         
  -8   1   4         45.20         49.83        13.29 o                         
  -7   1   4        125.90        133.62        12.57 o                         
  -6   1   4        180.34        178.86        10.33 o                         
  -5   1   4        104.22         92.53         6.72 o                         
  -4   1   4        534.21        573.81         8.85 o                         
  -3   1   4        207.56        223.87        15.86 o                         
  -2   1   4          0.17         -0.81         3.05 o                         
  -1   1   4         16.13         -4.92         4.92 o                         
   0   1   4        209.87        263.59        17.83 o                         
   1   1   4       3494.52       3496.65        50.27 o                         
   2   1   4          0.19         -3.57         3.57 o                         
   3   1   4         70.50         70.82         3.21 o                         
   4   1   4         45.46         56.52         4.37 o                         
   5   1   4         75.68         72.62         4.63 o                         
   7   1   4        129.84        142.66        10.79 o                         
   8   1   4         68.78         51.32        12.46 o                         
   9   1   4         10.23          8.62        13.64 o                         
  10   1   4          3.26          1.41        14.32 o                         
  11   1   4        156.78        152.10        12.17 o                         
  12   1   4         82.12         76.78        12.10 o                         
  13   1   4        105.04        101.94        16.15 o                         
 -12   2   4         93.82        111.24        14.76 o                         
 -11   2   4         66.03         65.37        21.12 o                         
 -10   2   4         36.00         40.30        17.55 o                         
  -9   2   4         82.84         92.00        15.12 o                         
  -8   2   4         95.93         97.50        14.21 o                         
  -7   2   4        563.90        568.42        11.05 o                         
  -6   2   4        723.32        673.44         9.99 o                         
  -5   2   4        189.02        187.48        10.22 o                         
  -4   2   4       1825.75       1900.98       145.70 o                         
  -3   2   4        895.27        884.23        82.04 o                         
  -2   2   4         29.86         16.78         3.89 o                         
  -1   2   4       2135.70       1851.97        68.48 o                         
   0   2   4        150.91         99.85         7.63 o                         
   1   2   4        857.49        788.00        10.37 o                         
   2   2   4          0.31         -0.87         2.86 o                         
   3   2   4       1385.57       1407.77         7.03 o                         
   4   2   4        720.23        754.61        14.38 o                         
   5   2   4         91.20        106.75         4.07 o                         
   6   2   4         18.90         15.11         6.06 o                         
   7   2   4        300.84        242.37        10.71 o                         
   8   2   4        149.32        139.44         9.00 o                         
   9   2   4         43.14         52.54         8.92 o                         
  10   2   4         88.45         86.78        10.04 o                         
  11   2   4        106.80        112.82        12.03 o                         
  12   2   4         83.53         83.01        13.75 o                         
  13   2   4         23.90         19.49        15.32 o                         
 -12   3   4         79.57         74.22        11.54 o                         
 -11   3   4        237.80        222.81        22.83 o                         
 -10   3   4        239.23        218.71        18.50 o                         
  -9   3   4         56.87         52.72        16.98 o                         
  -8   3   4        585.75        592.39        12.72 o                         
  -7   3   4        160.61        154.02        10.22 o                         
  -6   3   4          0.79        -12.69        12.69 o                         
  -5   3   4        364.05        410.89        37.32 o                         
  -4   3   4        147.49        135.42         6.48 o                         
  -3   3   4       1070.18       1097.92        76.10 o                         
  -2   3   4       4400.54       4317.41       309.43 o                         
  -1   3   4          2.84         14.45         6.29 o                         
   0   3   4         25.80         12.74         3.55 o                         
   1   3   4         19.93         31.72         6.72 o                         
   2   3   4          1.18          9.96         3.49 o                         
   3   3   4        382.23        438.23         4.51 o                         
   4   3   4         37.50         59.95         5.72 o                         
   5   3   4       1074.15       1141.54        13.24 o                         
   6   3   4         25.18         25.65         4.82 o                         
   7   3   4         53.58         45.99         6.50 o                         
   8   3   4          1.13          0.08        11.66 o                         
   9   3   4        222.99        213.28        13.10 o                         
  10   3   4          1.83         -2.89         9.96 o                         
  11   3   4          2.50          7.91        10.71 o                         
  12   3   4         28.96         28.89         9.51 o                         
  13   3   4          5.87         -1.48        13.94 o                         
  14   3   4          2.47         -5.78        18.25 o                         
 -11   4   4         26.11         21.65        24.27 o                         
 -10   4   4        157.68        156.49        16.10 o                         
  -9   4   4        130.46        115.92        17.93 o                         
  -8   4   4        182.94        182.47        15.76 o                         
  -7   4   4       1091.17       1014.00        16.67 o                         
  -6   4   4        167.66        176.07        10.73 o                         
  -5   4   4        256.51        250.98        12.63 o                         
  -4   4   4         30.31         38.58         6.84 o                         
  -3   4   4       1308.81       1150.23       124.77 o                         
  -2   4   4       3456.28       3065.15       224.82 o                         
  -1   4   4       4686.27       4100.56       147.58 o                         
   0   4   4       1655.12       1482.61         8.93 o                         
   1   4   4        120.89        107.84         4.38 o                         
   2   4   4        181.25        224.55         4.54 o                         
   3   4   4       1999.64       2147.82        60.20 o                         
   4   4   4        124.43        136.94        13.09 o                         
   5   4   4        490.75        533.23        14.03 o                         
   6   4   4         13.67          6.00         4.63 o                         
   7   4   4         12.34         14.95         3.42 o                         
   8   4   4        172.59        165.38         9.15 o                         
   9   4   4         52.40         52.95         9.31 o                         
  10   4   4          3.01          1.25        14.43 o                         
  11   4   4          5.81          0.27        15.50 o                         
  12   4   4         11.02         23.75        10.09 o                         
  13   4   4         42.94         47.04        14.34 o                         
  14   4   4          5.35         10.61        14.37 o                         
 -11   5   4         45.78         21.99        26.74 o                         
 -10   5   4         54.22         46.07        15.95 o                         
  -9   5   4        101.67         94.08        19.68 o                         
  -8   5   4        175.28        175.03        16.94 o                         
  -7   5   4        288.10        290.46        34.03 o                         
  -6   5   4        264.75        285.57        34.13 o                         
  -5   5   4        158.49        173.25         8.98 o                         
  -4   5   4         14.34         10.08         6.50 o                         
  -3   5   4        285.58        306.54        31.62 o                         
  -2   5   4        397.88        308.66        18.10 o                         
  -1   5   4          1.27          8.84         6.78 o                         
   0   5   4          9.60          7.30         5.16 o                         
   1   5   4        272.98        248.92         5.72 o                         
   2   5   4        552.62        508.64        41.27 o                         
   3   5   4        744.68        687.68        11.91 o                         
   4   5   4        978.35       1022.86        29.30 o                         
   5   5   4         80.88         59.92         6.01 o                         
   6   5   4         25.01         23.87         5.39 o                         
   7   5   4         72.26         81.97         3.91 o                         
   8   5   4         20.35         19.67        10.01 o                         
   9   5   4        847.65        765.25        14.62 o                         
  10   5   4         31.57         26.78        14.09 o                         
  11   5   4          0.67          6.76        11.39 o                         
  12   5   4          5.80         11.05        16.67 o                         
  13   5   4          5.59          2.95        12.00 o                         
  14   5   4         18.58         10.46        17.20 o                         
 -10   6   4          6.91          6.34        22.11 o                         
  -9   6   4         33.09         20.55        20.55 o                         
  -8   6   4         34.42         13.41        16.98 o                         
  -7   6   4        107.17        107.54        22.03 o                         
  -6   6   4        121.31        131.57         8.84 o                         
  -5   6   4         43.34         52.11         7.79 o                         
  -4   6   4          7.14          5.57         7.32 o                         
  -3   6   4        502.99        488.35        34.64 o                         
  -2   6   4       1698.96       1606.70       125.72 o                         
  -1   6   4         78.91         53.90         6.78 o                         
   0   6   4        533.66        433.35         5.75 o                         
   1   6   4        519.90        392.35         6.55 o                         
   2   6   4        576.82        543.67         5.66 o                         
   3   6   4       1502.91       1537.43        54.30 o                         
   4   6   4        760.84        755.47        12.61 o                         
   5   6   4        267.56        258.72         5.18 o                         
   6   6   4         35.80         30.05         7.06 o                         
   7   6   4         70.69         71.68         7.66 o                         
   8   6   4        258.09        255.08         6.76 o                         
   9   6   4        272.59        272.57        14.85 o                         
  10   6   4        130.02        137.69        11.28 o                         
  11   6   4         63.91         53.25        16.10 o                         
  12   6   4         40.24         37.11        13.37 o                         
  13   6   4         17.09          8.74        18.73 o                         
  14   6   4         30.93         29.00        12.93 o                         
  -9   7   4          0.30          5.01        22.71 o                         
  -8   7   4          4.39         -2.71        13.63 o                         
  -7   7   4         13.92         10.21        11.91 o                         
  -6   7   4         34.80         24.82         9.35 o                         
  -5   7   4         25.98         41.38         8.72 o                         
  -4   7   4         87.04         87.23         8.30 o                         
  -3   7   4        430.04        381.49        18.35 o                         
  -2   7   4        435.00        393.50        15.88 o                         
  -1   7   4        110.54        106.00         7.64 o                         
   0   7   4         48.74         45.34         5.08 o                         
   1   7   4        130.31        106.10         7.01 o                         
   2   7   4        852.52        746.22        10.39 o                         
   3   7   4       3890.71       3586.74        51.37 o                         
   4   7   4       1111.90       1051.26        52.76 o                         
   5   7   4        446.18        444.67        21.52 o                         
   6   7   4        239.82        262.19         6.80 o                         
   7   7   4         24.96         22.69         6.18 o                         
   8   7   4          3.62         11.69         8.94 o                         
   9   7   4        203.59        227.09         7.63 o                         
  10   7   4        526.69        480.87        15.91 o                         
  11   7   4        230.79        197.78        17.70 o                         
  12   7   4         38.27         33.77        14.13 o                         
  13   7   4          1.55          6.65        21.31 o                         
  14   7   4         10.95          3.19        24.31 o                         
  -9   8   4          9.80         23.17        23.32 o                         
  -8   8   4          0.49        -10.15        13.28 o                         
  -7   8   4          0.53         -3.14        10.10 o                         
  -6   8   4          1.71         -4.95        11.45 o                         
  -5   8   4          0.52         -9.07         9.36 o                         
  -4   8   4          3.65         10.48        10.09 o                         
  -3   8   4          0.17          5.06         9.47 o                         
  -2   8   4          2.59          7.44         7.65 o                         
  -1   8   4          9.13          6.33         7.38 o                         
   0   8   4         54.12         61.04         6.58 o                         
   1   8   4        548.06        507.54         7.43 o                         
   2   8   4        717.51        657.23        15.76 o                         
   3   8   4       1936.26       1797.98        10.42 o                         
   4   8   4       1213.70       1126.31        32.67 o                         
   5   8   4        235.18        210.26         6.08 o                         
   6   8   4        535.47        547.23         9.21 o                         
   7   8   4         47.01         46.61         7.42 o                         
   8   8   4        126.18        128.44         9.46 o                         
   9   8   4        114.82        118.43        13.41 o                         
  10   8   4        634.29        576.47        17.36 o                         
  11   8   4        418.62        338.89        17.43 o                         
  12   8   4        249.05        223.91        20.02 o                         
  13   8   4        120.43        120.79        22.14 o                         
  14   8   4         11.85          0.72        25.11 o                         
  -8   9   4          0.18        -14.91        14.91 o                         
  -7   9   4         35.83         38.46        15.89 o                         
  -6   9   4          2.78         -0.67        13.70 o                         
  -5   9   4          3.85          6.95        10.20 o                         
  -4   9   4         23.72         26.39        11.01 o                         
  -3   9   4        100.08         98.29        18.48 o                         
  -2   9   4         12.58         -4.83         9.74 o                         
  -1   9   4         13.23          9.37         7.91 o                         
   0   9   4          0.11          2.23         8.96 o                         
   1   9   4        172.57        136.87         9.33 o                         
   2   9   4        466.96        446.03        15.50 o                         
   3   9   4       1195.21       1079.11         8.53 o                         
   4   9   4        688.92        626.26        31.36 o                         
   5   9   4        631.15        634.28        18.52 o                         
   6   9   4        343.65        343.97         8.41 o                         
   7   9   4        149.06        149.88         9.64 o                         
   8   9   4        147.35        172.21        10.81 o                         
   9   9   4        119.49        134.91         7.53 o                         
  10   9   4         84.98         84.94         4.72 o                         
  11   9   4         36.16         40.68        17.55 o                         
  12   9   4         16.24          5.85        20.25 o                         
  13   9   4        110.32         78.09        22.64 o                         
  14   9   4         36.62         33.24        23.51 o                         
  -7  10   4          3.50         -1.40        14.61 o                         
  -6  10   4          9.90         14.19        14.93 o                         
  -5  10   4          3.42         -2.15        10.46 o                         
  -4  10   4          0.19         -9.06        12.44 o                         
  -3  10   4          6.95         10.88        11.45 o                         
  -2  10   4          0.04          0.40         8.83 o                         
  -1  10   4          6.60          5.53         9.88 o                         
   0  10   4         16.78         11.91         9.55 o                         
   1  10   4          6.34          5.39         7.81 o                         
   2  10   4        101.90        110.80         9.59 o                         
   3  10   4         72.40         72.86         9.75 o                         
   4  10   4         67.99         63.95         7.96 o                         
   5  10   4         13.02          0.08         7.99 o                         
   6  10   4        153.46        136.89         9.57 o                         
   7  10   4        224.88        223.13         9.88 o                         
   8  10   4        163.94        177.60         8.54 o                         
   9  10   4        227.96        229.44        11.45 o                         
  10  10   4        107.65        112.46        12.25 o                         
  11  10   4         58.10         54.58        18.99 o                         
  12  10   4          1.99          9.08        20.89 o                         
  13  10   4         30.74         24.92        23.66 o                         
  -6  11   4          7.47         13.21        17.26 o                         
  -5  11   4          0.62         -9.37        15.08 o                         
  -4  11   4         17.28          0.25        14.32 o                         
  -3  11   4          4.05          2.04        13.11 o                         
  -2  11   4         86.95         85.90        12.16 o                         
  -1  11   4          0.08          0.94        11.14 o                         
   0  11   4          8.14          5.70        10.68 o                         
   1  11   4         22.18         13.95         9.42 o                         
   2  11   4        146.40        135.68        10.41 o                         
   3  11   4         90.06         93.85         8.63 o                         
   4  11   4          7.54          8.04         8.41 o                         
   5  11   4         12.95         15.81         8.09 o                         
   6  11   4          1.35          8.74         8.09 o                         
   7  11   4          3.09          0.64         8.59 o                         
   8  11   4        161.82        142.59         9.97 o                         
   9  11   4        124.43        115.07        10.31 o                         
  10  11   4         50.29         36.53        13.02 o                         
  11  11   4          1.75         -1.78         5.48 o                         
  12  11   4          2.06         11.70        21.84 o                         
  13  11   4          0.48          2.24        25.37 o                         
  -5  12   4          5.24         -7.45        18.20 o                         
  -4  12   4          0.39         10.39        15.78 o                         
  -3  12   4          1.59          2.93        14.11 o                         
  -2  12   4         18.27         27.88        13.42 o                         
  -1  12   4         40.62         45.30        12.76 o                         
   0  12   4         48.40         63.72         9.27 o                         
   1  12   4         17.78         19.71         8.49 o                         
   2  12   4         25.47         28.82        10.98 o                         
   3  12   4         28.19         39.68        11.21 o                         
   4  12   4         30.80         35.53        15.48 o                         
   5  12   4         36.89         38.75         9.27 o                         
   6  12   4          0.17         -9.44         9.44 o                         
   7  12   4          5.79          5.90         9.50 o                         
   8  12   4          0.35         -6.55        12.02 o                         
   9  12   4         10.47         12.23        10.75 o                         
  10  12   4         22.87         23.78        11.46 o                         
  11  12   4          1.41         -2.10         6.87 o                         
  12  12   4          1.96          0.08        24.16 o                         
  -3  13   4         26.88         23.69        16.61 o                         
  -2  13   4         20.62          5.78        13.16 o                         
  -1  13   4         16.27         16.47        11.70 o                         
   0  13   4         12.00          3.21        13.72 o                         
   1  13   4         53.41         51.44        11.06 o                         
   2  13   4         31.39         37.28        10.25 o                         
   3  13   4         25.47         23.56        10.48 o                         
   4  13   4         17.40         32.47        11.82 o                         
   5  13   4          0.14          0.54        10.12 o                         
   6  13   4          0.41         10.29        12.01 o                         
   7  13   4          0.42          2.16        10.43 o                         
   8  13   4          1.45         -4.02        13.82 o                         
   9  13   4          0.14         -6.05        11.57 o                         
  10  13   4          1.01         -1.38        14.59 o                         
  11  13   4          0.34         -3.14         7.92 o                         
  12  13   4          1.32          3.92         6.72 o                         
  -2  14   4         41.73         58.86        17.76 o                         
  -1  14   4          3.02         -2.61        14.45 o                         
   0  14   4         27.93         26.02        16.09 o                         
   1  14   4         68.06         80.35        12.52 o                         
   2  14   4        113.73        117.85        14.10 o                         
   3  14   4        101.72         99.98        14.64 o                         
   4  14   4         54.87         61.28        11.88 o                         
   5  14   4         27.89         30.07        12.99 o                         
   6  14   4         18.95         24.40        13.25 o                         
   7  14   4         21.12         19.85        12.14 o                         
   8  14   4         18.80         21.03        12.84 o                         
   9  14   4          3.08          5.75        15.33 o                         
  10  14   4         11.70         11.75        11.43 o                         
  11  14   4         16.82         19.44        10.44 o                         
   0  15   4          4.64          2.60        13.71 o                         
   1  15   4         26.86         26.18        16.67 o                         
   2  15   4         90.76         87.39        17.36 o                         
   3  15   4         49.29         59.57        15.89 o                         
   4  15   4          4.97          8.08        13.19 o                         
   5  15   4         31.36         32.63        13.20 o                         
   6  15   4         74.59         80.77        13.87 o                         
   7  15   4         43.14         36.45        16.75 o                         
   8  15   4         53.56         62.46        14.39 o                         
   9  15   4          1.85         -5.03        17.98 o                         
   4  16   4         30.17         34.93        18.67 o                         
   5  16   4         14.60         21.57        18.45 o                         
   6  16   4         14.51          3.80        18.12 o                         
  -5 -15   5         11.99          8.77        21.95 o                         
  -9 -14   5         73.98         67.54        12.21 o                         
  -8 -14   5         68.08         58.72        14.08 o                         
  -7 -14   5         43.73         40.41        16.41 o                         
  -6 -14   5          6.77         12.01        11.92 o                         
  -5 -14   5          3.11         13.54        12.59 o                         
  -4 -14   5         10.34         11.56        15.37 o                         
  -3 -14   5         27.96         38.06        16.01 o                         
  -2 -14   5         61.64         70.31        13.98 o                         
  -1 -14   5         81.94         88.22        15.14 o                         
   0 -14   5          7.92          6.66        13.81 o                         
 -10 -13   5         63.22         72.82         9.94 o                         
  -9 -13   5        137.99        137.69        24.16 o                         
  -8 -13   5         64.71         69.18        14.09 o                         
  -7 -13   5         59.25         58.99        13.37 o                         
  -6 -13   5        106.59        117.67        26.00 o                         
  -5 -13   5         64.02         76.26        13.05 o                         
  -4 -13   5          6.56         -0.37         9.47 o                         
  -3 -13   5         19.36         21.05        12.95 o                         
  -2 -13   5         29.27         38.46        14.06 o                         
  -1 -13   5          2.47         11.65        14.00 o                         
   0 -13   5         32.56         30.50        15.49 o                         
   1 -13   5         36.74         50.23        12.93 o                         
   2 -13   5         38.58         28.36        13.71 o                         
 -11 -12   5          0.53         -5.20        23.32 o                         
 -10 -12   5         14.40         11.65         9.93 o                         
  -9 -12   5         76.05         88.16        12.90 o                         
  -8 -12   5         80.35         83.61        17.78 o                         
  -7 -12   5        122.17        140.43        24.14 o                         
  -6 -12   5        224.92        268.84        64.06 o                         
  -5 -12   5        214.96        230.50        55.78 o                         
  -4 -12   5        217.57        258.25        43.68 o                         
  -3 -12   5         68.48         81.17        24.65 o                         
  -2 -12   5        179.67        191.55        29.04 o                         
  -1 -12   5         70.47         93.81        14.34 o                         
   0 -12   5          7.39          2.44        10.83 o                         
   1 -12   5          0.93          5.07         8.84 o                         
   2 -12   5         46.94         52.57        12.67 o                         
   3 -12   5        139.02        163.49        19.23 o                         
   4 -12   5        134.55        142.98        22.20 o                         
 -12 -11   5         29.58         15.12        21.76 o                         
 -11 -11   5          9.35         17.97        21.31 o                         
 -10 -11   5          7.70         10.94        19.64 o                         
  -9 -11   5         13.98          8.07         9.13 o                         
  -8 -11   5         23.87         25.35         9.85 o                         
  -7 -11   5         52.52         54.01        11.81 o                         
  -6 -11   5        120.61        145.46        19.26 o                         
  -5 -11   5        207.60        254.58        36.39 o                         
  -4 -11   5        318.60        369.50        60.01 o                         
  -3 -11   5        212.57        246.27        34.49 o                         
  -2 -11   5         60.06         68.67        17.49 o                         
  -1 -11   5        177.61        192.65        18.61 o                         
   0 -11   5        130.20        143.48        29.25 o                         
   1 -11   5         36.76         25.57        20.30 o                         
   2 -11   5         48.63         34.80        13.24 o                         
   3 -11   5         90.06        106.11        18.48 o                         
   4 -11   5         56.53         54.65        12.61 o                         
   5 -11   5         52.72         66.12        13.69 o                         
 -12 -10   5         19.72         18.54        22.22 o                         
 -11 -10   5         21.33         24.58        15.08 o                         
 -10 -10   5          1.79         10.07        18.00 o                         
  -9 -10   5          6.87          6.66         7.20 o                         
  -8 -10   5          2.62          3.13         8.52 o                         
  -7 -10   5         36.86         48.46         8.60 o                         
  -6 -10   5         30.45         28.17        13.43 o                         
  -5 -10   5         31.14         29.75         7.11 o                         
  -4 -10   5        186.17        211.00        18.90 o                         
  -3 -10   5        251.44        283.70        21.08 o                         
  -2 -10   5        171.58        200.64        19.78 o                         
  -1 -10   5         62.18         82.99        16.37 o                         
   0 -10   5         37.81         53.39        10.38 o                         
   1 -10   5         93.03        113.80        18.78 o                         
   2 -10   5        109.72        124.28        25.96 o                         
   3 -10   5        157.12        185.29        21.04 o                         
   4 -10   5        111.06        117.61        11.53 o                         
   5 -10   5         61.01         59.08        11.38 o                         
   6 -10   5         90.78        113.47        13.77 o                         
 -13  -9   5          1.40        -17.74        23.93 o                         
 -12  -9   5         18.72         17.28        20.59 o                         
 -11  -9   5         16.26         11.58        18.57 o                         
 -10  -9   5          4.47         11.58        17.09 o                         
  -9  -9   5          0.81         -3.38        15.16 o                         
  -8  -9   5         77.14         70.98         7.81 o                         
  -7  -9   5        141.66        138.15        16.33 o                         
  -6  -9   5          0.62          7.25         6.52 o                         
  -5  -9   5          2.12          7.10         6.73 o                         
  -4  -9   5          9.29         12.99         6.86 o                         
  -3  -9   5          3.89          0.62         7.02 o                         
  -2  -9   5         70.90         62.18         9.83 o                         
  -1  -9   5          7.08          2.70         7.09 o                         
   0  -9   5          0.29          3.07         9.26 o                         
   1  -9   5         44.86         52.53        18.76 o                         
   2  -9   5        287.62        325.31        37.26 o                         
   3  -9   5        221.96        266.95        31.70 o                         
   4  -9   5         67.93         73.71        10.28 o                         
   5  -9   5         17.12         18.36        10.27 o                         
   6  -9   5         13.33          6.22         9.83 o                         
   7  -9   5         46.39         46.26        11.12 o                         
 -13  -8   5          0.70         -4.94        23.13 o                         
 -12  -8   5          0.43         -9.80        14.81 o                         
 -11  -8   5         55.64         66.05        13.48 o                         
 -10  -8   5         58.55         67.95        16.60 o                         
  -9  -8   5         58.11         59.82        14.93 o                         
  -8  -8   5         87.25         91.38         6.55 o                         
  -7  -8   5          0.53          7.04         9.96 o                         
  -6  -8   5         12.66          8.35         6.20 o                         
  -5  -8   5          7.46          8.39         5.64 o                         
  -4  -8   5         82.01         78.62         5.03 o                         
  -3  -8   5          1.15         -2.65         6.46 o                         
  -2  -8   5         42.71         34.61         6.62 o                         
  -1  -8   5          8.94          9.94         5.67 o                         
   0  -8   5          2.60          9.60         6.12 o                         
   1  -8   5         34.51         33.40         6.34 o                         
   2  -8   5         60.91         62.50         7.67 o                         
   3  -8   5          4.65          5.49         9.88 o                         
   4  -8   5        119.29        138.70        22.32 o                         
   5  -8   5        120.61        136.55        13.28 o                         
   6  -8   5        113.17        124.84        11.29 o                         
   7  -8   5         37.83         42.58         9.97 o                         
   8  -8   5         26.89         21.51        15.57 o                         
 -13  -7   5         21.81         29.21        22.37 o                         
 -12  -7   5         86.00         80.33        19.64 o                         
 -11  -7   5        153.73        137.16        17.85 o                         
 -10  -7   5        255.13        245.52        16.26 o                         
  -9  -7   5         45.84         29.10        13.67 o                         
  -8  -7   5        137.29        121.20        13.52 o                         
  -7  -7   5        126.99        136.69         6.56 o                         
  -6  -7   5        500.53        500.90        20.60 o                         
  -5  -7   5         38.57         47.36         5.89 o                         
  -4  -7   5          2.96          8.68         6.04 o                         
  -3  -7   5        125.72        152.90         9.83 o                         
  -2  -7   5        326.42        339.92        29.53 o                         
  -1  -7   5         20.55         16.50         6.15 o                         
   0  -7   5        155.37        166.29        11.87 o                         
   1  -7   5         74.83         68.39         6.56 o                         
   2  -7   5        129.35        157.84         9.48 o                         
   3  -7   5         23.61         20.88         8.72 o                         
   4  -7   5          0.36          4.95         6.79 o                         
   5  -7   5        161.70        186.27        10.33 o                         
   6  -7   5          2.85         -1.38         7.92 o                         
   7  -7   5         18.53         21.67         8.88 o                         
   8  -7   5        125.55        152.75        39.65 o                         
   9  -7   5         14.37         13.81        15.47 o                         
 -13  -6   5         40.72         38.08        15.69 o                         
 -12  -6   5        101.53        104.15        19.98 o                         
 -11  -6   5        152.11        140.12        15.84 o                         
 -10  -6   5        132.62        137.31        15.57 o                         
  -9  -6   5         58.82         60.47         9.53 o                         
  -8  -6   5          0.52         -3.95         9.00 o                         
  -7  -6   5         41.54         30.16        12.19 o                         
  -6  -6   5        612.84        635.12        30.72 o                         
  -5  -6   5         77.74         70.68         5.70 o                         
  -4  -6   5        216.76        196.71        10.37 o                         
  -3  -6   5         68.47         43.37         5.11 o                         
  -2  -6   5          6.38         10.03         4.98 o                         
  -1  -6   5          0.39          1.57         4.93 o                         
   0  -6   5          6.47          9.23         5.42 o                         
   1  -6   5          7.07          9.93         5.79 o                         
   2  -6   5         16.36         25.42         6.15 o                         
   3  -6   5         11.42         34.88         9.89 o                         
   4  -6   5          0.53         -5.46         8.60 o                         
   5  -6   5         92.53        103.02        14.70 o                         
   6  -6   5        362.27        394.04        29.38 o                         
   7  -6   5          6.78         10.22         8.31 o                         
   8  -6   5          0.39          9.01        11.17 o                         
   9  -6   5         66.27         76.77        12.65 o                         
  10  -6   5         29.75         24.78        15.47 o                         
 -13  -5   5        124.37        120.94        15.07 o                         
 -12  -5   5        263.74        260.71        13.54 o                         
 -11  -5   5        241.80        254.15        17.02 o                         
 -10  -5   5        496.22        482.35        15.65 o                         
  -9  -5   5        231.23        211.87        13.67 o                         
  -8  -5   5         31.52         23.09        12.23 o                         
  -7  -5   5        439.78        391.23        12.38 o                         
  -6  -5   5        983.63        966.79        12.69 o                         
  -5  -5   5        394.01        447.38        15.90 o                         
  -4  -5   5         70.61         55.59         4.41 o                         
  -3  -5   5          2.98         -0.50         4.35 o                         
  -2  -5   5        211.05        246.96        20.51 o                         
  -1  -5   5        102.68         99.04        12.12 o                         
   0  -5   5         23.12         14.89         4.15 o                         
   1  -5   5         81.70         61.96         4.98 o                         
   2  -5   5        105.00        105.41        13.34 o                         
   3  -5   5         45.26         46.93         6.14 o                         
   4  -5   5         17.02         20.89         8.14 o                         
   5  -5   5         34.93         45.58         6.44 o                         
   6  -5   5         12.18         13.96         7.26 o                         
   7  -5   5        114.33        117.70        22.87 o                         
   8  -5   5         44.52         43.55        10.83 o                         
   9  -5   5         17.90         10.82        11.88 o                         
  10  -5   5         24.45         29.29        13.41 o                         
 -13  -4   5         96.82        115.38        15.53 o                         
 -12  -4   5        109.25        129.92         9.76 o                         
 -11  -4   5        115.58        120.26        11.82 o                         
 -10  -4   5        125.12        112.96        13.75 o                         
  -9  -4   5         36.64         33.39        12.76 o                         
  -8  -4   5          8.29         18.73         5.07 o                         
  -7  -4   5       1271.39       1253.95        62.56 o                         
  -6  -4   5       1130.73       1255.77        88.94 o                         
  -5  -4   5        555.90        575.02        38.12 o                         
  -4  -4   5        821.39        748.84        26.76 o                         
  -3  -4   5        657.81        661.48        32.76 o                         
  -2  -4   5        967.63        926.38        56.27 o                         
  -1  -4   5       3650.28       3660.26       150.10 o                         
   0  -4   5        583.20        597.22        57.16 o                         
   1  -4   5          1.41         10.45         7.47 o                         
   2  -4   5         27.44         24.53         4.83 o                         
   3  -4   5          3.41          2.66         4.62 o                         
   4  -4   5          2.81          6.67         5.47 o                         
   5  -4   5          0.12         -0.27         6.81 o                         
   6  -4   5        209.71        237.47        11.66 o                         
   7  -4   5         38.02         50.85         9.05 o                         
   8  -4   5          2.84         10.41         9.02 o                         
   9  -4   5         19.82         21.10        11.22 o                         
  10  -4   5         70.88         77.26        11.61 o                         
  11  -4   5         15.07         17.53        12.02 o                         
 -13  -3   5          6.30         19.62        13.53 o                         
 -12  -3   5         59.40         57.49        15.17 o                         
 -11  -3   5         52.47         62.05        11.40 o                         
 -10  -3   5          2.71         11.34        10.56 o                         
  -9  -3   5        293.16        288.29         8.68 o                         
  -8  -3   5        274.63        290.68        11.15 o                         
  -7  -3   5        499.08        494.14         9.06 o                         
  -6  -3   5        488.50        474.03        20.78 o                         
  -5  -3   5        671.87        659.92        43.13 o                         
  -4  -3   5       4264.57       4567.86       394.11 o                         
  -3  -3   5         86.89         73.84         3.58 o                         
  -2  -3   5       2990.35       2993.98       128.36 o                         
  -1  -3   5       1006.50       1087.07        49.72 o                         
   0  -3   5        644.48        633.73        50.85 o                         
   1  -3   5       4423.40       4209.41       267.71 o                         
   2  -3   5       1256.75       1326.24        74.58 o                         
   3  -3   5         81.39         74.33         5.39 o                         
   4  -3   5         31.23         26.71         5.54 o                         
   5  -3   5          4.59         -1.33         7.60 o                         
   6  -3   5        203.90        210.62        10.56 o                         
   7  -3   5        348.56        391.30        11.13 o                         
   8  -3   5         92.65        101.94         8.68 o                         
   9  -3   5          0.06         -5.53         9.11 o                         
  10  -3   5         61.81         70.44        11.16 o                         
  11  -3   5          0.76          4.70        10.52 o                         
 -13  -2   5         12.66         14.02        13.27 o                         
 -12  -2   5          3.39          3.10        10.01 o                         
 -11  -2   5         53.81         51.15        14.64 o                         
 -10  -2   5         48.78         53.11         4.52 o                         
  -9  -2   5         19.15         17.18         4.44 o                         
  -8  -2   5         30.07         38.81         4.69 o                         
  -7  -2   5         78.47         61.75         4.09 o                         
  -6  -2   5        112.70        117.16         4.53 o                         
  -5  -2   5         96.18        102.28         5.01 o                         
  -4  -2   5        376.14        310.94         5.74 o                         
  -3  -2   5       1707.62       1756.61        41.65 o                         
  -2  -2   5       2281.07       2192.25        37.03 o                         
  -1  -2   5      17482.45      18996.38       484.84 o                         
   0  -2   5      10185.57      10188.85       686.62 o                         
   1  -2   5       1774.30       1744.24       134.38 o                         
   2  -2   5        314.01        283.45        16.19 o                         
   3  -2   5        582.01        569.04        25.05 o                         
   4  -2   5          3.12         15.11         5.71 o                         
   5  -2   5        807.52        840.34        10.03 o                         
   6  -2   5       1101.12       1167.79        10.79 o                         
   7  -2   5        728.62        772.24        10.75 o                         
   8  -2   5        326.18        350.32        12.90 o                         
   9  -2   5        146.81        151.97        12.17 o                         
  10  -2   5         27.81         21.05         9.50 o                         
  11  -2   5          0.31          1.14        10.29 o                         
  12  -2   5          6.56         10.19        12.44 o                         
 -13  -1   5          0.56          8.39        16.69 o                         
 -12  -1   5         11.23          7.23        14.03 o                         
 -11  -1   5          5.81          8.49         5.04 o                         
 -10  -1   5         25.55         20.73         5.23 o                         
  -9  -1   5        218.35        209.20         6.13 o                         
  -8  -1   5        233.05        231.01        13.18 o                         
  -7  -1   5        107.85        108.97         8.36 o                         
  -6  -1   5         93.73        118.89        10.29 o                         
  -5  -1   5         24.55         31.91         7.67 o                         
  -3  -1   5          0.90         -0.20         3.84 o                         
  -2  -1   5         47.84         46.91        14.09 o                         
  -1  -1   5       2066.33       1950.51        66.49 o                         
   0  -1   5       2874.48       2969.15        73.92 o                         
   1  -1   5      20656.57      22790.56        78.82 o                         
   2  -1   5       1936.33       1809.90       184.94 o                         
   3  -1   5       1333.03       1413.00        90.10 o                         
   4  -1   5       1408.62       1535.40        38.64 o                         
   5  -1   5         12.52          9.22         4.80 o                         
   6  -1   5       1374.60       1442.49        10.26 o                         
   7  -1   5        755.92        822.79        10.52 o                         
   8  -1   5        184.42        202.59        17.57 o                         
   9  -1   5         36.43         41.54         7.10 o                         
  10  -1   5        106.36        105.55         8.43 o                         
  11  -1   5        270.35        262.72        10.39 o                         
  12  -1   5         48.31         27.80        23.74 o                         
 -13   0   5          0.13          4.12        17.89 o                         
 -12   0   5         11.86         11.24         5.85 o                         
 -11   0   5          2.31          0.11        18.35 o                         
 -10   0   5          0.03          2.20        15.95 o                         
  -9   0   5        196.18        194.66        14.43 o                         
  -8   0   5         99.75        101.11         9.53 o                         
  -7   0   5         41.12         30.54        11.09 o                         
  -6   0   5        106.95        114.06         7.63 o                         
  -5   0   5        125.27        144.68         8.09 o                         
  -4   0   5        622.32        585.85         8.05 o                         
  -3   0   5          4.19         -4.98         4.98 o                         
  -2   0   5         91.03         64.80         3.53 o                         
  -1   0   5        181.82        180.12         2.24 o                         
   0   0   5       4743.24       4842.59        11.24 o                         
   1   0   5       3095.86       3087.15        66.10 o                         
   2   0   5        635.62        613.15        12.52 o                         
   3   0   5         17.22          5.12         3.20 o                         
   4   0   5       1043.21       1086.85        18.16 o                         
   5   0   5        825.40        908.87         6.69 o                         
   6   0   5       1004.01       1021.98         9.42 o                         
   7   0   5        314.47        304.06         7.03 o                         
   8   0   5         64.66         78.94        13.50 o                         
   9   0   5        138.61        144.70         6.38 o                         
  10   0   5        222.32        220.23        17.17 o                         
  11   0   5        360.49        352.26        18.50 o                         
  12   0   5        301.37        285.11        15.64 o                         
  13   0   5        102.38         92.21        18.19 o                         
 -12   1   5          4.11         10.71        21.27 o                         
 -11   1   5         15.03         20.62        14.47 o                         
 -10   1   5          5.48         -3.61        12.31 o                         
  -9   1   5          9.37          6.99        11.24 o                         
  -8   1   5         55.82         51.20        12.69 o                         
  -7   1   5         25.76         21.69        12.65 o                         
  -6   1   5         33.77         53.63        10.64 o                         
  -5   1   5         97.32         95.38         9.08 o                         
  -4   1   5          0.04          9.15         7.48 o                         
  -3   1   5        175.48        212.67         6.31 o                         
  -2   1   5        402.95        379.84        32.80 o                         
  -1   1   5         20.50         29.11         2.48 o                         
   0   1   5        346.01        318.41        13.71 o                         
   1   1   5       6303.27       6134.87       171.78 o                         
   2   1   5        303.64        291.94         4.44 o                         
   3   1   5        365.37        341.63         8.41 o                         
   4   1   5       2366.12       2344.38        64.19 o                         
   5   1   5       2310.20       2489.11         9.15 o                         
   6   1   5       1846.26       2031.72         9.46 o                         
   8   1   5         41.22         29.21        11.93 o                         
   9   1   5          0.62          1.44         9.91 o                         
  10   1   5        112.52        113.73        11.40 o                         
  11   1   5        279.94        271.71        13.29 o                         
  12   1   5        185.13        172.95        12.95 o                         
  13   1   5        126.26        124.68        17.63 o                         
 -12   2   5         33.75         -3.30        18.42 o                         
 -11   2   5          5.63         -3.30        15.69 o                         
 -10   2   5          0.19         -7.63        18.16 o                         
  -9   2   5         12.49         14.02        15.99 o                         
  -8   2   5          1.93          7.03        10.14 o                         
  -7   2   5        399.98        408.51        13.56 o                         
  -6   2   5          6.74         -5.24        11.13 o                         
  -5   2   5         71.64         55.27        10.03 o                         
  -4   2   5         21.38         33.12         8.72 o                         
  -3   2   5        271.63        336.21        26.36 o                         
  -2   2   5        274.36        276.33        17.24 o                         
  -1   2   5          2.67          4.01         3.01 o                         
   0   2   5        146.54        134.03         6.78 o                         
   1   2   5         71.55         51.85         3.11 o                         
   2   2   5        329.73        376.01         6.40 o                         
   3   2   5         22.82         19.71         5.05 o                         
   4   2   5          1.94          7.80         3.86 o                         
   5   2   5         19.97         11.56         4.06 o                         
   6   2   5       1365.16       1423.62        82.78 o                         
   7   2   5         89.24        111.41         4.50 o                         
   8   2   5         13.43          7.94         8.49 o                         
   9   2   5         50.78         53.24         7.83 o                         
  10   2   5         98.96        102.91        10.96 o                         
  11   2   5        136.39        145.56        10.38 o                         
  12   2   5        188.31        197.58        12.50 o                         
  13   2   5        119.65        133.99        16.00 o                         
 -12   3   5         64.77         47.90        20.32 o                         
 -11   3   5        157.18        151.29        22.49 o                         
 -10   3   5         55.39         57.96        20.06 o                         
  -9   3   5         46.92         58.11        12.65 o                         
  -8   3   5         78.05         73.88        15.73 o                         
  -7   3   5        106.32         91.35        13.67 o                         
  -6   3   5       1615.74       1536.38        15.42 o                         
  -5   3   5        326.63        354.94        38.02 o                         
  -4   3   5         17.35         18.05         6.47 o                         
  -3   3   5        632.24        657.84        53.42 o                         
  -2   3   5        379.20        400.09        26.51 o                         
  -1   3   5         24.82         44.89         3.94 o                         
   0   3   5        167.68        169.17         8.43 o                         
   1   3   5        122.30        127.83         3.44 o                         
   2   3   5        246.44        251.88         6.25 o                         
   3   3   5         14.70         12.15         3.82 o                         
   4   3   5        392.23        453.90         5.38 o                         
   5   3   5          0.42          5.95         3.93 o                         
   6   3   5        147.02        132.08         5.41 o                         
   7   3   5         24.23         27.20         6.99 o                         
   8   3   5          1.44          0.72        11.62 o                         
   9   3   5        221.61        223.27        13.79 o                         
  10   3   5         65.58         71.53        10.39 o                         
  11   3   5         31.52         39.17         9.74 o                         
  12   3   5         61.66         59.97        14.07 o                         
  13   3   5          4.32         -7.09        16.17 o                         
  14   3   5          5.06          3.63        15.70 o                         
 -11   4   5         36.53         35.21        18.76 o                         
 -10   4   5        180.18        147.15        22.45 o                         
  -9   4   5        157.02        148.82        17.47 o                         
  -8   4   5        173.67        165.53        12.31 o                         
  -7   4   5        469.20        482.20        16.07 o                         
  -6   4   5        115.48        134.73         9.36 o                         
  -5   4   5        274.55        308.28        24.08 o                         
  -4   4   5        216.08        226.80        16.75 o                         
  -3   4   5          9.03          5.63         5.38 o                         
  -2   4   5       4905.85       5053.06       365.38 o                         
  -1   4   5       4964.90       4954.04       253.42 o                         
   0   4   5         14.82          4.32         5.15 o                         
   1   4   5         78.14         68.87         3.66 o                         
   2   4   5          6.62          1.13         3.55 o                         
   3   4   5        199.48        182.78        49.07 o                         
   4   4   5          0.06         -4.65         5.25 o                         
   5   4   5         39.54         36.94         5.91 o                         
   6   4   5          3.39          9.86         7.22 o                         
   7   4   5        246.92        241.32         5.62 o                         
   8   4   5       1823.79       1912.16       109.87 o                         
   9   4   5        156.14        172.14        13.56 o                         
  10   4   5        165.66        148.82        15.80 o                         
  11   4   5         14.83         17.89        15.54 o                         
  12   4   5         44.73         40.47        13.15 o                         
  13   4   5         32.26         33.15        15.11 o                         
  14   4   5          0.43         17.36        18.09 o                         
 -11   5   5         25.09         15.08        24.61 o                         
 -10   5   5         18.72         24.95        23.09 o                         
  -9   5   5        262.67        223.08        21.35 o                         
  -8   5   5        295.81        286.92        18.46 o                         
  -7   5   5        223.59        244.72        11.83 o                         
  -6   5   5        855.36        925.91        95.38 o                         
  -5   5   5       1067.93       1091.76        94.37 o                         
  -4   5   5        153.26        141.28        12.27 o                         
  -3   5   5        459.75        459.14        34.64 o                         
  -2   5   5       1403.69       1243.98        65.84 o                         
  -1   5   5       1453.59       1424.78        52.00 o                         
   0   5   5       2051.84       2064.17         8.20 o                         
   1   5   5       1979.95       1861.80       106.26 o                         
   2   5   5         31.77         36.50         8.41 o                         
   3   5   5         90.58         90.88         4.71 o                         
   4   5   5       1934.20       2011.92        55.47 o                         
   5   5   5         29.39         28.49         5.16 o                         
   6   5   5        178.91        208.03         7.30 o                         
   7   5   5         48.79         45.91         4.55 o                         
   8   5   5          0.01          0.61         6.97 o                         
   9   5   5         29.07         33.88        13.29 o                         
  10   5   5        120.72        106.50        11.28 o                         
  11   5   5          6.33          0.23        16.67 o                         
  12   5   5          0.04          8.09        19.11 o                         
  13   5   5          0.82          1.25        15.12 o                         
  14   5   5          2.00          2.99        14.58 o                         
 -10   6   5          4.60          5.13        25.18 o                         
  -9   6   5        101.83         84.09        20.28 o                         
  -8   6   5        140.46        108.67        19.75 o                         
  -7   6   5        200.24        211.23        23.38 o                         
  -6   6   5        196.28        215.53        12.38 o                         
  -5   6   5         59.80         72.21         9.34 o                         
  -4   6   5        167.61        177.86        12.82 o                         
  -3   6   5        240.54        223.40        10.37 o                         
  -2   6   5        761.66        726.09        44.17 o                         
  -1   6   5        620.83        645.67        34.13 o                         
   0   6   5        185.89        174.17         6.59 o                         
   1   6   5        933.51        790.89        42.52 o                         
   2   6   5       1365.65       1282.00        16.67 o                         
   3   6   5       1296.56       1143.75        13.84 o                         
   4   6   5        919.49        896.61        40.24 o                         
   5   6   5         21.64         22.04         6.85 o                         
   6   6   5          0.29         -0.91         7.23 o                         
   7   6   5         34.87         39.37         6.74 o                         
   8   6   5        126.75        117.73         7.12 o                         
   9   6   5        141.72        148.20        15.42 o                         
  10   6   5          1.86        -14.55        14.93 o                         
  11   6   5          0.05          7.86        16.45 o                         
  12   6   5         30.78         34.34        19.37 o                         
  13   6   5          6.36         10.22        21.31 o                         
  14   6   5          1.75          1.10        18.15 o                         
  -9   7   5          1.97          7.33        17.24 o                         
  -8   7   5         81.44         77.45        12.14 o                         
  -7   7   5         92.53         95.42        10.82 o                         
  -6   7   5        140.11        143.81        26.82 o                         
  -5   7   5        220.85        232.11        24.99 o                         
  -4   7   5        341.21        348.20        18.12 o                         
  -3   7   5        370.73        350.47        35.91 o                         
  -2   7   5        622.00        616.96        50.31 o                         
  -1   7   5         97.65         73.50         8.07 o                         
   0   7   5         26.42         29.85         7.35 o                         
   1   7   5         40.86         27.75         8.01 o                         
   2   7   5        305.12        261.78        13.88 o                         
   3   7   5       1636.21       1486.89        14.64 o                         
   4   7   5       1006.43        967.42        10.03 o                         
   5   7   5        213.20        221.70         6.36 o                         
   6   7   5         59.25         48.78         7.79 o                         
   7   7   5         85.41         98.19         8.56 o                         
   8   7   5          0.64         -4.34         7.36 o                         
   9   7   5         44.13         54.13         4.30 o                         
  10   7   5          7.43          8.55        14.97 o                         
  11   7   5          5.85          6.95        16.18 o                         
  12   7   5         18.08         20.62        18.88 o                         
  13   7   5          7.69         11.81        15.80 o                         
  14   7   5          6.64        -10.18        18.88 o                         
  -9   8   5          1.34        -12.91        27.31 o                         
  -8   8   5          3.74         11.06        16.03 o                         
  -7   8   5          8.04          5.79        14.42 o                         
  -6   8   5         54.34         55.74        12.02 o                         
  -5   8   5         22.35         24.69        11.63 o                         
  -4   8   5         24.79         31.85         8.82 o                         
  -3   8   5        164.40        170.99         8.60 o                         
  -2   8   5        198.83        199.33        11.07 o                         
  -1   8   5         96.84        113.57        20.23 o                         
   0   8   5        154.04        139.52         8.51 o                         
   1   8   5        105.51         95.47         6.56 o                         
   2   8   5        111.34        107.09         7.80 o                         
   3   8   5        842.04        769.14        29.10 o                         
   4   8   5       1693.30       1654.74        55.51 o                         
   5   8   5        101.11         90.12         8.31 o                         
   6   8   5         76.81         71.64         8.71 o                         
   7   8   5         49.74         63.56        12.63 o                         
   8   8   5         52.60         52.05         7.02 o                         
   9   8   5        194.04        192.76        15.38 o                         
  10   8   5         36.45         37.92         3.64 o                         
  11   8   5         11.50          8.43        18.08 o                         
  12   8   5         14.69         21.12        19.52 o                         
  13   8   5          0.09         -9.08        16.67 o                         
  14   8   5         15.86         21.35        26.09 o                         
  -8   9   5          0.21         -4.75        18.02 o                         
  -7   9   5          0.18         -2.95        13.11 o                         
  -6   9   5          0.08          7.02        14.01 o                         
  -5   9   5          1.17          7.46        10.35 o                         
  -4   9   5         85.31         83.37        11.57 o                         
  -3   9   5        117.38        129.47         9.07 o                         
  -2   9   5          0.93         -0.38         8.33 o                         
  -1   9   5          0.81          0.75         9.32 o                         
   0   9   5          4.03          1.32         9.00 o                         
   1   9   5        187.30        174.34         8.06 o                         
   2   9   5        445.88        437.05         9.45 o                         
   3   9   5        126.78        117.43         8.86 o                         
   4   9   5        456.38        431.82        22.52 o                         
   5   9   5        165.42        146.42         9.29 o                         
   6   9   5        328.95        337.44        16.66 o                         
   7   9   5        293.19        311.51         8.57 o                         
   8   9   5        569.07        566.85        11.17 o                         
   9   9   5        267.83        274.68        20.72 o                         
  10   9   5         41.13         34.53        16.64 o                         
  11   9   5         18.96          4.33        16.37 o                         
  12   9   5         20.14         15.99        19.90 o                         
  13   9   5         17.14         15.69        16.86 o                         
  -7  10   5          7.97         13.21        18.67 o                         
  -6  10   5          0.37          4.49        15.16 o                         
  -5  10   5          6.21         21.05        14.02 o                         
  -4  10   5          3.51          3.49        13.22 o                         
  -3  10   5         33.29         20.37        11.48 o                         
  -2  10   5         22.15         16.62         9.23 o                         
  -1  10   5         31.11         25.22         8.62 o                         
   0  10   5          1.67          5.93         8.29 o                         
   1  10   5         19.95          2.84         9.87 o                         
   2  10   5         46.72         35.33         9.61 o                         
   3  10   5          4.43          3.17         7.13 o                         
   4  10   5         20.18         18.57         9.46 o                         
   5  10   5        190.58        190.74         8.20 o                         
   6  10   5        273.54        282.26        14.43 o                         
   7  10   5        106.27        140.31        10.60 o                         
   8  10   5        158.48        169.77         9.22 o                         
   9  10   5        276.53        266.60        13.28 o                         
  10  10   5         37.38         29.80        12.00 o                         
  11  10   5         46.68         44.39         2.65 o                         
  12  10   5          0.30         17.93        19.98 o                         
  13  10   5         15.22          2.17        21.95 o                         
  -6  11   5         33.88         48.49        17.75 o                         
  -5  11   5          8.97         11.85        15.84 o                         
  -4  11   5          1.14         -8.95        10.49 o                         
  -3  11   5          0.83         -8.99        13.28 o                         
  -2  11   5          0.12         -4.58        11.86 o                         
  -1  11   5          0.02         -4.55         9.25 o                         
   0  11   5          4.54         10.49         8.07 o                         
   1  11   5         64.60         76.49        10.41 o                         
   2  11   5         34.63         29.81         8.66 o                         
   3  11   5         39.21         29.83        10.29 o                         
   4  11   5         57.37         47.34         9.98 o                         
   5  11   5          5.67         11.94         8.35 o                         
   6  11   5          4.36         12.45        10.11 o                         
   7  11   5        196.00        187.18        11.06 o                         
   8  11   5        391.09        391.53        12.20 o                         
   9  11   5        299.18        282.39        24.99 o                         
  10  11   5         95.03         83.56        10.86 o                         
  11  11   5         95.60        104.29         6.88 o                         
  12  11   5         23.44         13.60        20.70 o                         
  13  11   5          0.39        -14.40        25.30 o                         
  -5  12   5         10.06         11.81        18.24 o                         
  -4  12   5          0.07          0.13        13.49 o                         
  -3  12   5          0.13         -0.88        13.01 o                         
  -2  12   5          0.17         -5.43        13.59 o                         
  -1  12   5          0.65         -0.75        10.67 o                         
   0  12   5          1.49          3.81        11.96 o                         
   1  12   5         13.36         18.25        11.68 o                         
   2  12   5          0.02         -8.77        11.27 o                         
   3  12   5          0.09          2.01         9.33 o                         
   4  12   5          2.21          7.63        10.83 o                         
   5  12   5          1.54          5.92        10.88 o                         
   6  12   5          4.16          3.94        11.74 o                         
   7  12   5          7.18         -2.14        10.06 o                         
   8  12   5          2.98         -5.91        10.28 o                         
   9  12   5         13.63          9.50        13.10 o                         
  10  12   5         27.63         20.58        11.73 o                         
  11  12   5         12.18          6.98         8.12 o                         
  12  12   5          4.04         -5.51        21.76 o                         
  -3  13   5          7.64         13.87        17.36 o                         
  -2  13   5         11.78          2.14        15.33 o                         
  -1  13   5          0.05         -0.21        11.93 o                         
   0  13   5          3.33         -2.51        14.00 o                         
   1  13   5          4.44          5.77        12.45 o                         
   2  13   5          0.44         10.85        10.29 o                         
   3  13   5          3.95         11.56        14.95 o                         
   4  13   5          9.19         11.21        12.99 o                         
   5  13   5         26.98         43.08        10.19 o                         
   6  13   5          5.41          4.33        14.02 o                         
   7  13   5         16.12         36.25        13.10 o                         
   8  13   5          5.38          5.14        13.37 o                         
   9  13   5          0.16         -3.30        13.69 o                         
  10  13   5         18.78         25.41        12.73 o                         
  11  13   5         16.25          9.12         9.11 o                         
  12  13   5          0.57         -1.92         7.33 o                         
  -2  14   5          2.15        -14.89        23.70 o                         
  -1  14   5         13.09          0.85        20.04 o                         
   0  14   5          0.19          0.22        14.47 o                         
   1  14   5          2.11         -0.44        15.55 o                         
   2  14   5         38.51         38.32        10.82 o                         
   3  14   5         47.65         53.87        14.44 o                         
   4  14   5          3.05         14.83        13.61 o                         
   5  14   5          6.17          3.78        10.41 o                         
   6  14   5         15.78         13.13        12.16 o                         
   7  14   5         27.10         30.49        13.88 o                         
   8  14   5          7.29         -4.83        12.95 o                         
   9  14   5          3.18          2.08        13.28 o                         
  10  14   5          1.05         -3.21        14.06 o                         
  11  14   5          0.26         -1.57         9.40 o                         
   1  15   5         10.45         14.30        14.82 o                         
   2  15   5         33.65         16.89        16.38 o                         
   3  15   5         26.88         17.75        16.37 o                         
   4  15   5         19.26         25.98        15.05 o                         
   5  15   5         29.84         42.98        15.18 o                         
   6  15   5         12.90         21.24        15.90 o                         
   7  15   5          0.04          9.77        16.23 o                         
   8  15   5          0.34         -3.76        16.24 o                         
   9  15   5          7.92         13.61        17.19 o                         
   4  16   5          8.40          3.46        23.63 o                         
   5  16   5         11.12         20.89        18.59 o                         
  -8 -14   6         40.72         42.26        12.60 o                         
  -7 -14   6         11.18          7.44        11.09 o                         
  -6 -14   6          4.85          5.78        12.00 o                         
  -5 -14   6         12.94         11.07        10.42 o                         
  -4 -14   6          6.65         -2.48        11.98 o                         
  -3 -14   6          9.23          8.96        15.76 o                         
  -2 -14   6         23.04         21.83        13.64 o                         
  -1 -14   6          0.68         -5.25        17.25 o                         
 -10 -13   6         33.37         16.19        13.94 o                         
  -9 -13   6         54.85         49.27        11.18 o                         
  -8 -13   6         40.83         42.85        10.37 o                         
  -7 -13   6         37.90         42.62        10.83 o                         
  -6 -13   6         45.91         57.84        10.49 o                         
  -5 -13   6         28.41         44.55        10.59 o                         
  -4 -13   6         17.52         22.43        10.38 o                         
  -3 -13   6         61.44         57.71        11.06 o                         
  -2 -13   6          9.52         13.13        11.20 o                         
  -1 -13   6         29.48         33.53        10.20 o                         
   0 -13   6         43.79         35.59        15.69 o                         
   1 -13   6          0.32          2.94        16.78 o                         
 -11 -12   6         19.74         32.29        24.16 o                         
 -10 -12   6          4.81          2.33        12.28 o                         
  -9 -12   6         18.91         19.88        10.20 o                         
  -8 -12   6         35.82         32.61         9.64 o                         
  -7 -12   6         28.48         33.44         9.63 o                         
  -6 -12   6         61.39         68.72        14.72 o                         
  -5 -12   6        103.59        114.02        13.01 o                         
  -4 -12   6        170.27        176.18        25.28 o                         
  -3 -12   6        114.48        114.61        11.54 o                         
  -2 -12   6         78.65         93.08        10.11 o                         
  -1 -12   6          2.80          6.98        10.00 o                         
   0 -12   6          3.27          2.82        10.36 o                         
   1 -12   6         23.57         37.90        14.24 o                         
   2 -12   6         32.44         14.12        15.41 o                         
   3 -12   6         64.22         57.31        16.35 o                         
 -11 -11   6         16.23          1.82        22.18 o                         
 -10 -11   6          8.17         -6.04        18.95 o                         
  -9 -11   6          9.75         11.57         9.33 o                         
  -8 -11   6         88.67         86.79         8.72 o                         
  -7 -11   6        107.70        119.91         9.26 o                         
  -6 -11   6        136.46        163.89        14.86 o                         
  -5 -11   6         31.13         42.40         8.33 o                         
  -4 -11   6        241.52        258.47        24.47 o                         
  -3 -11   6        401.67        429.90        42.14 o                         
  -2 -11   6         93.90         91.15        12.37 o                         
  -1 -11   6         54.92         64.61         8.63 o                         
   0 -11   6         23.76         30.53         8.10 o                         
   1 -11   6         19.07         28.07         9.63 o                         
   2 -11   6         62.43         84.00        15.86 o                         
   3 -11   6         84.84        105.24        17.68 o                         
   4 -11   6         36.29         36.78        14.05 o                         
   5 -11   6         11.85         20.66        17.47 o                         
 -12 -10   6         43.01         16.18        23.74 o                         
 -11 -10   6         20.84         19.79        19.07 o                         
 -10 -10   6          8.13         19.37        18.73 o                         
  -9 -10   6          2.58          2.67         9.31 o                         
  -8 -10   6         21.60         15.43         7.52 o                         
  -7 -10   6         24.82         24.09         7.61 o                         
  -6 -10   6        100.46        104.06         7.95 o                         
  -5 -10   6         95.19        107.79         8.32 o                         
  -4 -10   6        343.43        358.41        30.53 o                         
  -3 -10   6        794.98        762.35        71.78 o                         
  -2 -10   6        239.80        275.19        24.48 o                         
  -1 -10   6        137.39        159.19        15.52 o                         
   0 -10   6         56.69         64.13        11.21 o                         
   1 -10   6         46.63         44.39         7.59 o                         
   2 -10   6         99.89        110.32        10.20 o                         
   3 -10   6         62.67         65.28        14.18 o                         
   4 -10   6         21.42         33.38        14.23 o                         
   5 -10   6         19.12         16.16        15.58 o                         
   6 -10   6         60.21         77.05        13.71 o                         
 -12  -9   6          0.60         -0.11        21.69 o                         
 -11  -9   6          7.31          9.27        18.88 o                         
 -10  -9   6          0.22         -8.20        15.00 o                         
  -9  -9   6         60.47         54.58        15.12 o                         
  -8  -9   6        143.35        148.76         7.03 o                         
  -7  -9   6         14.47         18.65         6.35 o                         
  -6  -9   6          2.94          0.30         6.69 o                         
  -5  -9   6          9.86         14.02         5.88 o                         
  -4  -9   6         66.17         62.75         6.92 o                         
  -3  -9   6        285.74        306.38        23.82 o                         
  -2  -9   6        291.96        298.53        23.51 o                         
  -1  -9   6        248.54        264.50        24.79 o                         
   0  -9   6        227.39        254.21        22.41 o                         
   1  -9   6        284.03        296.65        24.69 o                         
   2  -9   6        527.49        538.02        52.27 o                         
   3  -9   6        152.34        186.02        16.66 o                         
   4  -9   6         23.26         26.31        12.13 o                         
   5  -9   6          6.62          8.54        12.74 o                         
   6  -9   6         25.14         38.56        14.15 o                         
   7  -9   6         85.85         97.75        17.95 o                         
 -13  -8   6         23.56         22.18        21.08 o                         
 -12  -8   6          0.14          0.87        19.71 o                         
 -11  -8   6         47.73         28.75        16.33 o                         
 -10  -8   6         39.75         39.31        15.54 o                         
  -9  -8   6         25.22         23.28        14.51 o                         
  -8  -8   6         57.99         47.33        13.22 o                         
  -7  -8   6        255.69        257.95         8.96 o                         
  -6  -8   6          6.03         11.08         6.05 o                         
  -5  -8   6          0.36          2.97         6.34 o                         
  -4  -8   6        315.36        301.75        17.21 o                         
  -3  -8   6         32.62         24.54         6.51 o                         
  -2  -8   6         26.71         42.63         6.59 o                         
  -1  -8   6         97.33        112.33        11.41 o                         
   0  -8   6         29.43         26.76         6.87 o                         
   1  -8   6         94.00        105.02         6.67 o                         
   2  -8   6        236.04        250.74        18.62 o                         
   3  -8   6        111.46        117.27         7.43 o                         
   4  -8   6         12.29         20.03         8.81 o                         
   5  -8   6         63.44         67.49         9.71 o                         
   6  -8   6         97.79        106.84        12.36 o                         
   7  -8   6         24.76         30.09        11.65 o                         
   8  -8   6         41.57         40.31        15.38 o                         
 -13  -7   6          0.13         -1.60        16.52 o                         
 -12  -7   6          1.74         17.28        19.87 o                         
 -11  -7   6         20.24         23.02        17.28 o                         
 -10  -7   6        152.49        150.00        15.50 o                         
  -9  -7   6        203.15        202.56        14.28 o                         
  -8  -7   6         16.03         16.48        12.38 o                         
  -7  -7   6         64.60         59.28         6.32 o                         
  -6  -7   6         36.35         37.07         5.85 o                         
  -5  -7   6         48.79         52.50         5.15 o                         
  -4  -7   6         11.79          6.89         5.19 o                         
  -3  -7   6        299.57        293.16        19.46 o                         
  -2  -7   6         17.44         31.42         5.28 o                         
  -1  -7   6         16.09         23.73         6.02 o                         
   0  -7   6          0.30         -0.26         6.25 o                         
   1  -7   6         61.34         62.95         6.52 o                         
   2  -7   6        191.74        214.09        17.09 o                         
   3  -7   6         15.39         10.56         6.21 o                         
   4  -7   6         21.21         14.13         6.69 o                         
   5  -7   6          2.36          8.77        12.69 o                         
   6  -7   6        101.95        119.80        11.10 o                         
   7  -7   6        326.50        366.67        41.69 o                         
   8  -7   6         33.23         25.86        13.37 o                         
   9  -7   6          6.78          2.76        15.97 o                         
 -13  -6   6         11.79          8.61        13.37 o                         
 -12  -6   6         46.72         47.10        18.35 o                         
 -11  -6   6         20.33         33.46        16.29 o                         
 -10  -6   6         39.17         42.92        14.66 o                         
  -9  -6   6         83.93         84.47        10.10 o                         
  -8  -6   6          0.12          1.67         8.62 o                         
  -7  -6   6          2.47         -5.62        11.62 o                         
  -6  -6   6        453.61        456.84        14.79 o                         
  -5  -6   6        360.29        394.56        13.69 o                         
  -4  -6   6        199.01        227.29         7.04 o                         
  -3  -6   6         88.56         86.92         5.09 o                         
  -2  -6   6         97.61        105.28        10.26 o                         
  -1  -6   6        335.04        318.84        25.42 o                         
   0  -6   6          4.40          4.40         5.44 o                         
   1  -6   6         32.14         29.66         5.97 o                         
   2  -6   6         34.11         22.78         6.20 o                         
   3  -6   6         10.12         15.95         6.76 o                         
   4  -6   6        180.03        162.91         6.55 o                         
   5  -6   6         97.49        100.89         8.42 o                         
   6  -6   6          1.53         -4.43         8.37 o                         
   7  -6   6          0.28         -9.23        14.93 o                         
   8  -6   6         49.10         60.32        16.83 o                         
   9  -6   6         26.03         19.63        13.99 o                         
 -13  -5   6         52.95         56.31        15.15 o                         
 -12  -5   6        144.65        150.39        12.81 o                         
 -11  -5   6        113.99        120.44        12.80 o                         
 -10  -5   6         53.04         56.90        14.62 o                         
  -9  -5   6         41.63         54.51        12.95 o                         
  -8  -5   6         91.40         83.34        11.85 o                         
  -7  -5   6        160.37        174.37        12.91 o                         
  -6  -5   6        887.63        896.43        18.80 o                         
  -5  -5   6        701.25        748.25        15.13 o                         
  -4  -5   6        798.61        798.48        27.63 o                         
  -3  -5   6        249.97        288.14        13.93 o                         
  -2  -5   6         36.36         36.59         3.69 o                         
  -1  -5   6         11.90          7.35         4.26 o                         
   0  -5   6         88.58         76.54         6.56 o                         
   1  -5   6         43.74         43.48         5.02 o                         
   2  -5   6         13.91         10.26         5.53 o                         
   3  -5   6          7.64         14.95         6.13 o                         
   4  -5   6         38.40         41.77         6.63 o                         
   5  -5   6          9.27          4.88         6.81 o                         
   6  -5   6          1.15         -3.00         9.15 o                         
   7  -5   6        110.59        143.31        13.79 o                         
   8  -5   6          5.94         12.65        10.88 o                         
   9  -5   6          1.07          2.74        11.72 o                         
  10  -5   6         13.22          7.46        13.69 o                         
 -13  -4   6        152.68        161.16        11.96 o                         
 -12  -4   6        227.45        215.77        15.04 o                         
 -11  -4   6        462.44        469.07        18.36 o                         
 -10  -4   6        218.83        239.36         9.10 o                         
  -9  -4   6         30.32         37.53         7.79 o                         
  -8  -4   6          0.70         -1.85         5.52 o                         
  -7  -4   6          0.58          6.14         5.38 o                         
  -6  -4   6         22.20         12.66         5.58 o                         
  -5  -4   6        310.95        312.43        22.66 o                         
  -4  -4   6        203.57        178.66         3.91 o                         
  -3  -4   6        327.00        322.11        11.82 o                         
  -2  -4   6          8.34         13.68         3.09 o                         
  -1  -4   6        667.09        671.84        34.22 o                         
   0  -4   6         56.46         45.51         3.59 o                         
   1  -4   6         57.67         64.22         4.11 o                         
   2  -4   6         83.88         98.55         7.36 o                         
   3  -4   6          8.97         15.39         5.40 o                         
   4  -4   6         15.24         14.93         6.24 o                         
   5  -4   6          0.95          7.79         6.67 o                         
   6  -4   6          4.67         13.18        12.72 o                         
   7  -4   6          0.88          4.90        11.77 o                         
   8  -4   6          0.58          1.98        13.29 o                         
   9  -4   6         25.97         29.18        10.72 o                         
  10  -4   6         26.50         25.39        11.65 o                         
  11  -4   6         25.43         31.05        13.19 o                         
 -13  -3   6          3.29          6.07        15.82 o                         
 -12  -3   6         58.64         51.23        13.84 o                         
 -11  -3   6        207.65        209.07        14.47 o                         
 -10  -3   6        340.16        350.28         6.37 o                         
  -9  -3   6        388.50        399.78        11.01 o                         
  -8  -3   6        245.10        249.85         5.86 o                         
  -7  -3   6        468.04        436.49        20.09 o                         
  -6  -3   6        821.56        809.07        14.19 o                         
  -5  -3   6       1188.08       1231.97        50.42 o                         
  -4  -3   6        423.54        430.61        27.31 o                         
  -3  -3   6          9.39          8.91         3.01 o                         
  -2  -3   6        205.75        260.72         6.81 o                         
  -1  -3   6          9.36         12.17         2.38 o                         
   0  -3   6       2429.47       2347.41       164.32 o                         
   1  -3   6       1177.47       1222.56        83.23 o                         
   2  -3   6         11.27         14.68         3.35 o                         
   3  -3   6        448.96        482.15        21.99 o                         
   4  -3   6          0.21         -0.71         5.06 o                         
   5  -3   6         64.32         64.58         6.21 o                         
   6  -3   6          0.78         18.55         7.67 o                         
   7  -3   6          4.19         -2.43        10.64 o                         
   8  -3   6         47.84         62.03        10.98 o                         
   9  -3   6         33.44         33.73         9.63 o                         
  10  -3   6         38.53         29.30        12.40 o                         
  11  -3   6          3.60          7.32        11.36 o                         
 -13  -2   6         14.73         20.31        16.33 o                         
 -12  -2   6          5.22         11.87        13.56 o                         
 -11  -2   6        120.79        126.77         4.85 o                         
 -10  -2   6         44.86         54.31         5.41 o                         
  -9  -2   6         91.36        101.59         5.35 o                         
  -8  -2   6        382.17        380.18         6.43 o                         
  -7  -2   6        226.06        233.34         6.99 o                         
  -6  -2   6        650.24        585.91        23.45 o                         
  -5  -2   6         18.64         33.90         5.13 o                         
  -4  -2   6        592.87        590.69         5.26 o                         
  -3  -2   6        502.19        529.69        25.43 o                         
  -2  -2   6         63.36         45.44         2.98 o                         
  -1  -2   6       1511.56       1430.36        53.11 o                         
   0  -2   6        417.02        371.56        20.15 o                         
   1  -2   6        307.33        249.84        14.98 o                         
   2  -2   6       1119.54       1075.59        43.75 o                         
   3  -2   6        327.36        332.18        18.41 o                         
   4  -2   6         47.44         40.74         5.12 o                         
   5  -2   6        293.96        267.04        15.59 o                         
   6  -2   6         24.69         22.98         7.42 o                         
   7  -2   6         15.26         10.71         9.46 o                         
   8  -2   6          0.33         -6.19         9.80 o                         
   9  -2   6          5.89          3.16         8.43 o                         
  10  -2   6          5.31          3.40         9.49 o                         
  11  -2   6          6.66          8.92        10.69 o                         
  12  -2   6         22.72         15.77        12.44 o                         
 -13  -1   6          2.07         -0.22        16.22 o                         
 -12  -1   6          1.76          2.30         5.31 o                         
 -11  -1   6          0.12         -0.11         6.05 o                         
 -10  -1   6         18.58         22.47         6.00 o                         
  -9  -1   6         34.61         36.28         5.15 o                         
  -8  -1   6        168.40        181.98         5.82 o                         
  -7  -1   6        227.00        237.32        11.62 o                         
  -6  -1   6        845.55        851.32        11.70 o                         
  -5  -1   6        797.22        778.31         9.38 o                         
  -4  -1   6        200.74        275.55         9.21 o                         
  -3  -1   6        181.23        148.79         3.99 o                         
  -2  -1   6         81.08         59.04         3.36 o                         
  -1  -1   6        503.00        479.41         9.51 o                         
   0  -1   6       2085.92       2282.28        51.20 o                         
   1  -1   6       5381.48       4830.31       427.40 o                         
   2  -1   6        112.51         82.50         4.17 o                         
   3  -1   6        146.87        145.01         5.39 o                         
   4  -1   6        243.90        278.42         9.71 o                         
   5  -1   6        771.03        784.40        47.99 o                         
   6  -1   6        422.60        480.64        26.85 o                         
   7  -1   6        322.18        340.71        10.37 o                         
   8  -1   6         14.11         13.14         8.51 o                         
   9  -1   6         42.53         45.67         8.33 o                         
  10  -1   6         29.28         30.30         9.00 o                         
  11  -1   6         40.95         32.78        18.27 o                         
  12  -1   6          3.98          1.44        17.09 o                         
 -13   0   6          8.39          1.25        22.87 o                         
 -12   0   6          0.10         -1.50         6.21 o                         
 -11   0   6          0.07         -0.97         7.10 o                         
 -10   0   6         44.06         62.71        16.18 o                         
  -9   0   6          0.55         13.56        12.72 o                         
  -8   0   6         62.58         66.93         9.31 o                         
  -7   0   6         88.45         98.22         8.55 o                         
  -6   0   6        501.09        519.46        11.55 o                         
  -5   0   6        320.64        310.63         8.70 o                         
  -4   0   6        256.55        284.19         7.25 o                         
  -3   0   6        177.19        123.14         5.32 o                         
  -2   0   6         43.54         21.23         3.46 o                         
  -1   0   6        700.91        618.90        72.24 o                         
   0   0   6        511.65        317.39         6.61 o                         
   1   0   6       1191.86       1185.12         8.70 o                         
   2   0   6       1917.57       1971.33         6.38 o                         
   3   0   6          1.15         10.23         4.10 o                         
   4   0   6       3490.19       3571.97        43.60 o                         
   5   0   6        505.17        541.86         6.05 o                         
   6   0   6        116.35        143.83         6.16 o                         
   7   0   6        172.58        170.70         7.67 o                         
   8   0   6         10.89          7.37         7.29 o                         
   9   0   6         15.22          6.50        14.17 o                         
  10   0   6         76.77         66.09        11.89 o                         
  11   0   6        130.06        117.56        18.65 o                         
  12   0   6         74.68         56.21        13.81 o                         
  13   0   6          0.44         -3.44        16.96 o                         
 -12   1   6          4.71          3.61        21.08 o                         
 -11   1   6          3.95         12.69        18.92 o                         
 -10   1   6         21.70         12.72        16.60 o                         
  -9   1   6         14.83         18.80        15.00 o                         
  -8   1   6          5.02         -0.91         9.46 o                         
  -7   1   6         34.64         19.33        12.50 o                         
  -6   1   6         57.59         50.59        11.36 o                         
  -5   1   6         27.88         31.91         9.23 o                         
  -4   1   6        153.61        125.61         7.63 o                         
  -3   1   6          7.15          7.03         6.04 o                         
  -2   1   6        275.02        251.39        25.89 o                         
  -1   1   6        232.48        197.59        22.96 o                         
   0   1   6         10.77          5.27         1.56 o                         
   1   1   6         88.72        113.91         2.73 o                         
   2   1   6        637.13        561.62         4.03 o                         
   3   1   6        757.91        714.74        20.21 o                         
   4   1   6       2391.17       2373.50        77.50 o                         
   5   1   6       1736.64       1678.56        42.69 o                         
   6   1   6       1170.44       1342.25        15.27 o                         
   9   1   6        178.84        169.22         9.83 o                         
  10   1   6        285.51        281.36         9.72 o                         
  11   1   6        121.64        118.44        10.53 o                         
  12   1   6         82.71         82.99        12.46 o                         
  13   1   6         45.49         29.62        16.13 o                         
 -12   2   6          1.99         -2.58        24.61 o                         
 -11   2   6          2.99        -12.42        20.36 o                         
 -10   2   6          3.57          6.65        13.18 o                         
  -9   2   6          1.79         -5.74        15.57 o                         
  -8   2   6          1.13          2.35        12.65 o                         
  -7   2   6         46.95         37.19        12.84 o                         
  -6   2   6        418.07        435.21        11.93 o                         
  -5   2   6        329.39        285.79        10.86 o                         
  -4   2   6         18.38         25.18         5.77 o                         
  -3   2   6        267.95        259.31        27.73 o                         
  -2   2   6         16.96         33.83         4.06 o                         
  -1   2   6         18.62          9.88         2.89 o                         
   0   2   6        421.01        353.09         3.70 o                         
   1   2   6        432.90        351.95        37.87 o                         
   2   2   6        747.65        596.91        21.73 o                         
   3   2   6       1113.47       1075.19         7.37 o                         
   4   2   6       1611.64       1717.47        38.36 o                         
   5   2   6       1731.02       1674.38        61.10 o                         
   6   2   6        357.75        335.50        10.37 o                         
   7   2   6        607.26        630.67        38.91 o                         
   8   2   6        100.07        101.30        12.15 o                         
   9   2   6         47.43         51.58         9.17 o                         
  10   2   6        303.34        296.27        11.60 o                         
  11   2   6        156.54        145.02        12.41 o                         
  12   2   6        131.25        123.24        13.58 o                         
  13   2   6         65.48         59.29        14.00 o                         
 -11   3   6          1.67          7.44        22.98 o                         
 -10   3   6         37.06         28.03        18.00 o                         
  -9   3   6          0.57          3.99        17.17 o                         
  -8   3   6         17.94         12.72        14.74 o                         
  -7   3   6         16.07         12.99        13.29 o                         
  -6   3   6         97.19         90.51         9.34 o                         
  -5   3   6          4.69          2.45         8.01 o                         
  -4   3   6         51.62         62.16         7.98 o                         
  -3   3   6        937.29       1034.40       118.81 o                         
  -2   3   6          3.62          5.71         4.64 o                         
  -1   3   6        150.40        163.12         5.64 o                         
   0   3   6         16.98          7.79         3.36 o                         
   1   3   6          1.65          3.77         3.14 o                         
   2   3   6         10.06         -0.66         3.33 o                         
   3   3   6       1106.79       1120.88         7.54 o                         
   4   3   6       1344.48       1270.54         8.81 o                         
   5   3   6        235.06        210.29         9.23 o                         
   6   3   6       1382.01       1380.10        68.24 o                         
   7   3   6       1015.29       1033.79        44.74 o                         
   8   3   6        391.03        393.29         9.48 o                         
   9   3   6        257.96        265.54        13.71 o                         
  10   3   6        231.52        253.12        10.78 o                         
  11   3   6        118.61        124.10        12.10 o                         
  12   3   6         28.70         25.20        12.86 o                         
  13   3   6          1.11         -7.40        12.89 o                         
 -11   4   6         23.81          7.14        24.42 o                         
 -10   4   6         17.36         16.03        19.83 o                         
  -9   4   6         21.42         10.07        16.79 o                         
  -8   4   6        163.47        173.09        15.50 o                         
  -7   4   6         89.54         77.79        10.22 o                         
  -6   4   6        432.03        455.05        45.79 o                         
  -5   4   6         11.78          6.67         6.78 o                         
  -4   4   6         50.73         63.82         5.68 o                         
  -3   4   6        205.24        186.87        10.03 o                         
  -2   4   6          0.03         17.44        14.85 o                         
  -1   4   6         63.61         47.71         5.16 o                         
   0   4   6          6.24          2.23         5.03 o                         
   1   4   6         85.44         90.21         4.32 o                         
   2   4   6        331.61        355.10         4.79 o                         
   3   4   6        920.22       1003.69        18.00 o                         
   4   4   6        824.64        882.16        11.38 o                         
   5   4   6        115.02        104.00         5.91 o                         
   6   4   6        110.64        103.53         5.59 o                         
   7   4   6        133.30        131.62         5.53 o                         
   8   4   6         16.10         13.66         5.03 o                         
   9   4   6         90.12         92.94        13.75 o                         
  10   4   6        246.02        234.43        11.47 o                         
  11   4   6         85.23         77.38        11.36 o                         
  12   4   6         72.54         63.85        11.44 o                         
  13   4   6          0.54         11.34        13.97 o                         
  14   4   6          0.32        -11.09        16.91 o                         
 -10   5   6          3.20          1.29        17.17 o                         
  -9   5   6         67.01         45.24        18.38 o                         
  -8   5   6        285.81        249.51        13.60 o                         
  -7   5   6        233.45        220.42        16.45 o                         
  -6   5   6          0.43          0.16         8.05 o                         
  -5   5   6         88.99         91.29         9.06 o                         
  -4   5   6         44.00         51.76         8.47 o                         
  -3   5   6        183.31        197.06        16.73 o                         
  -2   5   6        119.37        101.54         9.36 o                         
  -1   5   6        546.35        545.40        20.07 o                         
   0   5   6         43.18         57.16         5.45 o                         
   1   5   6         70.93         59.89         5.38 o                         
   2   5   6          2.79          0.26         6.25 o                         
   3   5   6         17.80         14.77         5.38 o                         
   4   5   6          0.20          8.75         7.92 o                         
   5   5   6        332.98        329.45         5.86 o                         
   6   5   6         21.64         20.48         7.34 o                         
   7   5   6        129.94        117.58         5.56 o                         
   8   5   6        109.59        104.36         4.82 o                         
   9   5   6          3.78         11.33         4.53 o                         
  10   5   6         47.45         31.60        15.57 o                         
  11   5   6         98.18         97.96        12.57 o                         
  12   5   6         19.75         12.88        17.89 o                         
  13   5   6          1.81          3.47        11.94 o                         
  14   5   6          1.92          9.78        18.38 o                         
 -10   6   6         44.36         45.54        25.45 o                         
  -9   6   6         99.06        103.50        22.41 o                         
  -8   6   6        187.61        175.82        18.19 o                         
  -7   6   6        328.31        337.52        35.25 o                         
  -6   6   6         84.38         98.20        10.98 o                         
  -5   6   6          6.88          2.15         8.19 o                         
  -4   6   6         13.22         19.69         8.70 o                         
  -3   6   6        193.27        210.97        21.02 o                         
  -2   6   6        470.02        454.06        28.43 o                         
  -1   6   6         47.25         38.10         5.95 o                         
   0   6   6          5.69         10.45         7.14 o                         
   1   6   6        233.72        215.66         7.44 o                         
   2   6   6        483.55        470.73        13.92 o                         
   3   6   6        145.92        131.91         5.72 o                         
   4   6   6         18.32         31.71         7.39 o                         
   5   6   6          0.58         -6.37         6.99 o                         
   6   6   6         17.41         19.87         6.37 o                         
   7   6   6          9.34          3.64         6.50 o                         
   8   6   6         28.38         34.43         5.22 o                         
   9   6   6        118.39        116.72         4.80 o                         
  10   6   6          0.07         -6.50        14.62 o                         
  11   6   6          3.18          0.19        17.09 o                         
  12   6   6         10.83          1.06        18.19 o                         
  13   6   6          7.72          7.03        22.94 o                         
  14   6   6          5.70         12.78        17.40 o                         
  -9   7   6         61.69         41.33        24.69 o                         
  -8   7   6        174.02        178.10        22.03 o                         
  -7   7   6         51.42         54.64        14.17 o                         
  -6   7   6        165.82        184.06        14.36 o                         
  -5   7   6        154.69        160.68         9.56 o                         
  -4   7   6        280.95        290.88        22.09 o                         
  -3   7   6        565.17        630.49        55.74 o                         
  -2   7   6        429.80        424.39        31.05 o                         
  -1   7   6        356.29        359.27        11.15 o                         
   0   7   6         22.77         21.44         7.65 o                         
   1   7   6         47.54         39.97         5.36 o                         
   2   7   6        710.14        713.09        23.91 o                         
   3   7   6        456.70        440.39         7.96 o                         
   4   7   6       1118.47       1073.74         9.04 o                         
   5   7   6        191.25        197.43         8.07 o                         
   6   7   6          1.84          1.32         6.58 o                         
   7   7   6          1.82          3.78         8.54 o                         
   8   7   6          4.31         12.08        13.14 o                         
   9   7   6          0.62         -4.00         4.99 o                         
  10   7   6          4.76          5.37         6.48 o                         
  11   7   6          0.48         13.26        17.05 o                         
  12   7   6          8.59          5.74        14.78 o                         
  13   7   6          0.19         -2.01        22.79 o                         
  14   7   6         11.44         20.85        26.13 o                         
  -8   8   6         30.29         27.74        17.13 o                         
  -7   8   6         46.58         29.89        14.44 o                         
  -6   8   6         32.61         30.49        13.49 o                         
  -5   8   6         65.64         69.63         9.93 o                         
  -4   8   6        430.49        434.19        42.79 o                         
  -3   8   6       1128.26       1051.33       106.69 o                         
  -2   8   6        580.02        549.53        12.27 o                         
  -1   8   6         36.99         35.31         9.14 o                         
   0   8   6         22.92         18.58         8.23 o                         
   1   8   6         19.34         20.13         8.03 o                         
   2   8   6         20.89         38.24         8.47 o                         
   3   8   6        464.08        471.07         9.82 o                         
   4   8   6        193.51        170.92         8.22 o                         
   5   8   6        362.29        364.71         7.55 o                         
   6   8   6        234.77        217.22         7.78 o                         
   7   8   6         13.27         22.37         7.58 o                         
   8   8   6         15.81         -1.13         9.83 o                         
   9   8   6          2.58         -2.32        14.32 o                         
  10   8   6         22.82         25.76         5.07 o                         
  11   8   6          0.52         -1.37        12.95 o                         
  12   8   6         11.21         17.36        15.00 o                         
  13   8   6          1.89          4.56        23.13 o                         
  14   8   6         10.27         10.94        24.65 o                         
  -7   9   6          1.97         -1.35        16.94 o                         
  -6   9   6         19.20         19.52        14.74 o                         
  -5   9   6         11.58          6.59        17.83 o                         
  -4   9   6        167.02        154.36        10.62 o                         
  -3   9   6        273.08        267.15        17.21 o                         
  -2   9   6        416.42        415.29        19.03 o                         
  -1   9   6        379.36        406.07        15.93 o                         
   0   9   6         27.55         30.18         9.18 o                         
   1   9   6        649.43        635.79        24.58 o                         
   2   9   6        974.97        945.53        14.19 o                         
   3   9   6         18.95         30.71         7.52 o                         
   4   9   6          6.59         22.84         7.54 o                         
   5   9   6        136.59        146.07        14.11 o                         
   6   9   6        164.53        175.43        16.01 o                         
   7   9   6        125.25        120.03         9.92 o                         
   8   9   6         30.23         42.31        10.66 o                         
   9   9   6         61.60         63.75        11.02 o                         
  10   9   6         92.97         86.49        16.18 o                         
  11   9   6         31.88         39.46        18.92 o                         
  12   9   6         89.81         97.65        19.33 o                         
  13   9   6         27.65          7.22        23.74 o                         
  -7  10   6          0.35         -3.71        15.29 o                         
  -6  10   6          1.18        -15.61        15.61 o                         
  -5  10   6          0.12          0.38        15.01 o                         
  -4  10   6         13.43          6.57        13.03 o                         
  -3  10   6        173.25        161.16        12.46 o                         
  -2  10   6        194.79        163.67        12.01 o                         
  -1  10   6        132.71        123.60        13.20 o                         
   0  10   6         36.15         37.94        10.60 o                         
   1  10   6         21.16         22.05         8.22 o                         
   2  10   6        724.29        735.61         9.48 o                         
   3  10   6        706.96        735.01        25.94 o                         
   4  10   6        185.41        197.45         8.30 o                         
   5  10   6         35.53         31.11         7.94 o                         
   6  10   6         63.06         86.95         8.42 o                         
   7  10   6         35.55         51.73        11.02 o                         
   8  10   6         36.47         45.23        11.20 o                         
   9  10   6         49.25         51.50        11.95 o                         
  10  10   6         16.18         12.34        16.90 o                         
  11  10   6          7.03          5.20         5.66 o                         
  12  10   6          8.46          9.00        21.00 o                         
  13  10   6          2.09          6.99        25.45 o                         
  -6  11   6          8.62          7.44        14.84 o                         
  -5  11   6          2.42         12.70        13.86 o                         
  -4  11   6         10.85         23.26        15.08 o                         
  -3  11   6          0.06          4.24        10.44 o                         
  -2  11   6          0.09          2.84        12.25 o                         
  -1  11   6         24.48         14.82        12.24 o                         
   0  11   6         52.14         66.07        11.75 o                         
   1  11   6         70.97         92.99        11.30 o                         
   2  11   6         97.89        103.52        12.61 o                         
   3  11   6         36.05         38.78        10.48 o                         
   4  11   6         25.03         17.08        10.49 o                         
   5  11   6        105.30        106.84         9.67 o                         
   6  11   6        103.05        102.05        11.38 o                         
   7  11   6        169.76        161.04        17.72 o                         
   8  11   6        108.33        136.09        27.20 o                         
   9  11   6        163.93        193.39        15.42 o                         
  10  11   6        101.15        114.45        13.61 o                         
  11  11   6        144.42        146.50        21.57 o                         
  12  11   6         38.98         38.97        21.99 o                         
  -4  12   6          0.03         15.74        17.21 o                         
  -3  12   6          0.84         -7.70        13.60 o                         
  -2  12   6         14.17         20.78        11.94 o                         
  -1  12   6          0.75         -0.39        11.51 o                         
   0  12   6          1.70         -6.75        12.66 o                         
   1  12   6         60.66         65.82        12.62 o                         
   2  12   6         31.90         32.70        11.21 o                         
   3  12   6          5.83         -3.40         9.74 o                         
   4  12   6         31.43         34.38         9.60 o                         
   5  12   6         86.45         93.97        11.45 o                         
   6  12   6         14.43         24.10        11.36 o                         
   7  12   6         28.75         36.81        10.94 o                         
   8  12   6        100.66        100.76        12.96 o                         
   9  12   6        116.73        114.56        13.35 o                         
  10  12   6        103.25        103.41        15.25 o                         
  11  12   6         54.26         46.88        13.77 o                         
  12  12   6         33.14         16.62         4.98 o                         
  -3  13   6          0.08         -3.57        14.94 o                         
  -2  13   6          0.20          3.16        16.83 o                         
  -1  13   6          3.25          6.91        15.21 o                         
   0  13   6          0.07          4.82        11.70 o                         
   1  13   6          7.37          8.04        13.43 o                         
   2  13   6         16.81         16.29        13.44 o                         
   3  13   6          1.17         -5.76        10.64 o                         
   4  13   6          0.11         -6.94        10.53 o                         
   5  13   6          5.25         -4.19        10.41 o                         
   6  13   6          0.43         -7.19        10.30 o                         
   7  13   6         14.10         28.68        12.89 o                         
   8  13   6         19.71         14.16        11.14 o                         
   9  13   6         28.19          5.18        14.38 o                         
  10  13   6         71.18         67.24        15.48 o                         
  11  13   6         77.84         60.11        17.77 o                         
  -1  14   6          0.75         -2.38        14.71 o                         
   0  14   6          4.92         -3.96        13.24 o                         
   1  14   6         14.09         30.91        15.62 o                         
   2  14   6          4.57          6.72        13.99 o                         
   3  14   6          1.56          5.24        10.51 o                         
   4  14   6         17.19         11.40        13.83 o                         
   5  14   6         27.26         19.66        14.30 o                         
   6  14   6          0.04          3.62        14.11 o                         
   7  14   6          0.62         10.46        12.16 o                         
   8  14   6          9.29         16.33        15.06 o                         
   9  14   6          1.51          5.62        16.22 o                         
  10  14   6          7.89          8.29        13.74 o                         
   1  15   6          3.77          1.02        17.17 o                         
   2  15   6          0.21         -3.79        12.61 o                         
   3  15   6          4.47         10.76        18.86 o                         
   4  15   6          0.72         -8.19        16.56 o                         
   5  15   6          0.50         10.69        16.44 o                         
   6  15   6          0.22        -14.23        16.47 o                         
   7  15   6          0.20          2.95        14.15 o                         
   8  15   6          7.58        -11.63        16.26 o                         
   9  15   6         15.53         29.10        13.37 o                         
  -7 -14   7          0.21         -1.63        19.26 o                         
  -6 -14   7          5.87          8.93        11.13 o                         
  -5 -14   7          7.35          6.90        12.19 o                         
  -4 -14   7          4.68          4.74        11.18 o                         
  -3 -14   7          1.54          5.59        13.02 o                         
  -2 -14   7          3.13         -5.41        14.57 o                         
  -9 -13   7         12.23         11.97        11.46 o                         
  -8 -13   7         13.34         21.97        11.42 o                         
  -7 -13   7         24.11         29.03        11.33 o                         
  -6 -13   7          6.57         16.60         9.73 o                         
  -5 -13   7          3.99         13.40        10.85 o                         
  -4 -13   7          4.19         -3.05        10.78 o                         
  -3 -13   7          1.03          6.54        11.49 o                         
  -2 -13   7          0.01          3.58        11.55 o                         
  -1 -13   7          1.09         -1.48        11.16 o                         
   0 -13   7         11.71          6.64        10.91 o                         
   1 -13   7         25.65         19.95        12.91 o                         
 -10 -12   7         38.23         31.41        22.18 o                         
  -9 -12   7         24.84         21.26         9.99 o                         
  -8 -12   7          0.74         -0.61        10.08 o                         
  -7 -12   7          4.39         -3.59        10.16 o                         
  -6 -12   7          6.99          5.35        10.09 o                         
  -5 -12   7          9.69          8.04         9.79 o                         
  -4 -12   7          1.32          1.71         9.20 o                         
  -3 -12   7         41.52         40.24         9.91 o                         
  -2 -12   7         18.97         18.58        10.62 o                         
  -1 -12   7         24.48         24.31         8.46 o                         
   0 -12   7          1.41         -7.03        10.58 o                         
   1 -12   7          1.73         -3.74        11.06 o                         
   2 -12   7          1.64         -3.91        12.44 o                         
   3 -12   7          3.41          3.51        12.24 o                         
 -11 -11   7         37.78         39.16        21.88 o                         
 -10 -11   7        144.04        126.98        18.99 o                         
  -9 -11   7        116.04        115.39         9.55 o                         
  -8 -11   7         82.04         84.40         9.70 o                         
  -7 -11   7         17.47         22.09         8.96 o                         
  -6 -11   7         25.63         28.61         9.11 o                         
  -5 -11   7         15.67         25.20         8.66 o                         
  -4 -11   7         52.89         62.14         9.18 o                         
  -3 -11   7         77.76         81.22         9.98 o                         
  -2 -11   7         46.81         48.86         8.23 o                         
  -1 -11   7          0.40          4.67         8.21 o                         
   0 -11   7          0.30          3.78         9.49 o                         
   1 -11   7         15.62         23.29         8.98 o                         
   2 -11   7         31.86         38.35        10.51 o                         
   3 -11   7         18.90         10.35        11.83 o                         
   4 -11   7          3.50          5.89        12.98 o                         
 -12 -10   7         11.39          8.47        23.17 o                         
 -11 -10   7          2.56         -3.72        18.84 o                         
 -10 -10   7         72.86         64.34        18.38 o                         
  -9 -10   7         10.10         18.12        12.95 o                         
  -8 -10   7         23.24         32.94         8.09 o                         
  -7 -10   7         93.07        101.34         9.35 o                         
  -6 -10   7         71.62         71.68         9.01 o                         
  -5 -10   7         81.25         91.57         8.20 o                         
  -4 -10   7        142.12        158.39        14.36 o                         
  -3 -10   7        186.70        205.82        19.83 o                         
  -2 -10   7        111.81        125.34        13.41 o                         
  -1 -10   7         59.04         57.57         7.58 o                         
   0 -10   7          0.26         -2.91         8.39 o                         
   1 -10   7          0.22          0.99         8.93 o                         
   2 -10   7         33.07         36.54         9.07 o                         
   3 -10   7         65.77         61.62        10.33 o                         
   4 -10   7          4.51          8.04        10.01 o                         
   5 -10   7          6.57         13.78        12.50 o                         
 -12  -9   7          0.30         -8.43        20.17 o                         
 -11  -9   7         16.59         27.01        18.65 o                         
 -10  -9   7         35.07         24.61        16.41 o                         
  -9  -9   7         80.20         71.83        16.22 o                         
  -8  -9   7         16.87         19.91         7.73 o                         
  -7  -9   7          1.48          7.37         7.24 o                         
  -6  -9   7          0.59         -1.59         6.92 o                         
  -5  -9   7        170.49        177.91        10.66 o                         
  -4  -9   7        203.75        225.01        16.34 o                         
  -3  -9   7        606.14        609.45        43.54 o                         
  -2  -9   7        260.33        284.18        23.76 o                         
  -1  -9   7        144.94        162.09        16.58 o                         
   0  -9   7        234.36        248.76        29.27 o                         
   1  -9   7        125.89        140.38        12.91 o                         
   2  -9   7        139.53        148.41        10.85 o                         
   3  -9   7         26.15         40.02         9.30 o                         
   4  -9   7          0.87         -0.93         8.81 o                         
   5  -9   7          0.24         -6.53        10.38 o                         
   6  -9   7         23.16         19.67        15.28 o                         
   7  -9   7        104.45        123.48        24.46 o                         
 -12  -8   7          0.03          0.34        19.18 o                         
 -11  -8   7         32.09         26.02        16.26 o                         
 -10  -8   7         90.79         64.08        16.75 o                         
  -9  -8   7          4.25         -4.06        15.54 o                         
  -8  -8   7        171.44        157.21        10.37 o                         
  -7  -8   7        301.62        309.79        14.42 o                         
  -6  -8   7          4.23          5.15         6.30 o                         
  -5  -8   7          1.00          1.31         6.14 o                         
  -4  -8   7         24.15         13.64         6.19 o                         
  -3  -8   7         44.00         48.55         6.23 o                         
  -2  -8   7        394.49        420.56        33.17 o                         
  -1  -8   7        602.33        646.48        51.13 o                         
   0  -8   7        995.05        970.25        88.39 o                         
   1  -8   7        513.47        527.17        35.01 o                         
   2  -8   7        615.01        628.94        50.13 o                         
   3  -8   7        407.45        417.70        40.27 o                         
   4  -8   7         18.97         20.93         8.07 o                         
   5  -8   7          1.19          7.07         9.41 o                         
   6  -8   7          0.39          0.29        10.40 o                         
   7  -8   7          6.07         15.54        20.47 o                         
 -13  -7   7          2.92         -0.66        13.19 o                         
 -12  -7   7          4.22          8.58        20.06 o                         
 -11  -7   7         12.97          3.15        17.85 o                         
 -10  -7   7         86.18         85.69        15.31 o                         
  -9  -7   7         49.50         46.26        14.32 o                         
  -8  -7   7         47.52         60.20        13.18 o                         
  -7  -7   7         96.73         96.59        11.36 o                         
  -6  -7   7        273.61        269.82         6.17 o                         
  -5  -7   7        123.61        119.31         6.98 o                         
  -4  -7   7         68.83         71.67         5.70 o                         
  -3  -7   7         65.38         66.53         5.70 o                         
  -2  -7   7         37.94         51.30         7.15 o                         
  -1  -7   7        113.27        120.25         8.24 o                         
   0  -7   7        302.95        315.46        20.59 o                         
   1  -7   7        769.67        736.71        56.99 o                         
   2  -7   7        585.43        593.73        53.42 o                         
   3  -7   7        452.25        453.51        38.28 o                         
   4  -7   7        367.19        377.27        27.47 o                         
   5  -7   7        197.88        217.37        12.50 o                         
   6  -7   7        157.07        172.23        13.01 o                         
   7  -7   7        225.10        273.78        13.79 o                         
   8  -7   7         21.68         20.43        20.09 o                         
 -13  -6   7          7.72          6.37        15.64 o                         
 -12  -6   7          8.04         15.30        10.37 o                         
 -11  -6   7         11.12          0.72        17.09 o                         
 -10  -6   7         34.99         37.19        14.51 o                         
  -9  -6   7        110.46        110.83        13.03 o                         
  -8  -6   7         77.86         77.98        12.12 o                         
  -7  -6   7          4.83          5.13        10.37 o                         
  -6  -6   7         48.57         50.71        10.10 o                         
  -5  -6   7        364.18        361.12        19.13 o                         
  -4  -6   7         19.87         27.53         4.93 o                         
  -3  -6   7        151.80        145.64         9.78 o                         
  -2  -6   7        125.95        133.51        12.18 o                         
  -1  -6   7        119.68        114.78         7.69 o                         
   0  -6   7        713.08        668.16        39.14 o                         
   1  -6   7        445.70        490.01        24.37 o                         
   2  -6   7        409.09        406.12        30.68 o                         
   3  -6   7        320.76        331.79        26.63 o                         
   4  -6   7        216.70        228.65        18.06 o                         
   5  -6   7        190.86        226.49        15.33 o                         
   6  -6   7         22.43         32.12         7.29 o                         
   7  -6   7        125.49        168.68        16.79 o                         
   8  -6   7        207.94        250.01        17.09 o                         
   9  -6   7         14.65         12.38        19.11 o                         
 -13  -5   7          0.46          4.95        15.67 o                         
 -12  -5   7         19.88         20.20        13.44 o                         
 -11  -5   7          4.81          7.79         9.40 o                         
 -10  -5   7          1.35         12.53        14.21 o                         
  -9  -5   7         72.41         76.73         6.60 o                         
  -8  -5   7         93.15        103.42         8.34 o                         
  -7  -5   7          5.71          8.33         6.41 o                         
  -6  -5   7        261.06        247.23         9.97 o                         
  -5  -5   7        191.28        213.37        10.22 o                         
  -4  -5   7         12.21          9.78         4.22 o                         
  -3  -5   7         79.93         86.65         6.69 o                         
  -2  -5   7         70.83         68.79         5.59 o                         
  -1  -5   7         10.09         15.99         3.68 o                         
   0  -5   7         20.85         36.79         5.29 o                         
   1  -5   7         19.79         25.84         4.90 o                         
   2  -5   7         13.71         21.50         5.00 o                         
   3  -5   7         10.71         10.72         5.20 o                         
   4  -5   7        139.77        150.63        13.66 o                         
   5  -5   7        186.37        200.92        15.73 o                         
   6  -5   7        123.24        154.02        26.40 o                         
   7  -5   7         42.85         57.03        10.46 o                         
   8  -5   7         37.74         48.66        11.55 o                         
   9  -5   7         39.18         40.15        16.86 o                         
  10  -5   7         33.09         33.95        13.97 o                         
 -13  -4   7        152.32        151.48        16.36 o                         
 -12  -4   7        180.08        165.54        14.45 o                         
 -11  -4   7        270.66        266.49        22.18 o                         
 -10  -4   7         32.86         40.73         5.72 o                         
  -9  -4   7         65.30         56.47         6.57 o                         
  -8  -4   7          0.22         -0.75         5.48 o                         
  -7  -4   7         16.30         24.19         6.02 o                         
  -6  -4   7         41.81         43.20         6.27 o                         
  -5  -4   7        136.47        136.39         5.89 o                         
  -4  -4   7        214.98        186.92        16.47 o                         
  -3  -4   7         68.32         57.90         3.43 o                         
  -2  -4   7         10.14          5.34         3.23 o                         
  -1  -4   7        108.70        118.77         8.85 o                         
   0  -4   7        116.05         98.51         8.42 o                         
   1  -4   7        305.15        281.30        15.58 o                         
   2  -4   7          1.35          3.68         4.65 o                         
   3  -4   7         61.96         70.65         5.40 o                         
   4  -4   7         52.50         53.25        10.06 o                         
   5  -4   7         16.52         13.56         6.56 o                         
   6  -4   7         32.31         33.34         8.34 o                         
   7  -4   7          0.86          3.27         9.61 o                         
   8  -4   7         11.16         -5.05        13.83 o                         
   9  -4   7          1.22         15.57        15.61 o                         
  10  -4   7         46.54         58.87        16.86 o                         
 -13  -3   7         51.73         45.92        14.12 o                         
 -12  -3   7        155.78        155.04        14.88 o                         
 -11  -3   7        266.72        270.60         5.53 o                         
 -10  -3   7        154.68        158.74         5.98 o                         
  -9  -3   7         12.63         13.30         4.76 o                         
  -8  -3   7         62.16         70.56         5.13 o                         
  -7  -3   7        407.82        410.77        12.59 o                         
  -6  -3   7        261.21        278.24         7.16 o                         
  -5  -3   7        378.41        372.68        13.64 o                         
  -4  -3   7         54.07         42.34         6.29 o                         
  -3  -3   7         48.96         42.06         4.17 o                         
  -2  -3   7        684.78        619.35        28.37 o                         
  -1  -3   7         88.53         88.89         5.01 o                         
   0  -3   7        734.18        763.29        42.59 o                         
   1  -3   7        802.53        745.36        40.77 o                         
   2  -3   7         11.80          7.72         3.76 o                         
   3  -3   7         90.91         88.41         5.31 o                         
   4  -3   7        246.36        277.68         9.13 o                         
   5  -3   7         36.65         42.60         6.58 o                         
   6  -3   7         10.67          9.93         6.41 o                         
   7  -3   7          7.37         11.59         8.57 o                         
   8  -3   7         10.09         29.01        13.71 o                         
   9  -3   7          1.75         -3.42        13.67 o                         
  10  -3   7         21.48         23.89        14.43 o                         
  11  -3   7          2.94          6.19        12.08 o                         
 -13  -2   7         23.61         29.07        16.41 o                         
 -12  -2   7        111.50        104.18        14.99 o                         
 -11  -2   7        180.04        197.29         5.78 o                         
 -10  -2   7         62.30         62.67         6.19 o                         
  -9  -2   7        113.92        105.64         5.88 o                         
  -8  -2   7        777.49        794.28         9.86 o                         
  -7  -2   7       1467.98       1491.76        27.15 o                         
  -6  -2   7       1170.27       1201.29        14.15 o                         
  -5  -2   7        699.84        703.20        10.37 o                         
  -4  -2   7          1.44          0.85         4.46 o                         
  -3  -2   7        186.69        202.56         6.57 o                         
  -2  -2   7       1546.78       1431.21        74.20 o                         
  -1  -2   7        268.17        252.38         7.79 o                         
   0  -2   7        445.35        433.17        17.46 o                         
   1  -2   7        118.56        123.50         7.89 o                         
   2  -2   7       2178.86       2328.26       115.34 o                         
   3  -2   7        293.39        269.45        22.79 o                         
   4  -2   7        397.35        393.87        37.38 o                         
   5  -2   7        191.29        210.66        17.59 o                         
   6  -2   7        195.27        212.00        16.37 o                         
   7  -2   7         21.33         14.13         7.05 o                         
   8  -2   7         33.99         54.63        13.79 o                         
   9  -2   7          8.31          7.90        10.86 o                         
  10  -2   7         88.91         98.68        11.70 o                         
  11  -2   7          2.57         -4.29        10.06 o                         
  12  -2   7          1.15        -15.61        23.09 o                         
 -12  -1   7         79.27         81.40         6.47 o                         
 -11  -1   7         25.94         30.17         7.25 o                         
 -10  -1   7          0.52          3.63         6.39 o                         
  -9  -1   7          0.54         -3.84         5.51 o                         
  -8  -1   7        633.32        689.21         8.81 o                         
  -7  -1   7        746.15        775.64        17.70 o                         
  -6  -1   7       2130.74       2213.29        41.64 o                         
  -5  -1   7       1656.72       1657.86        17.43 o                         
  -4  -1   7         13.69         13.11         3.82 o                         
  -3  -1   7        330.79        285.36         6.22 o                         
  -2  -1   7       2413.74       2453.88        57.39 o                         
  -1  -1   7       2511.63       2657.22        56.62 o                         
   0  -1   7       2248.98       2104.46         9.57 o                         
   1  -1   7          2.91          9.32         3.85 o                         
   2  -1   7          7.68         12.49         3.42 o                         
   3  -1   7         32.86         14.96         4.41 o                         
   4  -1   7        160.58        167.25        10.24 o                         
   5  -1   7         11.13          7.61         5.23 o                         
   6  -1   7          0.90         -4.51         9.38 o                         
   7  -1   7         60.18         49.32         7.24 o                         
   8  -1   7          0.83          4.75         6.31 o                         
   9  -1   7         36.64         35.17         9.57 o                         
  10  -1   7          8.98          4.67         9.69 o                         
  11  -1   7          8.00         -9.50        19.90 o                         
  12  -1   7          0.37          7.90        22.75 o                         
 -12   0   7        101.98        107.42         7.08 o                         
 -11   0   7         44.52         46.19        11.09 o                         
 -10   0   7          1.52          3.42        15.57 o                         
  -9   0   7          6.76          7.60        12.91 o                         
  -8   0   7        330.59        354.80        13.03 o                         
  -7   0   7        985.61        992.84        13.45 o                         
  -6   0   7        724.59        780.02        11.62 o                         
  -5   0   7       1130.34       1208.85        10.48 o                         
  -4   0   7        233.82        241.42         6.91 o                         
  -3   0   7        686.12        581.14         5.85 o                         
  -2   0   7        917.56        785.11         5.01 o                         
  -1   0   7       2233.58       2079.10       177.26 o                         
   0   0   7       2327.93       2537.96        11.05 o                         
   1   0   7       3043.96       2911.32       149.35 o                         
   2   0   7       1896.75       1999.73        17.44 o                         
   3   0   7       1347.78       1243.76         6.72 o                         
   4   0   7         24.75         15.93         6.42 o                         
   5   0   7        116.75        141.09         4.81 o                         
   6   0   7         23.84         30.47         5.04 o                         
   7   0   7         11.66          2.03         6.44 o                         
   8   0   7         32.15         52.23        12.27 o                         
  11   0   7          2.00         13.22        12.36 o                         
  12   0   7         11.38          9.28        15.17 o                         
 -12   1   7          4.49          0.23        23.06 o                         
 -11   1   7          1.85        -11.43        19.41 o                         
 -10   1   7          3.65         10.29        16.86 o                         
  -9   1   7          1.78          9.65        14.51 o                         
  -8   1   7        174.65        194.32        12.61 o                         
  -7   1   7        178.64        162.57        12.38 o                         
  -6   1   7         10.77          8.47        10.60 o                         
  -5   1   7        839.75        789.97        10.67 o                         
  -4   1   7        123.62        106.58         7.37 o                         
  -3   1   7        778.82        696.88         6.80 o                         
  -2   1   7       2843.34       2567.97         7.63 o                         
  -1   1   7         17.69         32.07         2.79 o                         
   0   1   7       1051.52        805.83        32.91 o                         
   1   1   7       1161.77       1035.23         3.19 o                         
   2   1   7       1937.10       1982.49         6.00 o                         
   3   1   7          7.69          5.05         4.44 o                         
   4   1   7        429.71        459.23        12.93 o                         
   5   1   7       1129.25       1130.42        27.62 o                         
   6   1   7       1081.12       1108.76        28.38 o                         
   7   1   7        935.26        989.09        13.95 o                         
   8   1   7        177.17        197.21        22.43 o                         
   9   1   7         14.10          7.14        12.99 o                         
  10   1   7         16.87         20.36        11.13 o                         
  11   1   7         57.35         52.17        12.33 o                         
  12   1   7         26.49         25.42        13.00 o                         
  13   1   7          4.41         10.49        14.16 o                         
 -12   2   7          0.50         19.64        25.18 o                         
 -11   2   7         47.90         15.99        20.74 o                         
 -10   2   7         35.15         15.73        18.27 o                         
  -9   2   7          2.01         11.85        14.97 o                         
  -8   2   7         13.83         15.00        12.50 o                         
  -7   2   7         53.72         39.65        12.27 o                         
  -6   2   7        728.85        700.11        12.80 o                         
  -5   2   7          0.65          9.57        10.18 o                         
  -4   2   7         67.35         58.49         5.93 o                         
  -3   2   7        712.15        701.55        74.37 o                         
  -2   2   7        280.00        255.64        32.97 o                         
  -1   2   7        487.64        487.91        40.07 o                         
   0   2   7       1193.93       1072.32        24.42 o                         
   1   2   7          2.04          5.86         2.64 o                         
   2   2   7        213.72        165.17         5.87 o                         
   3   2   7       2962.99       2729.09         8.74 o                         
   4   2   7       2134.00       2222.59        38.65 o                         
   5   2   7       1908.77       1836.56        39.54 o                         
   6   2   7       1019.46        945.86        25.18 o                         
   7   2   7        922.56        916.59        38.46 o                         
   8   2   7         47.39         58.39         5.69 o                         
   9   2   7         36.07         45.54        12.91 o                         
  10   2   7         98.47        102.02        10.71 o                         
  11   2   7         97.03        114.06        10.63 o                         
  12   2   7        105.37         95.65        13.53 o                         
  13   2   7         17.44         19.26        15.51 o                         
 -11   3   7         11.89          9.69        22.37 o                         
 -10   3   7          0.01         -1.79        18.31 o                         
  -9   3   7          3.25          7.22        17.05 o                         
  -8   3   7          1.54         -6.50        14.93 o                         
  -7   3   7        138.95        150.83        13.10 o                         
  -6   3   7        131.00        111.48        12.38 o                         
  -5   3   7        370.57        383.76        39.16 o                         
  -4   3   7        177.96        205.03        21.88 o                         
  -3   3   7        421.91        417.48        41.27 o                         
  -2   3   7        895.55        846.19        87.84 o                         
  -1   3   7          1.74          5.44         3.96 o                         
   0   3   7         14.72         14.24         3.38 o                         
   1   3   7        225.09        192.12         8.11 o                         
   2   3   7         25.03         34.79         4.03 o                         
   3   3   7         48.43         67.42         4.01 o                         
   4   3   7         81.04         76.99         6.91 o                         
   5   3   7       2467.57       2495.71        46.15 o                         
   6   3   7        814.24        824.26        10.35 o                         
   7   3   7        775.08        741.00        14.05 o                         
   8   3   7       1660.22       1685.04       102.57 o                         
   9   3   7         40.01         32.82        12.99 o                         
  10   3   7        139.27        143.15        10.46 o                         
  11   3   7        257.16        258.81        12.34 o                         
  12   3   7        152.37        157.80        13.51 o                         
  13   3   7         60.45         67.86        15.94 o                         
 -11   4   7         55.84         41.02        24.58 o                         
 -10   4   7         10.83         26.85        18.69 o                         
  -9   4   7          1.07          5.36        18.27 o                         
  -8   4   7         54.74         58.00        16.41 o                         
  -7   4   7         19.46         16.56         9.84 o                         
  -6   4   7          0.94          9.18         7.43 o                         
  -5   4   7         40.64         48.76         8.41 o                         
  -4   4   7          0.46         -2.32         6.29 o                         
  -3   4   7         44.89         40.77         6.74 o                         
  -2   4   7        211.04        233.52        11.13 o                         
  -1   4   7        999.35       1062.89        80.81 o                         
   0   4   7       1501.01       1373.80         6.07 o                         
   1   4   7        150.76        140.54         4.43 o                         
   2   4   7          0.98         10.94         4.27 o                         
   3   4   7         30.76         21.06         4.50 o                         
   4   4   7        656.60        621.58         7.73 o                         
   5   4   7       1100.70        951.36         9.88 o                         
   6   4   7       1127.36       1078.41        29.84 o                         
   7   4   7         82.87        100.06         5.56 o                         
   8   4   7        292.96        323.91        15.88 o                         
   9   4   7        932.45        966.39        11.81 o                         
  10   4   7        478.16        462.03        15.73 o                         
  11   4   7        154.33        170.95        11.67 o                         
  12   4   7         90.97         97.48        14.81 o                         
  13   4   7          5.18          1.93        13.01 o                         
 -10   5   7         21.82         35.48        22.64 o                         
  -9   5   7          5.57         12.50        19.52 o                         
  -8   5   7         17.12         25.14        17.28 o                         
  -7   5   7         39.79         34.15        14.21 o                         
  -6   5   7          4.60          0.72         7.59 o                         
  -5   5   7        109.00         93.70        11.72 o                         
  -4   5   7        158.14        170.22        18.08 o                         
  -3   5   7         12.12         21.71         8.07 o                         
  -2   5   7          9.05         15.25         5.69 o                         
  -1   5   7        306.36        321.04        21.67 o                         
   0   5   7        382.07        359.75         9.59 o                         
   1   5   7        145.38        149.26         5.17 o                         
   2   5   7        122.65        132.78         5.35 o                         
   3   5   7          3.60         12.36         5.33 o                         
   4   5   7         13.37         14.85         5.70 o                         
   5   5   7        333.14        342.23        17.80 o                         
   6   5   7         24.66         29.32        10.86 o                         
   7   5   7         53.96         47.20         6.59 o                         
   8   5   7        181.76        198.22        11.93 o                         
   9   5   7        165.13        170.37        21.54 o                         
  10   5   7        359.69        338.39        16.14 o                         
  11   5   7        366.20        380.71        17.32 o                         
  12   5   7        133.36        125.66        11.38 o                         
  13   5   7         86.75         85.92        15.90 o                         
 -10   6   7         46.34         33.24        25.41 o                         
  -9   6   7         41.41         43.72        22.41 o                         
  -8   6   7         54.52         57.92        18.80 o                         
  -7   6   7        173.51        177.37        25.52 o                         
  -6   6   7        136.91        138.36         8.90 o                         
  -5   6   7          9.93          9.24         9.57 o                         
  -4   6   7          5.16          2.18         7.49 o                         
  -3   6   7        124.40        108.17        11.09 o                         
  -2   6   7         98.57         90.25         8.14 o                         
  -1   6   7         25.93         26.59         6.06 o                         
   0   6   7        527.09        479.11         8.39 o                         
   1   6   7        519.25        499.28         9.93 o                         
   2   6   7         30.18         38.42        11.24 o                         
   3   6   7         13.75         20.60         5.13 o                         
   4   6   7          2.68          1.82         6.84 o                         
   5   6   7        277.11        266.17         8.15 o                         
   6   6   7         62.30         66.86         7.74 o                         
   7   6   7         24.14          6.42        11.21 o                         
   8   6   7        197.28        198.86         6.28 o                         
   9   6   7         63.86         65.49         8.30 o                         
  10   6   7         73.50         82.82         7.16 o                         
  11   6   7         43.51         46.07        12.95 o                         
  12   6   7         13.04         12.69        18.99 o                         
  13   6   7         23.50         17.21        22.87 o                         
  -9   7   7        102.22        111.52        18.84 o                         
  -8   7   7         86.47         80.64        20.66 o                         
  -7   7   7         26.74         26.04        11.97 o                         
  -6   7   7         41.49         34.36         9.48 o                         
  -5   7   7         74.72         92.35        11.26 o                         
  -4   7   7        214.60        235.58        27.27 o                         
  -3   7   7        143.95        170.61        22.22 o                         
  -2   7   7         65.30         62.58         7.36 o                         
  -1   7   7         13.85         22.97         7.92 o                         
   0   7   7         38.99         51.97         8.10 o                         
   1   7   7        174.83        172.76         7.85 o                         
   2   7   7        251.38        251.45        17.13 o                         
   3   7   7        121.30        117.13         7.82 o                         
   4   7   7         18.34         37.60         7.88 o                         
   5   7   7         35.16         46.85        10.75 o                         
   6   7   7         11.81          5.14         6.46 o                         
   7   7   7         19.87         24.20         7.33 o                         
   8   7   7         28.88         25.26        13.29 o                         
   9   7   7         18.65         22.92         6.05 o                         
  10   7   7          0.11          2.50         5.20 o                         
  11   7   7          2.05          5.43        17.28 o                         
  12   7   7         16.29         22.11        19.79 o                         
  13   7   7          0.50         -0.23        21.23 o                         
  -8   8   7         86.94         80.98        17.74 o                         
  -7   8   7        179.03        220.59        15.17 o                         
  -6   8   7         78.40         82.59        12.59 o                         
  -5   8   7         92.10         91.36        15.59 o                         
  -4   8   7        374.01        353.89        34.66 o                         
  -3   8   7        789.59        752.34        38.72 o                         
  -2   8   7        227.55        224.60         9.50 o                         
  -1   8   7         66.26         71.96         8.81 o                         
   0   8   7         37.08         41.61         7.07 o                         
   1   8   7         42.80         37.35         6.88 o                         
   2   8   7        823.00        809.97        44.33 o                         
   3   8   7       1474.54       1395.34        36.20 o                         
   4   8   7        115.30        119.18         7.01 o                         
   5   8   7        307.46        301.27         8.85 o                         
   6   8   7         98.53         97.01         7.44 o                         
   7   8   7         24.74         37.41         8.94 o                         
   8   8   7         17.13          9.90         7.91 o                         
   9   8   7          2.37         15.46        14.09 o                         
  10   8   7          6.31          8.02         5.56 o                         
  11   8   7          3.54          5.47        18.19 o                         
  12   8   7          5.77          8.09        20.70 o                         
  13   8   7          7.81         15.42        17.24 o                         
  -7   9   7         16.39         13.27        13.90 o                         
  -6   9   7         38.01         39.71        14.21 o                         
  -5   9   7         88.81         98.54        14.68 o                         
  -4   9   7        148.72        139.85        12.17 o                         
  -3   9   7        226.49        257.50        17.26 o                         
  -2   9   7        385.24        381.27        10.64 o                         
  -1   9   7        225.36        233.47        10.37 o                         
   0   9   7         81.41         87.81         8.96 o                         
   1   9   7        248.59        259.40         8.18 o                         
   2   9   7        206.46        207.78         7.89 o                         
   3   9   7        514.67        492.06        21.92 o                         
   4   9   7        216.11        213.81        22.52 o                         
   5   9   7         25.02         26.85         8.89 o                         
   6   9   7        216.26        203.99        14.28 o                         
   7   9   7        245.92        222.09         8.28 o                         
   8   9   7         40.24         43.37         8.43 o                         
   9   9   7         28.83         27.51        10.99 o                         
  10   9   7         10.23         11.32         6.98 o                         
  11   9   7          0.09         -1.35         5.09 o                         
  12   9   7          1.16          6.04        21.61 o                         
  13   9   7          5.96         -0.30        22.26 o                         
  -6  10   7          3.48          0.77        16.14 o                         
  -5  10   7         38.59         44.16        14.67 o                         
  -4  10   7        192.96        182.96        15.35 o                         
  -3  10   7        143.64        134.00        12.23 o                         
  -2  10   7         31.94         32.73         9.69 o                         
  -1  10   7        237.58        236.04        10.74 o                         
   0  10   7        332.23        340.03         9.06 o                         
   1  10   7         43.60         48.09        10.20 o                         
   2  10   7        585.16        566.25        10.74 o                         
   3  10   7        839.53        822.42        23.02 o                         
   4  10   7        132.54        127.67         8.32 o                         
   5  10   7        138.25        147.19         9.96 o                         
   6  10   7         69.77         77.70         9.84 o                         
   7  10   7         61.34         65.86         9.18 o                         
   8  10   7        317.96        310.67        10.14 o                         
   9  10   7        135.72        123.54         9.98 o                         
  10  10   7         49.99         31.87        18.50 o                         
  11  10   7          3.59         -0.76         6.09 o                         
  12  10   7          0.12         -1.71        24.16 o                         
  13  10   7          3.87        -17.21        25.56 o                         
  -5  11   7          4.01          4.76        16.40 o                         
  -4  11   7         36.39         36.68        14.33 o                         
  -3  11   7         26.82         39.73        14.56 o                         
  -2  11   7         20.51         18.31        13.01 o                         
  -1  11   7         41.46         27.72        10.19 o                         
   0  11   7        121.10        122.23         9.98 o                         
   1  11   7        212.02        214.80        11.36 o                         
   2  11   7        234.92        242.42         9.88 o                         
   3  11   7         97.53         96.58        10.61 o                         
   4  11   7        196.03        214.60         9.42 o                         
   5  11   7        142.83        138.75         9.50 o                         
   6  11   7          2.61          7.55        10.37 o                         
   7  11   7         15.88         19.98        11.81 o                         
   8  11   7        111.20        106.30        12.46 o                         
   9  11   7        114.65        104.35        10.08 o                         
  10  11   7         86.71         81.98        11.95 o                         
  11  11   7         25.49         28.79        20.40 o                         
  12  11   7          2.11         -1.82        24.20 o                         
  -4  12   7          0.58          2.38        16.84 o                         
  -3  12   7          0.13         -0.12        16.09 o                         
  -2  12   7          1.79          5.15        15.23 o                         
  -1  12   7          0.82         -0.32        13.61 o                         
   0  12   7         28.43         18.91        11.20 o                         
   1  12   7        130.81        126.76        12.49 o                         
   2  12   7        180.67        185.39        17.70 o                         
   3  12   7        162.49        177.69        12.23 o                         
   4  12   7         33.92         39.39        12.15 o                         
   5  12   7         86.70         95.93        10.42 o                         
   6  12   7         55.20         63.89        12.15 o                         
   7  12   7         93.94         89.88        10.60 o                         
   8  12   7        170.91        173.80        13.94 o                         
   9  12   7        125.71        109.51        14.47 o                         
  10  12   7         57.83         54.34        11.62 o                         
  11  12   7         23.71         30.88        17.02 o                         
  12  12   7          5.56          3.64         5.09 o                         
  -3  13   7         11.87         19.99        17.79 o                         
  -2  13   7          2.35          9.62        14.02 o                         
  -1  13   7         15.93          7.48        13.64 o                         
   0  13   7          0.73         -6.96        15.38 o                         
   1  13   7          1.76          6.88        12.04 o                         
   2  13   7         49.32         53.68        10.46 o                         
   3  13   7         35.44         42.58        10.97 o                         
   4  13   7          4.25          2.57        11.21 o                         
   5  13   7          2.06          3.76        11.04 o                         
   6  13   7          2.85         10.94        13.87 o                         
   7  13   7         12.37         14.19        12.04 o                         
   8  13   7         55.05         43.71        15.34 o                         
   9  13   7         35.77         31.95        11.06 o                         
  10  13   7         15.39          5.26        21.38 o                         
  11  13   7          0.15         -1.52        14.85 o                         
  -1  14   7          4.84         -5.09        17.65 o                         
   0  14   7          9.52          9.15        17.47 o                         
   1  14   7          1.23          7.34        12.13 o                         
   2  14   7          0.08          0.51        15.89 o                         
   3  14   7          5.14          8.41        15.30 o                         
   4  14   7         36.40         34.70        12.43 o                         
   5  14   7          4.56         20.37        14.45 o                         
   6  14   7          4.80          3.95        12.51 o                         
   7  14   7          0.83         -7.33        13.51 o                         
   8  14   7         16.72         32.04        16.50 o                         
   9  14   7         31.41         22.44        14.02 o                         
  10  14   7         34.84         22.71        18.26 o                         
   1  15   7          1.88          2.62        15.75 o                         
   2  15   7          0.01         13.44        17.94 o                         
   3  15   7          0.56          2.56        14.51 o                         
   4  15   7          0.22          1.70        12.40 o                         
   5  15   7          9.25         21.30        14.20 o                         
   6  15   7         13.14         26.65        19.88 o                         
   7  15   7          0.95         -5.76        15.12 o                         
   8  15   7          0.07          1.79        16.57 o                         
  -8 -13   8          7.76         10.66        11.98 o                         
  -7 -13   8          5.54          0.25        11.54 o                         
  -6 -13   8          8.72         16.08        11.70 o                         
  -5 -13   8          0.17        -10.07        11.31 o                         
  -4 -13   8          9.40          9.41         9.99 o                         
  -3 -13   8          8.11         14.66        11.43 o                         
  -2 -13   8          0.03         -4.51        11.41 o                         
  -1 -13   8          0.06        -12.58        12.66 o                         
   0 -13   8         38.38         34.04        12.18 o                         
 -10 -12   8         19.68          7.52        22.75 o                         
  -9 -12   8         22.10         16.33         9.98 o                         
  -8 -12   8          0.62          3.60        10.69 o                         
  -7 -12   8          4.73         10.02        10.12 o                         
  -6 -12   8         37.80         27.79         9.18 o                         
  -5 -12   8         56.80         62.97        10.06 o
[truncated: 367,419 more chars]
