# Supplementary material for: Two chromium(II) acetate complexes with N-heterocyclic carbene (NHC) coligands
Source: Acta Crystallogr E Crystallogr Commun. 2024 Jun 28;80(Pt 7):811–5. doi: 10.1107/S2056989024005796 (PMC11223697; doi:10.1107/S2056989024005796)
Supplement: Supplementary file 3 [file e-80-00811-2sup3.hkl]

data_2                                                                          
_shelx_title ' i2t1790_a.res in P-1'                                            
_shelx_refln_list_code          4                                               
_shelx_F_calc_maximum      139.83                                               
_exptl_crystal_F_000       500.00                                               
_reflns_d_resolution_high  0.8409                                               
                                                                                
loop_                                                                           
 _space_group_symop_operation_xyz                                               
 'x, y, z'                                                                      
 '-x, -y, -z'                                                                   
                                                                                
_cell_length_a     8.3679                                                       
_cell_length_b    11.6127                                                       
_cell_length_c    13.8355                                                       
_cell_angle_alpha  68.949                                                       
_cell_angle_beta   83.891                                                       
_cell_angle_gamma  71.508                                                       
                                                                                
_shelx_F_squared_multiplier     1.000                                           
                                                                                
loop_                                                                           
 _refln_index_h                                                                 
 _refln_index_k                                                                 
 _refln_index_l                                                                 
 _refln_F_squared_calc                                                          
 _refln_F_squared_meas                                                          
 _refln_F_squared_sigma                                                         
 _refln_observed_status                                                         
   2   0   0       1100.57       1241.19         6.65 o                         
   3   0   0       2031.17       2237.41         9.63 o                         
   4   0   0       1573.59       1891.93        39.45 o                         
   5   0   0         35.40         55.14         6.15 o                         
   6   0   0         26.65         27.66         7.89 o                         
   7   0   0        125.87        128.66         7.89 o                         
   8   0   0        101.55        106.45         9.02 o                         
   9   0   0        229.17        223.62        17.99 o                         
  -9   1   0        190.31        182.43        21.45 o                         
  -8   1   0         16.19         34.44        19.42 o                         
  -7   1   0         33.77         33.84        17.24 o                         
  -6   1   0          5.29          9.31        13.60 o                         
  -5   1   0          0.21         -0.67         6.41 o                         
  -4   1   0        230.24        229.35         5.43 o                         
  -3   1   0       2758.49       3058.25        25.89 o                         
  -2   1   0        636.40        692.39        13.58 o                         
  -1   1   0        799.47        886.83        35.78 o                         
   1   1   0      10337.14      11082.14        14.88 o                         
   2   1   0        612.03        698.49         8.89 o                         
   3   1   0       1941.88       2155.27        14.26 o                         
   4   1   0       1944.53       1962.97        17.02 o                         
   5   1   0        149.65        158.22         5.90 o                         
   6   1   0        142.60        141.14         7.24 o                         
   7   1   0         30.37         22.81         7.68 o                         
   8   1   0        304.41        306.27         9.24 o                         
   9   1   0         72.94         87.64         9.97 o                         
  -8   2   0         63.40         46.52        21.97 o                         
  -7   2   0          0.13          9.49        17.38 o                         
  -6   2   0         41.06         43.61        16.36 o                         
  -5   2   0        323.01        309.91        19.44 o                         
  -4   2   0        149.47        147.56        15.64 o                         
  -3   2   0       1963.84       2095.63        54.51 o                         
  -2   2   0         65.88         89.42         3.88 o                         
  -1   2   0        412.63        473.18        23.83 o                         
   0   2   0        575.41        519.89         7.69 o                         
   1   2   0        648.66        645.40         7.57 o                         
   2   2   0       1328.52       1472.80        24.94 o                         
   3   2   0        601.39        676.58         6.01 o                         
   4   2   0        193.49        222.74        11.31 o                         
   5   2   0          3.77          6.73        14.76 o                         
   6   2   0         36.96         40.07        11.45 o                         
   7   2   0         52.84         58.96        10.66 o                         
   8   2   0         13.02         12.46         8.86 o                         
   9   2   0        119.34        137.08        10.11 o                         
  -8   3   0         70.50         64.50        25.99 o                         
  -7   3   0          0.32         -5.63        19.42 o                         
  -6   3   0         58.68         47.50        18.06 o                         
  -5   3   0        649.28        648.51        23.33 o                         
  -4   3   0         13.32         14.08         5.30 o                         
  -3   3   0       2171.80       2262.64        77.00 o                         
  -2   3   0        967.98       1061.38        84.43 o                         
  -1   3   0         19.75         14.03         5.19 o                         
   0   3   0        208.44        171.31         7.28 o                         
   1   3   0       1879.12       1701.70        13.36 o                         
   2   3   0       1538.54       1474.79         8.46 o                         
   3   3   0        277.26        312.30         6.85 o                         
   4   3   0        264.83        299.96        10.97 o                         
   5   3   0        111.06        112.42        14.26 o                         
   6   3   0        232.55        200.25        12.38 o                         
   7   3   0          1.86          6.53        18.94 o                         
   8   3   0        223.53        249.28        30.90 o                         
   9   3   0        135.71        155.67        11.65 o                         
  -8   4   0          0.16        -20.04        26.71 o                         
  -7   4   0         10.80         25.13        29.32 o                         
  -6   4   0          9.89          8.41        24.19 o                         
  -5   4   0        453.45        446.77        12.73 o                         
  -4   4   0        241.17        267.46        15.55 o                         
  -3   4   0       1037.44       1059.76        94.41 o                         
  -2   4   0          4.76          5.34         7.70 o                         
  -1   4   0       1914.93       1868.38       160.38 o                         
   0   4   0         43.26         72.59        16.21 o                         
   1   4   0       2389.49       2176.91        15.46 o                         
   2   4   0       1448.93       1314.91        16.89 o                         
   3   4   0        600.80        672.38        14.88 o                         
   4   4   0        414.17        438.56         7.70 o                         
   5   4   0          5.66          9.72         9.58 o                         
   6   4   0        500.74        444.97        13.86 o                         
   7   4   0         91.54        116.14        13.96 o                         
   8   4   0         16.79         21.51        20.43 o                         
   9   4   0        306.92        350.46        38.20 o                         
  -7   5   0          3.48         -2.08        24.81 o                         
  -6   5   0          7.20         51.92        27.99 o                         
  -5   5   0          9.55          7.15         7.05 o                         
  -4   5   0         78.53         93.28        10.37 o                         
  -3   5   0        723.92        714.64        53.90 o                         
  -2   5   0       2115.79       2001.04       194.24 o                         
  -1   5   0         84.08        137.66        12.39 o                         
   0   5   0       1414.37       1329.59        24.54 o                         
   1   5   0       3448.90       3001.82        17.96 o                         
   2   5   0       4363.97       4119.62        22.63 o                         
   3   5   0       1567.26       1526.61        69.11 o                         
   4   5   0          9.86         11.83         8.64 o                         
   5   5   0          3.68         -1.01         7.49 o                         
   6   5   0         52.30         52.03        11.42 o                         
   7   5   0        870.58        847.90        22.35 o                         
   8   5   0         12.05         11.05        20.65 o                         
   9   5   0        480.96        467.44        22.19 o                         
  -6   6   0         14.69         11.76         6.93 o                         
  -5   6   0         66.03         80.86         8.97 o                         
  -4   6   0        176.30        195.82        15.64 o                         
  -3   6   0        533.91        520.88        59.10 o                         
  -2   6   0       1976.82       1990.97       232.03 o                         
  -1   6   0       1723.66       1616.07       148.60 o                         
   0   6   0        724.21        631.75        10.59 o                         
   1   6   0       1089.17        949.20        11.24 o                         
   2   6   0        158.28        115.20        11.45 o                         
   3   6   0          2.45          9.93         9.35 o                         
   4   6   0          1.08         -3.77         9.37 o                         
   5   6   0        235.56        263.52        10.01 o                         
   6   6   0        575.39        601.43        23.96 o                         
   7   6   0        189.00        209.19        14.13 o                         
   8   6   0        199.31        194.38        22.31 o                         
   9   6   0        141.18        140.76        28.30 o                         
  -6   7   0         23.81         27.45         9.21 o                         
  -5   7   0          9.75         10.07         9.38 o                         
  -4   7   0        173.61        190.17        13.08 o                         
  -3   7   0        270.60        275.46        47.85 o                         
  -2   7   0        537.57        523.23        89.18 o                         
  -1   7   0        713.05        676.71        61.61 o                         
   0   7   0        113.75        123.68        11.09 o                         
   1   7   0          7.61          9.49         8.86 o                         
   2   7   0          9.68         16.86        17.32 o                         
   3   7   0         32.18         28.27        10.32 o                         
   4   7   0        119.05        120.48        10.18 o                         
   5   7   0         19.99         24.06        10.29 o                         
   6   7   0        142.05        142.81        10.20 o                         
   7   7   0        449.88        500.45        18.22 o                         
   8   7   0          4.02         24.89        17.28 o                         
   9   7   0          1.99         12.60        20.17 o                         
  -5   8   0          1.13          2.94        10.75 o                         
  -4   8   0         71.23         67.92         9.46 o                         
  -3   8   0        152.67        158.78        28.84 o                         
  -2   8   0        685.29        711.14        88.13 o                         
  -1   8   0        283.13        266.17        46.96 o                         
   0   8   0        365.14        380.35        48.96 o                         
   1   8   0        932.42        908.62        29.41 o                         
   2   8   0         20.83         17.06        13.82 o                         
   3   8   0         30.29         20.91        17.86 o                         
   4   8   0         85.64         80.28        10.38 o                         
   5   8   0         41.79         44.46        12.35 o                         
   6   8   0          5.06          6.18        11.16 o                         
   7   8   0          2.50          2.69        14.34 o                         
   8   8   0         73.98         73.07        34.04 o                         
   9   8   0          0.87         -5.99        29.42 o                         
  -4   9   0         25.68         21.52        13.72 o                         
  -3   9   0         26.83         35.64        20.66 o                         
  -2   9   0        214.82        231.02        18.60 o                         
  -1   9   0        367.61        419.09        46.04 o                         
   0   9   0         13.66         18.23        12.96 o                         
   1   9   0        131.62        131.84        14.62 o                         
   2   9   0        408.11        384.40        14.08 o                         
   3   9   0         84.79         56.95        17.04 o                         
   4   9   0         93.71         81.13        15.55 o                         
   5   9   0         14.42          9.34        13.81 o                         
   6   9   0         89.64        108.27        17.87 o                         
   7   9   0        232.03        244.83        16.17 o                         
   8   9   0        312.82        316.62        27.68 o                         
  -3  10   0        127.81        148.13        21.62 o                         
  -2  10   0         56.20         49.75        18.97 o                         
  -1  10   0        210.21        227.10        19.47 o                         
   0  10   0         67.04         77.56        15.01 o                         
   1  10   0        211.12        188.32        14.58 o                         
   2  10   0        171.61        167.71        17.55 o                         
   3  10   0         59.82         74.73        24.29 o                         
   4  10   0         85.91         78.92        13.13 o                         
   5  10   0        215.17        186.39        18.72 o                         
   6  10   0         10.04         20.21        16.87 o                         
   7  10   0        150.41        163.25        19.64 o                         
   8  10   0        249.98        247.41        20.76 o                         
  -2  11   0        114.91        154.55        36.10 o                         
  -1  11   0        131.40        156.15        23.18 o                         
   0  11   0        183.93        198.21        20.90 o                         
   1  11   0         50.86         37.25        18.78 o                         
   2  11   0          2.24          0.51        13.89 o                         
   3  11   0          2.91          2.54        27.15 o                         
   4  11   0          4.05          0.68        18.24 o                         
   5  11   0         38.79         42.17        16.71 o                         
   6  11   0         88.78         83.77        27.55 o                         
   7  11   0         53.68         60.40        22.31 o                         
   0  12   0        113.71        115.68        19.58 o                         
   1  12   0          3.90         -0.11        26.01 o                         
   2  12   0          2.89         -6.70        17.39 o                         
   3  12   0          0.09        -12.46        23.57 o                         
   4  12   0          6.16          9.40        17.69 o                         
   5  12   0         54.51         73.19        18.07 o                         
   6  12   0         38.81         40.80        17.58 o                         
  -5 -12   1        111.28        105.64        23.53 o                         
  -4 -12   1        183.61        187.27        26.21 o                         
  -3 -12   1        114.65        106.25        21.19 o                         
  -2 -12   1          0.96         -3.62        22.32 o                         
  -1 -12   1          1.42          7.13        21.47 o                         
  -7 -11   1        132.44        114.09        20.57 o                         
  -6 -11   1         91.52        109.09        26.59 o                         
  -5 -11   1        186.80        216.70        33.83 o                         
  -4 -11   1        180.61        188.58        30.78 o                         
  -3 -11   1         55.20         64.74        22.40 o                         
  -2 -11   1         11.55         13.11        16.62 o                         
  -1 -11   1          0.96         -9.56        16.92 o                         
   0 -11   1         10.12         23.16        19.81 o                         
   1 -11   1          5.03          3.39        20.86 o                         
  -7 -10   1        342.86        319.04        25.84 o                         
  -6 -10   1        150.54        148.34        20.86 o                         
  -5 -10   1        117.24        132.88        16.82 o                         
  -4 -10   1         95.59         97.74        24.99 o                         
  -3 -10   1        106.86         99.22        15.47 o                         
  -2 -10   1         86.40         81.35        17.86 o                         
  -1 -10   1        105.02         98.16        20.55 o                         
   0 -10   1         43.93         57.98        20.13 o                         
   1 -10   1          5.32         20.44        15.97 o                         
   2 -10   1         10.86          5.89        19.46 o                         
   3 -10   1         57.18         43.89        32.34 o                         
  -8  -9   1        226.95        221.50        16.89 o                         
  -7  -9   1        199.12        208.10        21.14 o                         
  -6  -9   1        445.20        473.87        38.95 o                         
  -5  -9   1         66.25         76.28        14.49 o                         
  -4  -9   1        162.65        167.79        19.12 o                         
  -3  -9   1          0.33        -16.16        18.48 o                         
  -2  -9   1        140.74        144.72        17.27 o                         
  -1  -9   1         59.06         49.62        13.24 o                         
   0  -9   1         25.47         26.83        17.83 o                         
   1  -9   1         22.73         28.79        13.22 o                         
   2  -9   1         76.53         62.36        23.84 o                         
   3  -9   1         67.92         62.34        18.58 o                         
   4  -9   1        164.04        185.97        15.70 o                         
  -9  -8   1         11.78        -10.09        33.36 o                         
  -8  -8   1         32.30         18.00        18.01 o                         
  -7  -8   1        228.05        247.16        26.47 o                         
  -6  -8   1         47.02         54.55        13.61 o                         
  -5  -8   1          4.49         -7.75        15.10 o                         
  -4  -8   1          3.67         23.59        15.44 o                         
  -3  -8   1         81.67         85.35        21.61 o                         
  -2  -8   1        264.86        263.40        16.12 o                         
  -1  -8   1         30.69         24.59        19.26 o                         
   0  -8   1        273.44        238.90        23.30 o                         
   1  -8   1        178.15        194.32        13.22 o                         
   2  -8   1         31.93         33.73        18.00 o                         
   3  -8   1         31.46         24.25        14.48 o                         
   4  -8   1         58.30         76.60        14.96 o                         
   5  -8   1        136.40        146.88        13.42 o                         
  -9  -7   1          5.98         -4.51        29.26 o                         
  -8  -7   1         23.90         21.10        14.48 o                         
  -7  -7   1          6.09          3.59        11.57 o                         
  -6  -7   1         40.29         27.44        10.47 o                         
  -5  -7   1          7.64         10.76        10.29 o                         
  -4  -7   1         42.52         45.81        17.37 o                         
  -3  -7   1          4.91          8.33        19.32 o                         
  -2  -7   1          4.20         -0.72         9.83 o                         
  -1  -7   1        472.11        483.41        12.50 o                         
   0  -7   1         26.05         28.27        10.12 o                         
   1  -7   1        214.75        206.78        23.96 o                         
   2  -7   1        300.92        295.81        22.20 o                         
   3  -7   1        532.47        498.07        77.00 o                         
   4  -7   1        315.52        349.56        29.45 o                         
   5  -7   1        235.13        240.27        12.92 o                         
   6  -7   1        109.07         97.88        12.78 o                         
  -9  -6   1          9.85         10.59        21.27 o                         
  -8  -6   1        118.38        110.32        22.93 o                         
  -7  -6   1       1804.22       1840.53        85.25 o                         
  -6  -6   1        635.45        704.88        40.07 o                         
  -5  -6   1        209.41        197.93        15.66 o                         
  -4  -6   1        496.04        539.20        14.02 o                         
  -3  -6   1        463.92        437.05        14.38 o                         
  -2  -6   1         34.61         37.05        11.51 o                         
  -1  -6   1          0.94          3.54        12.10 o                         
   0  -6   1         81.62         57.07        11.02 o                         
   1  -6   1       1089.89       1000.72        72.55 o                         
   2  -6   1       1906.41       1918.12       172.60 o                         
   3  -6   1        436.71        421.33        47.75 o                         
   4  -6   1        521.00        571.98        40.09 o                         
   5  -6   1        203.82        215.95        15.96 o                         
   6  -6   1        251.63        254.11        11.53 o                         
  -9  -5   1        260.79        248.05        27.17 o                         
  -8  -5   1         18.41         14.68        17.20 o                         
  -7  -5   1       1564.57       1461.20        22.03 o                         
  -6  -5   1       1003.21        993.45        37.68 o                         
  -5  -5   1        731.69        773.02        22.44 o                         
  -4  -5   1         19.19         23.13         8.58 o                         
  -3  -5   1       1374.69       1226.51        15.36 o                         
  -2  -5   1         22.21         33.28        10.21 o                         
  -1  -5   1        188.34        146.54         9.52 o                         
   0  -5   1       1586.02       1469.05        11.82 o                         
   1  -5   1       2765.85       2627.61       177.77 o                         
   2  -5   1       2574.71       2470.76       254.50 o                         
   3  -5   1        706.03        717.53        75.38 o                         
   4  -5   1        696.66        681.94        40.58 o                         
   5  -5   1         48.15         50.70         8.01 o                         
   6  -5   1        163.62        170.63        10.03 o                         
   7  -5   1          1.87          7.23        26.79 o                         
  -9  -4   1        146.15        148.57        24.93 o                         
  -8  -4   1        147.77        149.65        22.11 o                         
  -7  -4   1          0.74         11.31        15.40 o                         
  -6  -4   1       1393.59       1388.09        19.48 o                         
  -5  -4   1        179.59        205.88        20.76 o                         
  -4  -4   1         30.71         29.98         7.75 o                         
  -3  -4   1        113.97        114.94         9.83 o                         
  -2  -4   1        874.92        801.80        11.61 o                         
  -1  -4   1         82.17         75.17         6.41 o                         
   0  -4   1          5.75         15.97         7.04 o                         
   1  -4   1        425.76        443.83        35.54 o                         
   2  -4   1        103.20         63.98        11.10 o                         
   3  -4   1        880.13        892.76        38.22 o                         
   4  -4   1         22.95         27.63         7.38 o                         
   5  -4   1        219.27        221.13        18.43 o                         
   6  -4   1         28.61         20.75        22.99 o                         
   7  -4   1          0.61         25.61        22.65 o                         
  -9  -3   1        403.92        422.68        31.87 o                         
  -8  -3   1        152.66        133.37        17.94 o                         
  -7  -3   1          7.98         15.68        15.40 o                         
  -6  -3   1        345.14        341.41        18.94 o                         
  -5  -3   1        329.11        311.29        13.04 o                         
  -4  -3   1         91.68        102.32         7.79 o                         
  -3  -3   1        473.52        553.31        10.75 o                         
  -2  -3   1        186.74        180.67         7.89 o                         
  -1  -3   1        299.09        251.89        11.33 o                         
   0  -3   1        102.46        117.47         6.07 o                         
   1  -3   1          3.70          3.48         5.72 o                         
   2  -3   1        518.99        503.72        50.88 o                         
   3  -3   1         16.37          8.83         5.06 o                         
   4  -3   1         13.11         16.37         6.62 o                         
   5  -3   1        305.36        321.58         8.79 o                         
   6  -3   1        335.57        301.08        24.43 o                         
   7  -3   1          0.96        -13.74        26.83 o                         
   8  -3   1         15.85         12.72        22.97 o                         
  -9  -2   1        229.78        235.17        13.72 o                         
  -8  -2   1        453.58        462.91        28.95 o                         
  -7  -2   1         10.85          1.24        15.72 o                         
  -6  -2   1        273.54        275.48        14.02 o                         
  -5  -2   1          0.42         -2.86        16.00 o                         
  -4  -2   1        191.61        209.00         9.79 o                         
  -3  -2   1        333.91        360.97        11.33 o                         
  -2  -2   1        239.99        227.52         7.85 o                         
  -1  -2   1       1530.17       1394.46        10.13 o                         
   0  -2   1        118.87        102.17         9.11 o                         
   1  -2   1          6.69          4.18         4.86 o                         
   2  -2   1          2.32          2.18         4.69 o                         
   3  -2   1       1260.40       1357.58        39.75 o                         
   4  -2   1         81.35         84.49         4.93 o                         
   5  -2   1        661.76        658.76        20.17 o                         
   6  -2   1        632.08        644.52        23.63 o                         
   7  -2   1         27.28         28.03        17.76 o                         
   8  -2   1          0.36         11.29        20.79 o                         
  -9  -1   1        225.91        223.44        16.14 o                         
  -8  -1   1        202.27        220.68        15.38 o                         
  -7  -1   1          1.01         -1.90         8.48 o                         
  -6  -1   1         90.43         94.87         8.30 o                         
  -5  -1   1       1782.50       1904.86        21.73 o                         
  -4  -1   1        718.06        708.84        11.73 o                         
  -3  -1   1          0.01          1.34         7.41 o                         
  -2  -1   1          0.48          0.08         8.87 o                         
  -1  -1   1       1880.72       2037.46         9.79 o                         
   0  -1   1       3032.41       2936.08        10.19 o                         
   1  -1   1        305.36        297.99        18.19 o                         
   2  -1   1       4279.48       4460.79        86.47 o                         
   3  -1   1       5306.65       5894.31       116.88 o                         
   4  -1   1       2517.98       2799.67        22.61 o                         
   5  -1   1        383.70        428.52         8.86 o                         
   6  -1   1         10.19         10.21        13.92 o                         
   7  -1   1         32.31         22.89        22.31 o                         
   8  -1   1          0.09         -2.78        26.35 o                         
   9  -1   1          0.11          4.30        15.69 o                         
  -9   0   1        490.08        448.74        44.33 o                         
  -8   0   1        184.37        204.41        19.69 o                         
  -7   0   1        246.29        259.34        22.56 o                         
  -6   0   1         45.18         53.35         8.62 o                         
  -5   0   1        275.34        250.98        18.28 o                         
  -1   0   1         10.63         24.95         3.68 o                         
   1   0   1       1969.38       1866.49       459.18 o                         
   2   0   1      18244.58      19590.76       242.77 o                         
   3   0   1       2726.53       2830.90        11.95 o                         
   4   0   1       4632.38       5187.47        67.08 o                         
   5   0   1        105.75         99.82         7.67 o                         
   6   0   1        207.66        231.19         9.41 o                         
   7   0   1         54.97         60.14         9.57 o                         
   8   0   1         67.68         73.31         9.69 o                         
   9   0   1         29.55         16.13        19.26 o                         
  -9   1   1        106.73        102.38        18.31 o                         
  -8   1   1        573.99        568.02        50.85 o                         
  -7   1   1         27.40         46.84        23.87 o                         
  -6   1   1        186.63        194.20        15.00 o                         
  -5   1   1          2.14          5.07         4.74 o                         
  -4   1   1         75.54         81.51         4.69 o                         
  -3   1   1         21.58         23.45         4.64 o                         
  -2   1   1        210.11        210.64         7.21 o                         
  -1   1   1       2668.33       3144.14        10.81 o                         
   0   1   1       5282.86       4563.83         8.17 o                         
   1   1   1      19551.06      16833.51        11.33 o                         
   3   1   1        897.80        884.50         8.01 o                         
   4   1   1       2058.26       2277.96        12.82 o                         
   5   1   1         41.07         54.87         6.85 o                         
   6   1   1          3.81         -3.66         7.02 o                         
   7   1   1         55.89         59.92         8.07 o                         
   8   1   1        182.50        171.85         9.81 o                         
   9   1   1         14.94          7.97         9.69 o                         
  -8   2   1        330.63        335.42        29.40 o                         
  -7   2   1        645.89        711.57        28.08 o                         
  -6   2   1         96.32         94.82        22.63 o                         
  -5   2   1         47.71         39.73        18.20 o                         
  -4   2   1        125.46        160.22        11.13 o                         
  -3   2   1          7.78          4.93         8.95 o                         
  -2   2   1         45.07         64.87         2.32 o                         
  -1   2   1          5.60          9.66         4.43 o                         
   0   2   1       1008.63       1109.00         6.77 o                         
   1   2   1        821.06        779.14         6.77 o                         
   2   2   1       1105.11       1136.96         5.22 o                         
   3   2   1        456.52        509.92         6.73 o                         
   4   2   1          3.05         -3.68         7.15 o                         
   5   2   1         45.72         43.45         9.07 o                         
   6   2   1         51.45         43.17         7.97 o                         
   7   2   1          0.03          3.86         8.25 o                         
   8   2   1         12.87          9.71         8.35 o                         
   9   2   1        105.43        100.40        11.19 o                         
  -8   3   1        339.47        318.92        28.54 o                         
  -7   3   1        151.46        146.04        20.45 o                         
  -6   3   1        191.99        185.23        23.79 o                         
  -5   3   1        648.88        650.11        17.00 o                         
  -4   3   1        291.84        334.80        13.30 o                         
  -3   3   1        181.47        206.49         4.47 o                         
  -2   3   1        561.46        749.36        46.49 o                         
  -1   3   1         29.75         40.07         5.44 o                         
   0   3   1        826.95        827.27        10.97 o                         
   1   3   1      18047.46      15390.74        47.16 o                         
   2   3   1        228.17        203.69         5.20 o                         
   3   3   1        473.31        522.62         5.49 o                         
   4   3   1         77.48         82.58         9.77 o                         
   5   3   1          2.97         -2.26        12.32 o                         
   6   3   1         13.30         14.72        14.66 o                         
   7   3   1          0.76         -1.60         9.54 o                         
   8   3   1          0.54         -0.03         8.23 o                         
   9   3   1         18.46         32.36        10.79 o                         
  -8   4   1        178.18        187.35        37.91 o                         
  -7   4   1        148.99        131.94        32.16 o                         
  -6   4   1        394.32        377.93        20.99 o                         
  -5   4   1          6.33          5.91        15.90 o                         
  -4   4   1         35.84         36.97         4.88 o                         
  -3   4   1         46.37         58.95         7.49 o                         
  -2   4   1       2027.95       2390.11       147.49 o                         
  -1   4   1         10.60          1.28         5.78 o                         
   0   4   1         84.72         52.71         6.87 o                         
   1   4   1       5509.63       4592.35        20.14 o                         
   2   4   1        717.23        587.46         6.89 o                         
   3   4   1        107.93        124.25         5.27 o                         
   4   4   1         66.20         81.17         7.43 o                         
   5   4   1        821.04        763.59        15.26 o                         
   6   4   1        115.99        106.55        10.99 o                         
   7   4   1        163.30        162.20        17.14 o                         
   8   4   1         21.76         34.04        11.06 o                         
   9   4   1         81.25         86.69        16.21 o                         
  -7   5   1         33.48         35.50        25.07 o                         
  -6   5   1         10.37         29.12        29.32 o                         
  -5   5   1        157.97        163.96         5.56 o                         
  -4   5   1        306.85        312.28        13.85 o                         
  -3   5   1        213.30        215.10        19.67 o                         
  -2   5   1       2283.00       2351.37       195.34 o                         
  -1   5   1        446.23        435.85        39.17 o                         
   0   5   1        531.25        461.95        33.83 o                         
   1   5   1       4884.13       4506.70        21.45 o                         
   2   5   1       3004.68       2608.41        46.87 o                         
   3   5   1        960.55        870.42        11.96 o                         
   4   5   1          2.48         -9.70         8.55 o                         
   5   5   1        547.55        555.14        31.18 o                         
   6   5   1         46.22         58.01        15.26 o                         
   7   5   1         48.74         48.94        18.84 o                         
   8   5   1         46.50         52.15        20.47 o                         
   9   5   1        204.42        218.99        30.30 o                         
  -7   6   1         87.70         99.30        30.38 o                         
  -6   6   1         28.88         40.03        24.23 o                         
  -5   6   1         41.04         46.05         7.41 o                         
  -4   6   1        127.30        108.29         7.87 o                         
  -3   6   1        116.14        145.43        27.87 o                         
  -2   6   1       2008.20       1913.98       147.82 o                         
  -1   6   1       1608.45       1649.79       186.10 o                         
   0   6   1         23.25          8.53         8.30 o                         
   1   6   1       2108.97       2002.14        17.06 o                         
   2   6   1       3848.15       3412.94       122.62 o                         
   3   6   1        550.55        563.62        25.10 o                         
   4   6   1          7.99         11.31         6.80 o                         
   5   6   1         80.13         94.63        11.03 o                         
   6   6   1         59.74         70.40         9.03 o                         
   7   6   1         49.86         32.28        19.26 o                         
   8   6   1        158.97        144.00        16.40 o                         
   9   6   1        108.97        115.94        19.78 o                         
  -6   7   1          9.06         -2.54        26.23 o                         
  -5   7   1          1.41          2.19         7.70 o                         
  -4   7   1         61.12         43.40         8.35 o                         
  -3   7   1          3.08          0.05        12.46 o                         
  -2   7   1        788.29        801.91        75.54 o                         
  -1   7   1        443.03        421.63        50.46 o                         
   0   7   1         98.81         84.03         9.08 o                         
   1   7   1         51.99         29.10        16.30 o                         
   2   7   1       1042.06       1005.56        23.34 o                         
   3   7   1         60.76         59.69        11.60 o                         
   4   7   1         26.06         25.46        10.94 o                         
   5   7   1          4.01          2.98         9.09 o                         
   6   7   1        105.48         97.67         9.88 o                         
   7   7   1         55.63         60.62        11.61 o                         
   8   7   1         33.56         12.08        16.86 o                         
   9   7   1         41.60         45.64        19.76 o                         
  -5   8   1          8.27          0.45         9.85 o                         
  -4   8   1          0.15          2.56        10.49 o                         
  -3   8   1        136.35        123.71        28.18 o                         
  -2   8   1        234.52        223.36        40.15 o                         
  -1   8   1        450.06        443.69        68.26 o                         
   0   8   1          0.82         -0.11        12.01 o                         
   1   8   1         51.75         55.89        13.70 o                         
   2   8   1       1030.27       1020.51        21.63 o                         
   3   8   1        539.67        528.03        17.64 o                         
   4   8   1          1.11         -3.99        10.04 o                         
   5   8   1          0.01          0.35         8.56 o                         
   6   8   1         21.07         13.83        10.00 o                         
   7   8   1        120.44        125.14        12.13 o                         
   8   8   1         55.17         37.51        18.68 o                         
   9   8   1          8.19        -12.46        27.69 o                         
  -4   9   1         33.37         29.31        11.03 o                         
  -3   9   1         76.22         66.57        15.69 o                         
  -2   9   1         50.10         71.31        17.06 o                         
  -1   9   1        566.18        600.48        67.44 o                         
   0   9   1       1084.53       1073.73        95.82 o                         
   1   9   1         40.56         45.68        13.24 o                         
   2   9   1        614.22        597.40        23.01 o                         
   3   9   1         96.37         90.97        14.84 o                         
   4   9   1          3.62          6.37        10.14 o                         
   5   9   1         26.47         17.51        13.98 o                         
   6   9   1          2.37          1.11        15.10 o                         
   7   9   1         17.32         10.67        12.76 o                         
   8   9   1         65.67         83.81        17.67 o                         
   9   9   1         54.64         26.91        25.39 o                         
  -3  10   1         73.05         53.46        20.54 o                         
  -2  10   1         30.97         36.42        18.52 o                         
  -1  10   1        319.93        333.81        45.77 o                         
   0  10   1        142.41        145.57        16.32 o                         
   1  10   1        123.18        139.29        15.25 o                         
   2  10   1          1.56          8.35        17.80 o                         
   3  10   1        192.02        191.01        12.60 o                         
   4  10   1          7.23         -0.22        13.50 o                         
   5  10   1         14.69          2.24        13.43 o                         
   6  10   1          4.24         11.12        15.79 o                         
   7  10   1         50.11         36.31        15.00 o                         
   8  10   1        176.60        176.47        16.16 o                         
  -2  11   1         89.35         74.77        21.28 o                         
  -1  11   1        318.42        367.68        33.07 o                         
   0  11   1        242.69        275.83        22.32 o                         
   1  11   1        185.29        196.07        21.20 o                         
   2  11   1          1.81        -11.03        26.19 o                         
   3  11   1          4.54          3.98        14.89 o                         
   4  11   1          0.52         -2.01        15.46 o                         
   5  11   1         94.72         83.47        12.82 o                         
   6  11   1         66.27         63.81        16.16 o                         
   7  11   1         10.71         19.83        13.99 o                         
  -1  12   1        267.92        305.32        40.70 o                         
   0  12   1        236.99        232.53        36.20 o                         
   1  12   1        138.45        145.87        23.07 o                         
   2  12   1         12.00         26.45        22.23 o                         
   3  12   1         15.01         11.82        20.56 o                         
   4  12   1          3.28         -5.08        16.25 o                         
   5  12   1          0.06         -2.89        19.90 o                         
   6  12   1          0.18          2.64        16.36 o                         
   2  13   1          0.72        -17.48        22.24 o                         
   3  13   1          9.57         16.10        24.01 o                         
   4  13   1         69.37         66.76        19.67 o                         
  -4 -12   2         31.78         35.80        19.87 o                         
  -3 -12   2        104.02        112.74        25.57 o                         
  -2 -12   2         70.74         84.89        36.87 o                         
  -6 -11   2        131.17        101.81        22.34 o                         
  -5 -11   2        349.38        334.16        35.62 o                         
  -4 -11   2        247.84        260.79        24.19 o                         
  -3 -11   2        314.62        331.23        25.26 o                         
  -2 -11   2        174.25        168.59        19.89 o                         
  -1 -11   2         62.45         55.76        20.35 o                         
   0 -11   2         14.98         19.33        18.51 o                         
   1 -11   2          0.51          2.77        19.29 o                         
  -7 -10   2         83.58         86.29        23.21 o                         
  -6 -10   2        125.68        120.52        21.54 o                         
  -5 -10   2        256.22        242.16        22.95 o                         
  -4 -10   2        357.50        408.25        20.91 o                         
  -3 -10   2        513.70        496.49        38.38 o                         
  -2 -10   2        177.59        178.26        19.03 o                         
  -1 -10   2         91.56        122.29        28.17 o                         
   0 -10   2         18.12         18.14        19.02 o                         
   1 -10   2          6.35         16.68        18.38 o                         
   2 -10   2          8.33         -2.67        19.09 o                         
  -8  -9   2         36.20         30.17        18.48 o                         
  -7  -9   2         14.35         28.40        16.68 o                         
  -6  -9   2         95.52         98.19        14.70 o                         
  -5  -9   2        146.96        156.90        20.29 o                         
  -4  -9   2        281.91        305.60        20.45 o                         
  -3  -9   2         83.88        100.18        15.84 o                         
  -2  -9   2        304.01        327.60        19.56 o                         
  -1  -9   2        626.61        598.45        17.42 o                         
   0  -9   2        107.74         82.72        15.23 o                         
   1  -9   2          3.97          2.78        15.41 o                         
   2  -9   2          1.30          0.85        15.02 o                         
   3  -9   2        101.65         56.10        28.53 o                         
   4  -9   2         42.74         43.46        13.71 o                         
  -8  -8   2         44.58         22.70        15.14 o                         
  -7  -8   2         89.89         91.19        16.59 o                         
  -6  -8   2          6.55         10.06        17.49 o                         
  -5  -8   2        110.64        113.94        18.96 o                         
  -4  -8   2         17.10          9.41        18.44 o                         
  -3  -8   2          1.18         -2.88        16.83 o                         
  -2  -8   2         32.77         31.92        12.93 o                         
  -1  -8   2         51.78         42.71        12.24 o                         
   0  -8   2         56.91         31.33        12.71 o                         
   1  -8   2        113.55         97.04        14.77 o                         
   2  -8   2        258.75        215.45        17.06 o                         
   3  -8   2         43.92         34.81        17.83 o                         
   4  -8   2         47.45         51.39        15.39 o                         
   5  -8   2        141.40        121.80        35.33 o                         
  -9  -7   2         28.79         11.23        29.92 o                         
  -8  -7   2          0.40          1.09        15.50 o                         
  -7  -7   2        170.57        168.20        15.70 o                         
  -6  -7   2        265.23        271.45        14.87 o                         
  -5  -7   2         79.93         79.02        16.22 o                         
  -4  -7   2        120.17        126.12        16.04 o                         
  -3  -7   2        263.09        256.71        19.01 o                         
  -2  -7   2         30.54         31.27        11.43 o                         
  -1  -7   2        209.43        218.72        12.95 o                         
   0  -7   2          9.88         17.84        12.96 o                         
   1  -7   2         14.82          2.48        13.42 o                         
   2  -7   2          2.05        -11.66        14.42 o                         
   3  -7   2         71.34         54.14        14.90 o                         
   4  -7   2         55.32         65.44        15.11 o                         
   5  -7   2        241.57        257.81        21.19 o                         
  -9  -6   2          3.09          2.64        30.84 o                         
  -8  -6   2          0.40        -15.64        25.63 o                         
  -7  -6   2        131.89        137.00        17.42 o                         
  -6  -6   2        215.12        244.58        14.01 o                         
  -5  -6   2        615.53        588.23        17.74 o                         
  -4  -6   2        444.59        425.53        21.19 o                         
  -3  -6   2        453.26        416.74        11.96 o                         
  -2  -6   2         41.73         33.75        10.24 o                         
  -1  -6   2        330.69        284.22        14.69 o                         
   0  -6   2        107.89         90.32         9.95 o                         
   1  -6   2         75.95         81.30        11.49 o                         
   2  -6   2        205.29        188.55        20.80 o                         
   3  -6   2        439.16        413.05        50.65 o                         
   4  -6   2        544.78        582.86        49.07 o                         
   5  -6   2        364.79        408.19        20.34 o                         
   6  -6   2        380.19        334.53        32.32 o                         
  -9  -5   2         30.04         29.78        30.32 o                         
  -8  -5   2         48.72         27.09        20.02 o                         
  -7  -5   2        401.43        389.95        19.44 o                         
  -6  -5   2       1527.49       1557.71        62.45 o                         
  -5  -5   2        844.11        862.70        17.90 o                         
  -4  -5   2        251.19        255.94        13.96 o                         
  -3  -5   2       1118.64       1171.03        26.97 o                         
  -2  -5   2          5.46         11.71         8.29 o                         
  -1  -5   2        310.82        253.49        10.17 o                         
   0  -5   2         18.06         22.91         8.43 o                         
   1  -5   2        107.67        105.98         9.20 o                         
   2  -5   2       1015.22       1001.33       103.56 o                         
   3  -5   2        299.25        300.18        39.60 o                         
   4  -5   2        472.98        501.51        31.20 o                         
   5  -5   2        340.15        370.36        24.03 o                         
   6  -5   2        286.80        276.03        18.04 o                         
   7  -5   2        122.90         99.42        27.47 o                         
  -9  -4   2         37.59         40.05        21.97 o                         
  -8  -4   2        218.13        218.43        27.79 o                         
  -7  -4   2        173.01        167.35        17.46 o                         
  -6  -4   2       1055.08       1049.15        19.42 o                         
  -5  -4   2        304.58        290.82        14.26 o                         
  -4  -4   2        426.30        465.58        18.08 o                         
  -3  -4   2        142.61        115.42        10.97 o                         
  -2  -4   2        982.10       1043.42        26.49 o                         
  -1  -4   2        162.01        175.92         7.12 o                         
   0  -4   2        500.40        515.80         8.96 o                         
   1  -4   2        276.41        300.83        17.46 o                         
   2  -4   2       2210.90       2213.01       189.67 o                         
   3  -4   2        597.58        630.01        33.78 o                         
   4  -4   2         25.70         23.97         8.79 o                         
   5  -4   2       1248.31       1342.49        76.73 o                         
   6  -4   2        223.08        223.55        20.51 o                         
   7  -4   2        107.98         80.60        23.51 o                         
  -9  -3   2         13.54          8.43        12.30 o                         
  -8  -3   2          1.39          0.72        17.62 o                         
  -7  -3   2        352.96        357.79        18.22 o                         
  -6  -3   2        749.71        735.72        16.94 o                         
  -5  -3   2        738.97        734.56        19.46 o                         
  -4  -3   2        260.92        247.79        11.63 o                         
  -3  -3   2        101.07         96.94         9.51 o                         
  -2  -3   2         15.21          9.20         6.36 o                         
  -1  -3   2        575.35        524.63         7.92 o                         
   0  -3   2         61.64         60.62        10.02 o                         
   1  -3   2       1453.41       1587.05        58.99 o                         
   2  -3   2       1070.00       1074.18        85.42 o                         
   3  -3   2        958.98        999.20        53.32 o                         
   4  -3   2         48.39         56.51        10.50 o                         
   5  -3   2        136.81        144.81        17.11 o                         
   6  -3   2        361.24        364.90        13.37 o                         
   7  -3   2         98.70         87.47        20.19 o                         
   8  -3   2         29.96         40.85        31.76 o                         
  -9  -2   2         75.17         67.23        12.36 o                         
  -8  -2   2          5.72          7.26        10.68 o                         
  -7  -2   2         49.59         55.45        23.01 o                         
  -6  -2   2        710.40        691.08        20.02 o                         
  -5  -2   2        349.46        292.73        17.42 o                         
  -4  -2   2        407.88        371.50        11.27 o                         
  -3  -2   2         19.88         15.76        11.23 o                         
  -2  -2   2        675.09        658.76        23.76 o                         
  -1  -2   2        163.42        171.14         5.76 o                         
   0  -2   2         12.69         15.78         5.25 o                         
   1  -2   2        117.79        142.66        10.52 o                         
   2  -2   2        369.59        349.65        18.14 o                         
   3  -2   2       1228.63       1302.06        74.24 o                         
   4  -2   2        120.54        107.07         6.16 o                         
   5  -2   2         14.44         15.31         7.68 o                         
   6  -2   2          6.11          8.17        21.85 o                         
   7  -2   2        113.78         97.88        18.76 o                         
   8  -2   2         14.12         14.96        26.33 o                         
  -9  -1   2        179.28        184.38        10.07 o                         
  -8  -1   2        142.97        140.54         9.97 o                         
  -7  -1   2         97.42        108.13         8.67 o                         
  -6  -1   2        363.07        391.95        19.94 o                         
  -5  -1   2        642.57        577.48        14.08 o                         
  -4  -1   2         63.54         65.26        13.30 o                         
  -3  -1   2        252.97        239.58         7.23 o                         
  -2  -1   2       1503.15       1451.58        48.97 o                         
  -1  -1   2       2715.44       2928.86       108.63 o                         
   0  -1   2       3288.09       3118.08        35.17 o                         
   1  -1   2        184.59        146.80         5.54 o                         
   2  -1   2        242.65        229.69        13.07 o                         
   3  -1   2       3814.30       4178.84       224.88 o                         
   4  -1   2       2702.01       2847.55       150.67 o                         
   5  -1   2       1195.91       1189.04        16.48 o                         
   6  -1   2       1329.01       1239.49        18.86 o                         
   7  -1   2        329.51        312.39        21.95 o                         
   8  -1   2         27.69         27.09        19.30 o                         
   9  -1   2         68.14         67.92        23.59 o                         
  -9   0   2        263.90        242.72        27.12 o                         
  -8   0   2        545.89        546.56        25.75 o                         
  -7   0   2        123.37        132.09         6.99 o                         
  -6   0   2        334.44        382.63        28.04 o                         
  -5   0   2        715.60        626.64        19.12 o                         
  -4   0   2       1638.78       1693.75        15.92 o                         
  -3   0   2          4.19          8.27        10.75 o                         
  -2   0   2          0.36         -6.03         9.41 o                         
  -1   0   2        772.83        846.06        10.64 o                         
   0   0   2          0.47          4.79         1.78 o                         
   1   0   2       2663.11       2594.69       195.57 o                         
   2   0   2       1668.59       1685.92        48.17 o                         
   3   0   2       4396.32       4678.30       137.01 o                         
   4   0   2       5025.86       5404.07        58.32 o                         
   5   0   2       1095.72       1160.16         9.98 o                         
   6   0   2        569.95        592.68        14.02 o                         
   7   0   2        251.10        267.53         9.43 o                         
   8   0   2          5.21          6.22        10.90 o                         
   9   0   2          0.38         -4.49        15.24 o                         
  -9   1   2        172.22        180.56        31.14 o                         
  -8   1   2        441.86        449.38        36.19 o                         
  -7   1   2        423.72        434.08        24.86 o                         
  -6   1   2        285.82        298.62        16.33 o                         
  -5   1   2        911.42       1019.95         5.45 o                         
  -4   1   2          1.53          2.98         2.68 o                         
  -3   1   2         84.08         85.09         2.26 o                         
  -2   1   2        431.61        458.79         2.78 o                         
  -1   1   2       3625.60       4003.11         7.97 o                         
   0   1   2        548.11        512.27       132.19 o                         
   1   1   2       2131.09       2207.13       127.47 o                         
   2   1   2        123.13        122.78         4.02 o                         
   3   1   2       1551.34       1565.85         7.61 o                         
   4   1   2         75.80         54.53         5.77 o                         
   5   1   2        116.70        120.69         8.59 o                         
   6   1   2        236.99        248.63         8.35 o                         
   7   1   2         48.95         43.69         8.27 o                         
   8   1   2         10.83         11.06         9.52 o                         
   9   1   2         38.10         24.21        11.85 o                         
  -8   2   2        390.73        375.86        35.11 o                         
  -7   2   2        257.78        260.99        26.47 o                         
  -6   2   2         70.72         68.83        17.02 o                         
  -5   2   2        486.30        521.57        15.40 o                         
  -4   2   2        262.04        256.28        11.53 o                         
  -3   2   2        532.44        553.85        10.93 o                         
  -2   2   2        104.02        121.53         8.09 o                         
   0   2   2       4036.72       4739.45       197.12 o                         
   1   2   2         96.05         87.41        11.68 o                         
   2   2   2         53.34         69.65         3.46 o                         
   3   2   2       2556.35       2542.93        11.01 o                         
   4   2   2       3981.74       4344.64        13.19 o                         
   5   2   2          3.49          1.07         5.81 o                         
   6   2   2         20.92         18.46         6.77 o                         
   7   2   2         83.88         79.63         8.49 o                         
   8   2   2          3.66         -2.15         8.72 o                         
   9   2   2         36.38         35.95        11.00 o                         
  -8   3   2        168.55        182.19        27.31 o                         
  -7   3   2        791.36        783.12        25.63 o                         
  -6   3   2        179.35        190.56        18.54 o                         
  -5   3   2         65.68         68.17        19.58 o                         
  -4   3   2        379.79        367.98        13.74 o                         
  -3   3   2        646.40        739.98        12.68 o                         
  -2   3   2          0.08          6.05        11.39 o                         
  -1   3   2        366.05        416.73        20.40 o                         
   0   3   2        116.71        138.19         6.27 o                         
   1   3   2         34.18         23.57         3.53 o                         
   2   3   2        146.52        121.54         3.30 o                         
   3   3   2       3139.19       3119.55       105.27 o                         
   4   3   2       1333.19       1291.75        11.73 o                         
   5   3   2        426.92        453.23        12.16 o                         
   6   3   2          0.40         -1.34         8.08 o                         
   7   3   2          4.58         11.33         8.68 o                         
   8   3   2         26.84         16.11         8.42 o                         
   9   3   2         72.18         76.95        10.38 o                         
  -8   4   2        126.59        118.69        37.07 o                         
  -7   4   2        460.51        427.11        31.32 o                         
  -6   4   2        124.12        119.11        19.14 o                         
  -5   4   2          2.77          5.91        22.51 o                         
  -4   4   2         59.61         76.48        18.72 o                         
  -3   4   2        137.70        161.52        11.19 o                         
  -2   4   2        324.82        372.97        15.92 o                         
  -1   4   2       1041.81       1378.90        71.25 o                         
   0   4   2         34.11         24.47         6.37 o                         
   1   4   2       2556.95       2277.04       140.49 o                         
   2   4   2       1381.32       1181.22        45.68 o                         
   3   4   2       2551.67       2423.51        56.32 o                         
   4   4   2        789.27        747.53        19.71 o                         
   5   4   2        431.74        406.79        12.32 o                         
   6   4   2        231.75        233.63        10.85 o                         
   7   4   2        192.11        181.25        16.86 o                         
   8   4   2         18.62         15.14         8.88 o                         
   9   4   2          9.45         11.20        13.06 o                         
  -7   5   2        162.58        145.78        25.63 o                         
  -6   5   2        652.80        698.39        30.86 o                         
  -5   5   2        307.08        315.31        19.18 o                         
  -4   5   2         39.13         40.22         5.27 o                         
  -3   5   2          5.20          7.77         8.87 o                         
  -2   5   2         50.13         33.71         8.18 o                         
  -1   5   2       1074.25       1208.67        95.48 o                         
   0   5   2       1050.86       1071.36        12.36 o                         
   1   5   2       4007.30       3668.45       193.30 o                         
   2   5   2        593.68        447.51         6.53 o                         
   3   5   2       3437.18       3401.62        47.50 o                         
   4   5   2        869.86        832.52        26.35 o                         
   5   5   2        986.75       1006.04        50.88 o                         
   6   5   2         12.53          4.35        13.00 o                         
   7   5   2        487.71        457.57        14.70 o                         
   8   5   2          8.12          3.24        12.64 o                         
   9   5   2         25.34         16.62        17.22 o                         
  -7   6   2        128.79        131.98        34.10 o                         
  -6   6   2        358.62        354.18        25.43 o                         
  -5   6   2         24.43         18.24        19.38 o                         
  -4   6   2          1.64          3.83         6.46 o                         
  -3   6   2          6.36         11.86        10.26 o                         
  -2   6   2         77.99         77.33        12.91 o                         
  -1   6   2        644.87        683.97        57.28 o                         
   0   6   2       1936.11       2063.05        20.02 o                         
   1   6   2       2835.21       2706.52       130.09 o                         
   2   6   2       4096.41       3670.65        14.54 o                         
   3   6   2         11.79          0.98         6.94 o                         
   4   6   2        370.20        335.71        13.34 o                         
   5   6   2        178.59        187.47         7.60 o                         
   6   6   2        332.12        340.41        14.75 o                         
   7   6   2        105.06         74.49        17.28 o                         
   8   6   2          4.46         -2.68        18.04 o                         
   9   6   2         27.42         17.28        22.07 o                         
  -6   7   2        148.08        134.79        24.55 o                         
  -5   7   2         23.84         22.39         4.13 o                         
  -4   7   2         48.37         43.83         8.22 o                         
  -3   7   2          0.48          1.58        14.02 o                         
  -2   7   2          1.19         -1.23        10.64 o                         
  -1   7   2        267.19        278.41        31.06 o                         
   0   7   2        224.95        227.10        15.86 o                         
   1   7   2        352.27        343.07        13.10 o                         
   2   7   2       2340.95       2117.00        13.50 o                         
   3   7   2        116.88        113.97         8.21 o                         
   4   7   2          8.78         -2.78         9.85 o                         
   5   7   2        143.70        145.05        10.25 o                         
   6   7   2        742.78        723.22        43.44 o                         
   7   7   2          4.34          1.12        16.10 o                         
   8   7   2          1.36          8.69        19.30 o                         
   9   7   2          1.01         -3.98        17.80 o                         
  -5   8   2         47.29         43.67         7.72 o                         
  -4   8   2          1.04         -3.16         8.89 o                         
  -3   8   2        210.97        211.82        27.41 o                         
  -2   8   2         20.49         22.30        13.30 o                         
  -1   8   2          2.99          9.77        15.34 o                         
   0   8   2         82.10         98.22        13.04 o                         
   1   8   2          7.73          0.96        12.54 o                         
   2   8   2        898.67        919.71        13.23 o                         
   3   8   2        279.21        259.46        10.13 o                         
   4   8   2         94.79         84.72         8.14 o                         
   5   8   2         32.29         34.57         9.12 o                         
   6   8   2        147.83        150.05         9.14 o                         
   7   8   2         12.52         16.92         9.34 o                         
   8   8   2         10.43         -3.00        21.09 o                         
   9   8   2          2.14          5.89        17.26 o                         
  -5   9   2          3.08          9.10         9.17 o                         
  -4   9   2          3.53         11.93        17.47 o                         
  -3   9   2         18.57          9.04        17.20 o                         
  -2   9   2         40.38         30.22        14.72 o                         
  -1   9   2        428.57        448.90        53.33 o                         
   0   9   2         23.40         42.79        13.72 o                         
   1   9   2        176.05        169.75        15.20 o                         
   2   9   2         92.00         92.67        11.82 o                         
   3   9   2        550.70        543.79        23.27 o                         
   4   9   2         80.08         83.06        10.48 o                         
   5   9   2         83.62         59.46        11.27 o                         
   6   9   2         21.80         16.27        10.28 o                         
   7   9   2         10.76          5.93        11.31 o                         
   8   9   2         16.56         10.63        15.21 o                         
   9   9   2          0.49         16.12        23.01 o                         
  -4  10   2          2.61         -7.38        19.62 o                         
  -3  10   2          8.54         21.97        20.42 o                         
  -2  10   2          0.98         -6.66        15.60 o                         
  -1  10   2        193.12        223.81        15.62 o                         
   0  10   2        305.29        348.39        29.26 o                         
   1  10   2       1004.61       1102.94        22.67 o                         
   2  10   2          9.62         15.76        12.88 o                         
   3  10   2        744.19        774.09        14.31 o                         
   4  10   2        170.88        170.73        18.51 o                         
   5  10   2          8.36         11.84        11.44 o                         
   6  10   2         12.96          6.81        11.63 o                         
   7  10   2          0.03         -5.17        15.28 o                         
   8  10   2         62.89         35.27        13.89 o                         
  -2  11   2          2.33         13.35        18.16 o                         
  -1  11   2        169.09        166.69        22.52 o                         
   0  11   2        257.94        271.06        38.50 o                         
   1  11   2        196.12        220.11        19.82 o                         
   2  11   2        420.07        466.81        14.22 o                         
   3  11   2        483.54        524.86        16.35 o                         
   4  11   2        212.03        201.05        14.28 o                         
   5  11   2         69.35         72.42        14.50 o                         
   6  11   2          0.02          0.08        12.87 o                         
   7  11   2         24.84         19.08        17.91 o                         
  -1  12   2         99.90        115.77        19.14 o                         
   0  12   2        305.21        305.60        34.24 o                         
   1  12   2        207.76        231.08        18.55 o                         
   2  12   2         95.70        119.81        28.62 o                         
   3  12   2        168.58        172.92        16.74 o                         
   4  12   2         45.58         36.12        17.01 o                         
   5  12   2         23.35         22.80        15.30 o                         
   6  12   2         10.36         18.35        17.20 o                         
   7  12   2          0.18          6.38        14.15 o                         
   1  13   2        107.03        116.90        20.00 o                         
   2  13   2         13.04         16.56        24.17 o                         
   3  13   2          5.69         11.14        17.94 o                         
   4  13   2         30.51         24.73        18.60 o                         
   5  13   2          4.95          6.10        17.83 o                         
  -5 -11   3         42.51         53.56        22.19 o                         
  -4 -11   3        144.33        159.09        21.89 o                         
  -3 -11   3         79.22         71.66        20.73 o                         
  -2 -11   3         35.93         52.42        25.01 o                         
  -1 -11   3         96.19         46.99        21.21 o                         
   0 -11   3        136.92        143.66        23.34 o                         
  -7 -10   3         12.33         -6.66        20.44 o                         
  -6 -10   3         27.22         -2.26        33.38 o                         
  -5 -10   3        347.26        377.92        20.46 o                         
  -4 -10   3        122.93        152.05        38.78 o                         
  -3 -10   3        291.28        322.73        23.68 o                         
  -2 -10   3        479.02        486.85        26.72 o                         
  -1 -10   3        279.71        287.02        23.18 o                         
   0 -10   3        189.80        202.89        17.60 o                         
   1 -10   3         53.41         46.18        19.84 o                         
   2 -10   3          0.20         -5.68        18.41 o                         
  -7  -9   3         13.77          7.47        29.24 o                         
  -6  -9   3          8.11         -6.91        30.96 o                         
  -5  -9   3        119.64        143.97        22.63 o                         
  -4  -9   3        487.79        552.63        22.26 o                         
  -3  -9   3         12.82          1.78        16.37 o                         
  -2  -9   3        214.57        227.96        18.49 o                         
  -1  -9   3        530.49        517.18        15.76 o                         
   0  -9   3        220.72        233.03        15.31 o                         
   1  -9   3          0.37         -3.06        19.02 o                         
   2  -9   3          2.93         -1.51        18.77 o                         
   3  -9   3          7.94          2.17        18.16 o                         
  -8  -8   3          0.85          5.36        18.11 o                         
  -7  -8   3         28.37          3.38        27.43 o                         
  -6  -8   3         83.15         82.36        27.59 o                         
  -5  -8   3          0.34         -4.69        13.20 o                         
  -4  -8   3         98.17        103.97        13.56 o                         
  -3  -8   3        341.52        345.35        17.97 o                         
  -2  -8   3        178.42        155.63        17.42 o                         
  -1  -8   3          1.84         -6.67        12.48 o                         
   0  -8   3          0.30         -5.99        14.21 o                         
   1  -8   3         19.04         12.64        14.47 o                         
   2  -8   3         29.10          9.75        15.64 o                         
   3  -8   3         20.51         35.91        16.76 o                         
   4  -8   3          0.11        -10.15        14.69 o                         
  -8  -7   3         20.07         15.25        17.97 o                         
  -7  -7   3         11.97          5.31        26.71 o                         
  -6  -7   3          0.82          5.75        26.39 o                         
  -5  -7   3          1.59         10.73        13.23 o                         
  -4  -7   3        407.61        413.98        22.75 o                         
  -3  -7   3        476.16        483.09        28.71 o                         
  -2  -7   3        350.92        346.08        15.52 o                         
  -1  -7   3        103.95         83.38        12.16 o                         
   0  -7   3         82.95         79.30        12.14 o                         
   1  -7   3         20.79         28.44        12.86 o                         
   2  -7   3          0.33          6.17        14.61 o                         
   3  -7   3          2.20         -4.65        16.22 o                         
   4  -7   3          2.60         15.33        12.48 o                         
   5  -7   3         62.41         53.14        15.34 o                         
  -9  -6   3          7.69          2.10        25.35 o                         
  -8  -6   3          2.65         -0.42        21.87 o                         
  -7  -6   3        164.87        151.97        20.59 o                         
  -6  -6   3        525.65        569.73        21.45 o                         
  -5  -6   3        113.56        117.46        12.49 o                         
  -4  -6   3        927.27        978.26        74.59 o                         
  -3  -6   3       2448.11       2379.39       120.19 o                         
  -2  -6   3       1667.66       1560.81        88.43 o                         
  -1  -6   3        425.50        425.26        12.95 o                         
   0  -6   3          3.08         12.22        11.33 o                         
   1  -6   3          0.80          1.02        11.58 o                         
   2  -6   3          5.12        -12.39        13.52 o                         
   3  -6   3          2.84          4.73        12.68 o                         
   4  -6   3         22.50         22.56         9.73 o                         
   5  -6   3        220.52        256.05        22.30 o                         
   6  -6   3        297.80        295.95        27.12 o                         
  -9  -5   3          0.98         -8.21        22.91 o                         
  -8  -5   3        137.22        134.39        24.87 o                         
  -7  -5   3          6.00         15.02        25.17 o                         
  -6  -5   3        159.11        159.06        18.86 o                         
  -5  -5   3        509.42        547.75        16.73 o                         
  -4  -5   3        652.68        639.63        23.56 o                         
  -3  -5   3        431.00        405.77        11.52 o                         
  -2  -5   3        726.10        693.36        42.56 o                         
  -1  -5   3        105.98         92.50         7.97 o                         
   0  -5   3        338.32        285.51         9.95 o                         
   1  -5   3         36.90         53.76         8.98 o                         
   2  -5   3         25.28         23.12        13.95 o                         
   3  -5   3         31.56         27.59         8.03 o                         
   4  -5   3        149.34        160.59        10.33 o                         
   5  -5   3        263.30        293.34        28.14 o                         
   6  -5   3        307.69        320.34        15.07 o                         
   7  -5   3        142.66        103.88        14.24 o                         
  -9  -4   3          1.22         -4.65        22.73 o                         
  -8  -4   3         11.90         18.90        26.91 o                         
  -7  -4   3        396.57        394.01        20.41 o                         
  -6  -4   3        329.04        314.05        22.47 o                         
  -5  -4   3        343.70        351.53        25.02 o                         
  -4  -4   3       1290.75       1366.21        32.90 o                         
  -3  -4   3        308.06        333.14        17.21 o                         
  -2  -4   3        270.06        221.27         9.77 o                         
  -1  -4   3        477.06        421.02        30.63 o                         
   0  -4   3         98.89        103.06         8.23 o                         
   1  -4   3        388.50        493.96        10.17 o                         
   2  -4   3         44.95         58.44         9.30 o                         
   3  -4   3         19.94         21.93         8.76 o                         
   4  -4   3         34.53         31.40         8.71 o                         
   5  -4   3         27.04         34.94         7.97 o                         
   6  -4   3        197.73        217.29        12.36 o                         
   7  -4   3        185.12        171.57        31.94 o                         
  -9  -3   3         20.78         32.60        29.22 o                         
  -8  -3   3         48.04         45.68        18.62 o                         
  -7  -3   3        213.98        208.98        25.55 o                         
  -6  -3   3        280.66        271.20        20.45 o                         
  -5  -3   3        195.45        199.82        13.28 o                         
  -4  -3   3         77.53         45.46        13.64 o                         
  -3  -3   3       1115.56       1166.07        65.26 o                         
  -2  -3   3        292.73        244.63        10.28 o                         
  -1  -3   3        107.02         85.69         7.54 o                         
   0  -3   3         19.15         13.20        11.65 o                         
   1  -3   3         45.91         35.81         6.86 o                         
   2  -3   3        323.68        315.98        17.41 o                         
   3  -3   3          8.27         10.84         6.68 o                         
   4  -3   3        914.72        956.51        62.34 o                         
   5  -3   3         51.86         57.02         9.31 o                         
   6  -3   3        599.68        610.52        58.96 o                         
   7  -3   3        101.58         81.80        26.93 o                         
   8  -3   3         15.76         16.72        29.66 o                         
  -9  -2   3         12.72          7.18        11.74 o                         
  -8  -2   3        104.29        104.43        20.73 o                         
  -7  -2   3         37.63         30.68        18.06 o                         
  -6  -2   3        254.49        245.25        21.21 o                         
  -5  -2   3       1186.52       1078.75        21.17 o                         
  -4  -2   3        231.06        195.48         7.81 o                         
  -3  -2   3         37.26         19.84         9.45 o                         
  -2  -2   3       1372.89       1284.79        49.34 o                         
  -1  -2   3          0.44         -2.43         6.72 o                         
   0  -2   3       1873.76       1581.79        82.15 o                         
   1  -2   3        103.80        102.60         7.91 o                         
   2  -2   3        121.19        145.27        11.79 o                         
   3  -2   3       1017.89        996.57        59.07 o                         
   4  -2   3         76.64         88.55         8.83 o                         
   5  -2   3         56.69         54.50         8.27 o                         
   6  -2   3        148.79        157.31         9.35 o                         
   7  -2   3        532.03        465.14        27.49 o                         
   8  -2   3        117.51         80.62        20.87 o                         
  -9  -1   3          1.54          7.49         8.07 o                         
  -8  -1   3          0.19         -0.78         9.36 o                         
  -7  -1   3         18.31         -4.43        22.63 o                         
  -6  -1   3        619.36        583.99        22.97 o                         
  -5  -1   3        520.00        489.93        14.98 o                         
  -4  -1   3       1297.02       1251.74        15.28 o                         
  -3  -1   3        822.02        753.69        31.22 o                         
  -2  -1   3        451.32        395.52        13.26 o                         
  -1  -1   3       4460.67       4809.27       175.82 o                         
   0  -1   3       8479.95       7533.53        40.51 o                         
   1  -1   3         43.27         41.63         6.64 o                         
   2  -1   3          0.50          4.79         3.74 o                         
   3  -1   3       2047.24       2112.05       127.76 o                         
   4  -1   3        673.85        699.48        42.60 o                         
   5  -1   3        551.67        577.48        44.45 o                         
   6  -1   3        216.19        206.26        14.82 o                         
   7  -1   3        740.31        720.46        23.19 o                         
   8  -1   3        361.94        304.46        23.47 o                         
  -9   0   3          0.34         -1.29        21.10 o                         
  -8   0   3        227.57        250.83        10.42 o                         
  -7   0   3         61.73         66.06         6.08 o                         
  -6   0   3        890.22        828.19        20.33 o                         
  -5   0   3       1667.11       1571.86        19.22 o                         
  -4   0   3        356.29        322.40        11.63 o                         
  -3   0   3        256.31        220.60         9.31 o                         
  -2   0   3       4176.92       4020.35        80.54 o                         
  -1   0   3      14562.99      14932.58       178.75 o                         
   0   0   3       2565.98       2695.90       135.60 o                         
   1   0   3        808.43        793.39        51.99 o                         
   2   0   3        653.21        595.50        41.33 o                         
   3   0   3       4017.95       4388.79       170.72 o                         
   4   0   3       2142.32       2195.65        73.44 o                         
   5   0   3        918.14        916.80        30.94 o                         
   6   0   3        308.40        310.28        14.94 o                         
   7   0   3        682.55        695.10        39.03 o                         
   8   0   3        266.35        246.89        24.17 o                         
   9   0   3         60.45         54.67        17.60 o                         
  -9   1   3         11.73         13.58        22.19 o                         
  -8   1   3        183.27        181.28        19.49 o                         
  -7   1   3        285.67        288.59        30.54 o                         
  -6   1   3        245.23        238.04        17.94 o                         
  -5   1   3       2996.04       3254.02       227.22 o                         
  -4   1   3        599.80        530.16        16.50 o                         
  -3   1   3        517.63        499.40        10.65 o                         
  -2   1   3          3.65          5.99         3.32 o                         
  -1   1   3       4266.06       4704.18       201.02 o                         
   0   1   3       9818.73      10625.02       276.25 o                         
   1   1   3        807.95        854.88        48.08 o                         
   2   1   3        885.55        949.30        84.06 o                         
   3   1   3       2778.86       2913.46        71.84 o                         
   4   1   3       1820.38       2050.15        44.61 o                         
   5   1   3        225.12        246.83         7.93 o                         
   6   1   3         15.95         18.92         9.98 o                         
   7   1   3          0.72          0.65        10.06 o                         
   8   1   3        365.39        356.47        10.99 o                         
   9   1   3          6.39          0.54        11.99 o                         
  -8   2   3        114.14        116.72        17.72 o                         
  -7   2   3        129.12        104.73        19.40 o                         
  -6   2   3        706.55        751.04        20.61 o                         
  -5   2   3       1786.71       2038.42        26.11 o                         
  -4   2   3       1058.85       1174.32        15.50 o                         
  -1   2   3       7919.37       8624.59        15.50 o                         
   0   2   3        885.98       1007.00         7.93 o                         
   1   2   3        122.43        124.10         5.57 o                         
   2   2   3        473.59        564.35        40.31 o                         
   3   2   3       1572.68       1749.08        18.62 o                         
   4   2   3       1109.38       1265.98         8.36 o                         
   5   2   3        154.78        156.67         7.78 o                         
   6   2   3        124.60        149.38         6.42 o                         
   7   2   3        137.75        153.17         8.01 o                         
   8   2   3        179.07        189.10        10.39 o                         
   9   2   3          3.29          2.25        11.79 o                         
  -8   3   3        186.72        182.28        21.73 o                         
  -7   3   3        266.63        289.56        23.23 o                         
  -6   3   3        212.66        217.31        19.16 o                         
  -5   3   3        196.83        231.37        16.62 o                         
  -4   3   3        936.56        954.55        16.12 o                         
  -3   3   3          4.76          4.95        13.10 o                         
  -2   3   3          1.23          9.59         6.93 o                         
   0   3   3        300.53        346.83         8.37 o                         
   1   3   3          1.10         -0.77         2.12 o                         
   2   3   3       1023.54       1036.88        34.19 o                         
   3   3   3        572.38        671.14         5.45 o                         
   4   3   3       2177.81       2245.94        59.12 o                         
   5   3   3       2069.72       2175.23        90.04 o                         
   6   3   3        153.72        162.85         8.68 o                         
   7   3   3         30.05         32.22         8.15 o                         
   8   3   3         17.04         21.81         8.79 o                         
   9   3   3         77.06         76.88        10.85 o                         
  -8   4   3        130.90        130.54        29.46 o                         
  -7   4   3         54.32         62.90        22.27 o                         
  -6   4   3        368.08        404.18        19.78 o                         
  -5   4   3          3.06         -2.96        16.60 o                         
  -4   4   3        257.06        280.37        14.94 o                         
  -3   4   3        229.64        284.33        11.71 o                         
  -2   4   3        449.74        550.75        15.30 o                         
  -1   4   3          0.04         -5.07        10.29 o                         
   0   4   3         84.11        101.97         8.80 o                         
   1   4   3        809.58        706.45        85.73 o                         
   2   4   3       2083.71       2027.17        20.38 o                         
   3   4   3          2.75          0.70         3.28 o                         
   4   4   3       1530.68       1541.88        10.75 o                         
   5   4   3       1855.16       1803.09        14.30 o                         
   6   4   3        214.59        221.74        16.16 o                         
   7   4   3        313.09        361.44        14.69 o                         
   8   4   3         48.65         53.39         9.00 o                         
   9   4   3         18.81         29.92        11.48 o                         
  -7   5   3         71.92         66.74        31.40 o                         
  -6   5   3        357.35        361.65        28.14 o                         
  -5   5   3        129.46        122.03        18.52 o                         
  -4   5   3        639.95        607.00        18.96 o                         
  -3   5   3          1.01         -4.07        17.74 o                         
  -2   5   3       1555.10       1705.37        91.06 o                         
  -1   5   3         85.63        112.66         9.31 o                         
   0   5   3          0.07          7.42         6.19 o                         
   1   5   3       2173.79       2115.15       228.00 o                         
   2   5   3       5131.87       5015.11       147.09 o                         
   3   5   3        481.40        436.64         8.81 o                         
   4   5   3       2601.16       2446.52        93.96 o                         
   5   5   3       6277.72       6247.71        23.41 o                         
   6   5   3        209.14        211.24         9.43 o                         
   7   5   3        504.75        457.89        16.66 o                         
   8   5   3          4.11          2.53        11.29 o                         
   9   5   3         19.71         25.35        10.65 o                         
  -7   6   3        242.60        207.26        29.06 o                         
  -6   6   3        115.07        115.10        23.35 o                         
  -5   6   3        444.03        385.46        20.53 o                         
  -4   6   3        344.52        320.80         4.55 o                         
  -3   6   3         76.73         83.24        21.65 o                         
  -2   6   3          8.94         11.84        10.30 o                         
  -1   6   3         11.92         19.55         7.75 o                         
   0   6   3         56.11         69.17        13.92 o                         
   1   6   3       1138.01       1096.41       110.67 o                         
   2   6   3       2172.07       2085.30       105.44 o                         
   3   6   3        604.47        550.26         6.76 o                         
   4   6   3       2254.40       2062.20        85.63 o                         
   5   6   3        881.37        840.99        31.79 o                         
   6   6   3        723.71        715.73        14.22 o                         
   7   6   3         65.17         42.69        14.82 o                         
   8   6   3         14.11         13.70        17.02 o                         
   9   6   3          3.45          8.64        13.93 o                         
  -6   7   3        291.46        275.06        35.96 o                         
  -5   7   3        226.65        202.49        29.18 o                         
  -4   7   3        128.25        118.26         6.87 o                         
  -3   7   3        210.20        229.59        36.32 o                         
  -2   7   3          1.37         13.73        13.93 o                         
  -1   7   3        111.27        105.67        10.40 o                         
   0   7   3        319.97        351.30        13.00 o                         
   1   7   3        249.44        230.19        24.68 o                         
   2   7   3        760.49        683.61         9.29 o                         
   3   7   3        100.59         93.73         8.04 o                         
   4   7   3        195.13        174.56        14.95 o                         
   5   7   3        177.40        175.05        10.33 o                         
   6   7   3         16.84         19.35         7.72 o                         
   7   7   3        102.26         89.99        10.75 o                         
   8   7   3         19.91         23.75        18.00 o                         
   9   7   3          0.34         -3.94        14.84 o                         
  -5   8   3        215.32        176.74        24.39 o                         
  -4   8   3          5.32         10.53         8.26 o                         
  -3   8   3         20.70         66.89        14.29 o                         
  -2   8   3         30.28         37.81        12.38 o                         
  -1   8   3         18.71         14.05        10.90 o                         
   0   8   3        344.32        411.83        19.28 o                         
   1   8   3        112.42        116.10        16.83 o                         
   2   8   3        802.28        783.39        42.24 o                         
   3   8   3         68.90         69.47         8.55 o                         
   4   8   3         79.51        100.43         9.90 o                         
   5   8   3        181.07        178.07         8.74 o                         
   6   8   3        567.75        577.34        29.55 o                         
   7   8   3         50.98         54.42         7.70 o                         
   8   8   3         26.11         29.38        18.34 o                         
   9   8   3         16.32         23.67        20.07 o                         
  -5   9   3        132.58        124.05        27.29 o                         
  -4   9   3          6.81         16.86        29.12 o                         
  -3   9   3          1.13         -3.27        15.49 o                         
  -2   9   3         23.11         48.40        17.16 o                         
  -1   9   3          4.77          7.03        12.09 o                         
   0   9   3        166.46        166.71        16.94 o                         
   1   9   3       1402.33       1399.03       104.08 o                         
   2   9   3        187.79        186.31        10.80 o                         
   3   9   3        130.20        132.24         8.40 o                         
   4   9   3         48.73         57.18         7.96 o                         
   5   9   3         69.79         63.96         8.72 o                         
   6   9   3        108.55        127.06         9.02 o                         
   7   9   3          8.05         14.05        11.42 o                         
   8   9   3          0.07          2.08        19.52 o                         
   9   9   3         12.02         24.25        20.85 o                         
  -4  10   3          2.84         19.08        38.47 o                         
  -3  10   3          9.91         -0.44        16.89 o                         
  -2  10   3         14.60         19.31        21.31 o                         
  -1  10   3          4.39          8.52        13.29 o                         
   0  10   3         43.66         25.40        14.51 o                         
   1  10   3         90.03         79.14        16.98 o                         
   2  10   3        326.87        347.85        24.08 o                         
   3  10   3        438.24        435.35        12.43 o                         
   4  10   3          5.72         -2.52        13.13 o                         
   5  10   3        219.53        222.82         9.95 o                         
   6  10   3         77.38         92.35        12.68 o                         
   7  10   3         54.22         48.72        20.82 o                         
   8  10   3          0.29          2.39        14.14 o                         
  -3  11   3          0.30         -7.87        20.06 o                         
  -2  11   3         14.51         12.36        19.92 o                         
  -1  11   3          6.02          4.87        16.29 o                         
   0  11   3        123.47        128.54        31.42 o                         
   1  11   3         63.27         46.36        18.34 o                         
   2  11   3        452.95        485.77        24.37 o                         
   3  11   3        736.88        744.38        23.42 o                         
   4  11   3        349.19        360.53        13.94 o                         
   5  11   3        145.61        153.98        15.58 o                         
   6  11   3        236.39        221.39        16.61 o                         
   7  11   3         24.03         21.82        13.33 o                         
   8  11   3          7.05          1.78        12.79 o                         
  -1  12   3         56.94         54.68        25.69 o                         
   0  12   3        146.14        159.20        22.71 o                         
   1  12   3         89.14        106.51        19.96 o                         
   2  12   3         64.87         65.35        16.20 o                         
   3  12   3        456.45        453.76        20.97 o                         
   4  12   3        276.77        241.17        13.59 o                         
   5  12   3         73.83         65.51        17.50 o                         
   6  12   3         24.50         17.04        13.04 o                         
   7  12   3         28.96         19.80        17.12 o                         
   1  13   3         82.15         85.19        24.51 o                         
   2  13   3        106.37        122.26        21.31 o                         
   3  13   3        239.64        273.49        20.51 o                         
   4  13   3         86.26         80.40        17.57 o                         
   5  13   3         15.65         19.11        19.72 o                         
  -4 -11   4         49.22         46.61        19.79 o                         
  -3 -11   4        136.82        143.48        23.80 o                         
  -2 -11   4        122.18        126.10        20.72 o                         
  -1 -11   4        209.70        245.93        21.78 o                         
  -6 -10   4          3.72          0.24        24.39 o                         
  -5 -10   4          3.48         -8.37        24.34 o                         
  -4 -10   4         27.58         25.28        19.60 o                         
  -3 -10   4        131.94        159.64        20.40 o                         
  -2 -10   4          0.31         -5.72        17.42 o                         
  -1 -10   4         23.20         33.10        17.67 o                         
   0 -10   4        170.40        170.21        22.80 o                         
   1 -10   4        223.32        226.66        18.87 o                         
  -7  -9   4          7.60          3.20        24.77 o                         
  -6  -9   4          1.52          1.99        22.61 o                         
  -5  -9   4         14.69          8.31        19.67 o                         
  -4  -9   4         46.13         55.58        18.23 o                         
  -3  -9   4        135.39        152.17        16.93 o                         
  -2  -9   4        110.75        108.02        16.02 o                         
  -1  -9   4         48.32         54.95        17.53 o                         
   0  -9   4         58.00         46.68        17.06 o                         
   1  -9   4        154.09        178.30        25.04 o                         
   2  -9   4          6.39          9.99        19.84 o                         
   3  -9   4          6.76         -5.32        20.43 o                         
  -8  -8   4          2.20         -1.98        35.34 o                         
  -7  -8   4          0.20          0.38        24.19 o                         
  -6  -8   4          6.45         19.41        16.80 o                         
  -5  -8   4         58.01         57.89        14.59 o                         
  -4  -8   4          1.95         -4.00        17.90 o                         
  -3  -8   4        314.88        326.38        16.28 o                         
  -2  -8   4         32.45         23.15        13.09 o                         
  -1  -8   4        107.94        120.74        21.23 o                         
   0  -8   4        232.17        213.51        15.36 o                         
   1  -8   4        174.37        119.88        21.37 o                         
   2  -8   4         26.17         47.05        18.26 o                         
   3  -8   4         11.37         14.00        19.12 o                         
   4  -8   4          1.75          2.22        19.15 o                         
  -8  -7   4        100.95        116.59        33.44 o                         
  -7  -7   4        360.32        373.47        29.61 o                         
  -6  -7   4         90.40         88.13        18.26 o                         
  -5  -7   4        123.35        133.77        14.44 o                         
  -4  -7   4         31.08         27.44        17.80 o                         
  -3  -7   4          7.87          9.72        13.91 o                         
  -2  -7   4        790.68        785.85        19.14 o                         
  -1  -7   4          2.94         -6.24        14.41 o                         
   0  -7   4        415.43        357.43        22.47 o                         
   1  -7   4        798.84        779.99        20.59 o                         
   2  -7   4         19.09         21.91        14.13 o                         
   3  -7   4         28.75         30.27        16.54 o                         
   4  -7   4          3.18          3.37        12.35 o                         
   5  -7   4         14.71         37.15        16.50 o                         
  -8  -6   4          0.10         -9.67        33.30 o                         
  -7  -6   4         23.51         26.62        15.22 o                         
  -6  -6   4          2.72         -4.41        18.13 o                         
  -5  -6   4          0.29          8.71        13.99 o                         
  -4  -6   4        420.78        453.77        20.88 o                         
  -3  -6   4        572.92        555.03        26.20 o                         
  -2  -6   4       1033.26       1011.41        32.31 o                         
  -1  -6   4        771.74        767.57        33.18 o                         
   0  -6   4        870.17        846.31        19.80 o                         
   1  -6   4        438.72        449.43        15.27 o                         
   2  -6   4        221.70        204.18        12.86 o                         
   3  -6   4         31.20         19.38        10.90 o                         
   4  -6   4         15.11         12.96        12.14 o                         
   5  -6   4          9.48         13.10        14.70 o                         
   6  -6   4        126.26        125.19        15.82 o                         
  -9  -5   4         67.65         51.38        25.71 o                         
  -8  -5   4         12.83         -1.18        31.20 o                         
  -7  -5   4        185.84        174.13        19.01 o                         
  -6  -5   4        269.72        282.05        16.99 o                         
  -5  -5   4         27.29         42.65        17.59 o                         
  -4  -5   4        452.64        462.68        34.68 o                         
  -3  -5   4       2618.01       2633.22       133.98 o                         
  -2  -5   4       2466.54       2380.70       125.52 o                         
  -1  -5   4        393.31        390.86        11.54 o                         
   0  -5   4        115.75         95.56        10.55 o                         
   1  -5   4         20.35         15.79        11.45 o                         
   2  -5   4          5.48          0.85        10.11 o                         
   3  -5   4          8.69          5.78        10.41 o                         
   4  -5   4          6.21          2.82        12.69 o                         
   5  -5   4         10.04         16.81        13.65 o                         
   6  -5   4        111.57        120.45        13.21 o                         
  -9  -4   4         10.83         17.06        25.03 o                         
  -8  -4   4        358.93        312.71        32.44 o                         
  -7  -4   4        298.39        293.11        20.09 o                         
  -6  -4   4         43.06         38.03        16.92 o                         
  -5  -4   4         54.40         42.10        10.92 o                         
  -4  -4   4        169.22        180.25        13.52 o                         
  -3  -4   4       1098.75       1084.24        47.76 o                         
  -2  -4   4       1575.35       1398.08        47.74 o                         
  -1  -4   4       1025.20        895.05        33.97 o                         
   0  -4   4          6.73         28.46         7.85 o                         
   1  -4   4        944.82        816.58        10.82 o                         
   2  -4   4         18.70         23.86        10.42 o                         
   3  -4   4         11.75         10.44         9.35 o                         
   4  -4   4          5.64          7.44         8.76 o                         
   5  -4   4         62.38         70.57         8.81 o                         
   6  -4   4        126.49        129.78        12.31 o                         
   7  -4   4         72.14         68.50        14.02 o                         
  -9  -3   4         10.02          9.09        34.92 o                         
  -8  -3   4        151.92        134.67        30.22 o                         
  -7  -3   4          4.93          9.41        18.92 o                         
  -6  -3   4        219.12        255.02        22.87 o                         
  -5  -3   4        239.71        219.78        11.86 o                         
  -4  -3   4        144.56        177.42        10.58 o                         
  -3  -3   4       1639.67       1745.06        88.97 o                         
  -2  -3   4       1335.23       1148.30        51.38 o                         
  -1  -3   4        390.45        331.52        19.47 o                         
   0  -3   4        128.05        117.56         7.43 o                         
   1  -3   4        525.11        566.24        10.19 o                         
   2  -3   4        586.07        506.15        16.41 o                         
   3  -3   4        241.98        245.19        15.25 o                         
   4  -3   4         81.48         83.75         7.91 o                         
   5  -3   4        414.81        443.27        35.24 o                         
   6  -3   4          2.49          7.52        10.59 o                         
   7  -3   4         57.41         50.14        20.65 o                         
  -9  -2   4          1.74         -2.43        11.75 o                         
  -8  -2   4          5.91         -4.57        29.66 o                         
  -7  -2   4         38.92         30.96        26.57 o                         
  -6  -2   4         11.86         -9.07        17.04 o                         
  -5  -2   4         43.91         58.50         9.41 o                         
  -4  -2   4        237.18        298.37         8.85 o                         
  -3  -2   4         10.74          4.26         6.90 o                         
  -2  -2   4        843.80        784.40        15.73 o                         
  -1  -2   4         93.89         69.29         6.43 o                         
   0  -2   4         32.91         26.22         6.38 o                         
   1  -2   4         14.46          5.52         6.24 o                         
   2  -2   4        155.20        137.02         8.29 o                         
   3  -2   4        295.10        338.60        19.95 o                         
   4  -2   4        285.00        320.03        25.20 o                         
   5  -2   4       1653.01       1677.90        97.00 o                         
   6  -2   4         60.79         84.11        11.96 o                         
   7  -2   4        219.83        180.59        24.47 o                         
   8  -2   4        257.58        220.74        28.56 o                         
  -9  -1   4          2.72         -3.80         8.95 o                         
  -8  -1   4         21.62          6.09         9.29 o                         
  -7  -1   4        151.17        138.93        23.93 o                         
  -6  -1   4        161.37        187.05        23.85 o                         
  -5  -1   4        356.24        390.97        15.16 o                         
  -4  -1   4        456.15        423.27        16.69 o                         
  -3  -1   4        120.52        104.50         9.44 o                         
  -2  -1   4       2811.93       2764.48        54.51 o                         
  -1  -1   4       1536.51       1496.58        24.78 o                         
   0  -1   4        789.17        693.67        32.35 o                         
   1  -1   4        176.61        171.93        14.28 o                         
   2  -1   4        276.25        262.79         7.44 o                         
   3  -1   4         19.42         21.60         6.46 o                         
   4  -1   4          4.33          0.16         6.92 o                         
   5  -1   4        164.10        177.53        19.80 o                         
   6  -1   4        739.97        661.65        20.13 o                         
   7  -1   4        830.57        758.67        24.33 o                         
   8  -1   4        282.33        235.77        26.95 o                         
  -9   0   4         24.62         23.62        22.52 o                         
  -8   0   4          2.41          4.13         4.52 o                         
  -7   0   4         17.69         20.98         6.91 o                         
  -6   0   4        166.82        186.59        17.14 o                         
  -5   0   4       2044.24       1946.09        21.59 o                         
  -4   0   4       1113.19       1055.86        18.00 o                         
  -3   0   4       1580.55       1426.82        14.82 o                         
  -2   0   4       2917.69       2950.30       114.46 o                         
  -1   0   4       2473.14       2499.44        59.10 o                         
   0   0   4       8401.34       8738.88       515.97 o                         
   1   0   4         13.98         16.00         3.42 o                         
   2   0   4        200.34        174.73        10.31 o                         
   3   0   4        878.07        925.50        54.43 o                         
   4   0   4         36.99         35.18         4.79 o                         
   5   0   4        876.99        901.61        33.15 o                         
   6   0   4        399.81        418.29        34.28 o                         
   7   0   4        496.15        492.23        25.23 o                         
   8   0   4        373.56        323.68        25.69 o                         
   9   0   4         41.40         17.26        21.03 o                         
  -8   1   4         12.11         11.55        18.19 o                         
  -7   1   4        132.81        140.28        23.41 o                         
  -6   1   4          6.95          7.39        17.20 o                         
  -5   1   4        901.78        863.16        22.77 o                         
  -4   1   4       2772.15       2591.37        20.53 o                         
  -3   1   4       1004.55        889.97        13.00 o                         
  -2   1   4         72.46         53.36         6.24 o                         
  -1   1   4       5328.10       5480.41       105.51 o                         
   0   1   4       5389.75       5738.98       209.21 o                         
   1   1   4       2394.87       2472.56       129.98 o                         
   2   1   4        299.85        261.91        20.28 o                         
   3   1   4       1248.74       1377.94       101.57 o                         
   4   1   4        683.81        744.23        42.30 o                         
   5   1   4        208.34        206.81        13.71 o                         
   6   1   4        171.16        156.23         7.94 o                         
   7   1   4         39.77         49.24        10.29 o                         
   8   1   4        164.45        154.20        15.11 o                         
   9   1   4         58.46         61.40        10.02 o                         
  -8   2   4          6.13         -5.01        24.04 o                         
  -7   2   4         44.52         22.83        16.30 o                         
  -6   2   4         12.89         21.14        11.72 o                         
  -5   2   4        589.38        572.11        17.96 o                         
  -3   2   4        783.10        764.67         4.55 o                         
  -2   2   4        270.56        214.75         4.97 o                         
  -1   2   4        752.74        724.77        19.88 o                         
   0   2   4       7089.93       7522.44       168.73 o                         
   1   2   4        434.34        420.72        12.07 o                         
   2   2   4         59.39         70.73         4.40 o                         
   3   2   4        310.71        344.29        48.34 o                         
   4   2   4       1240.61       1274.71        29.84 o                         
   5   2   4          1.75         -0.50         7.27 o                         
   6   2   4         44.70         35.76         9.02 o                         
   7   2   4        142.59        159.69         8.63 o                         
   8   2   4         15.94         26.39         9.47 o                         
   9   2   4        120.40        113.44        12.10 o                         
  -8   3   4         26.49         25.44        18.56 o                         
  -7   3   4        217.29        202.51        17.84 o                         
  -6   3   4        396.03        380.13        19.18 o                         
  -5   3   4       1254.56       1326.69        21.83 o                         
  -4   3   4        861.95       1025.14        17.18 o                         
  -3   3   4        949.98       1080.05        14.34 o                         
  -2   3   4        266.36        215.24         7.35 o                         
  -1   3   4        232.70        202.25         5.13 o                         
   0   3   4         65.83         61.90         6.95 o                         
   1   3   4         36.02         30.24         3.36 o                         
   2   3   4        223.27        256.92         8.81 o                         
   3   3   4         79.63         98.44         8.25 o                         
   4   3   4        140.78        189.26         3.91 o                         
   5   3   4         10.63          4.16         5.06 o                         
   6   3   4        104.56        120.24         5.75 o                         
   7   3   4        226.43        213.92         7.46 o                         
   8   3   4        496.75        489.01        11.15 o                         
   9   3   4         86.96         87.10        10.46 o                         
  -8   4   4         64.87         41.25        22.52 o                         
  -7   4   4          0.29         15.30        23.37 o                         
  -6   4   4          2.74         -1.22        17.46 o                         
  -5   4   4          0.93         -9.27        17.38 o                         
  -4   4   4        885.29        972.55        22.23 o                         
  -3   4   4         43.54         16.76        10.83 o                         
  -2   4   4         55.10         74.53         4.25 o                         
  -1   4   4         37.71         37.63         6.19 o                         
   0   4   4          4.43         -1.76         6.49 o                         
   1   4   4         28.28         34.55         3.35 o                         
   2   4   4         38.60         53.33         5.53 o                         
   3   4   4         77.87         84.89         2.78 o                         
   4   4   4        374.11        416.14         5.81 o                         
   5   4   4        707.95        822.59        40.97 o                         
   6   4   4        195.88        213.50         8.18 o                         
   7   4   4        223.20        237.73        14.01 o                         
   8   4   4        203.91        229.78        10.74 o                         
   9   4   4        406.61        387.36        17.00 o                         
  -7   5   4        150.23        143.24        26.27 o                         
  -6   5   4        103.25        106.83        21.79 o                         
  -5   5   4        258.49        268.17        18.48 o                         
  -4   5   4        647.49        661.36        19.06 o                         
  -3   5   4        363.31        367.73         5.25 o                         
  -2   5   4        461.10        422.43        16.52 o                         
   0   5   4        840.17        794.21        33.26 o                         
   1   5   4        115.02         97.26        14.78 o                         
   2   5   4        368.83        371.66        33.70 o                         
   3   5   4        198.51        229.65         3.68 o                         
   4   5   4        777.22        788.28        51.64 o                         
   5   5   4       1842.40       1837.31        12.44 o                         
   6   5   4        938.64        972.00        72.82 o                         
   7   5   4        298.34        310.93        17.00 o                         
   8   5   4        232.12        242.91        17.77 o                         
   9   5   4        199.01        226.13        12.12 o                         
  -7   6   4        269.03        241.96        29.56 o                         
  -6   6   4         46.71         26.43        31.94 o                         
  -5   6   4          5.59          7.63        19.44 o                         
  -4   6   4        601.12        628.84        21.01 o                         
  -3   6   4       1364.35       1405.45        21.11 o                         
  -2   6   4          7.84          1.70        12.66 o                         
  -1   6   4        571.50        670.88        13.44 o                         
   0   6   4        302.00        346.36        37.76 o                         
   1   6   4        355.45        364.36        46.23 o                         
   2   6   4        477.84        532.51        39.75 o                         
   3   6   4        392.28        372.46         7.96 o                         
   4   6   4         35.75         31.93         4.76 o                         
   5   6   4       2072.11       1995.39       112.20 o                         
   6   6   4       4069.46       4020.11        20.41 o                         
   7   6   4         60.45         72.37         9.05 o                         
   8   6   4         48.66         49.55         8.81 o                         
   9   6   4         18.37         28.33        10.38 o                         
  -6   7   4        288.44        257.38        27.15 o                         
  -5   7   4         53.48         57.03        26.67 o                         
  -4   7   4        639.66        604.21        20.75 o                         
  -3   7   4       1077.02       1009.62        21.63 o                         
  -2   7   4        268.55        294.99        32.89 o                         
  -1   7   4         10.40          1.80        16.66 o                         
   0   7   4        496.13        549.63        66.02 o                         
   1   7   4         43.63         50.09         7.68 o                         
   2   7   4          3.28         14.80         7.80 o                         
   3   7   4         13.42          7.16         5.71 o                         
   4   7   4         11.73         12.05         6.63 o                         
   5   7   4        303.27        277.68        11.28 o                         
   6   7   4        473.84        456.61        12.06 o                         
   7   7   4        763.91        726.65        15.36 o                         
   8   7   4          1.29          3.94        15.00 o                         
   9   7   4          3.30          5.69        10.65 o                         
  -5   8   4        174.95        143.18        24.87 o                         
  -4   8   4        469.60        414.85        12.28 o                         
  -3   8   4        984.03        865.74        22.81 o                         
  -2   8   4        163.81        179.84        21.10 o                         
  -1   8   4         18.48         25.99        11.53 o                         
   0   8   4        590.31        702.46        19.82 o                         
   1   8   4        134.08        140.71         9.22 o                         
   2   8   4        319.54        287.71        43.90 o                         
   3   8   4        188.90        188.23         8.27 o                         
   4   8   4         18.94         16.52         6.66 o                         
   5   8   4        158.33        157.17        10.80 o                         
   6   8   4        170.11        170.67        12.84 o                         
   7   8   4          1.22         -1.90        11.85 o                         
   8   8   4         55.49         53.55        15.28 o                         
   9   8   4          4.05          6.35        17.34 o                         
  -5   9   4         84.01         55.53        37.25 o                         
  -4   9   4          0.90         -2.26        29.70 o                         
  -3   9   4        277.33        278.49        28.24 o                         
  -2   9   4          3.90         -1.76        17.80 o                         
  -1   9   4        115.98         92.51        13.54 o                         
   0   9   4         59.10         53.95        19.70 o                         
   1   9   4         61.13         50.55        13.04 o                         
   2   9   4        157.71        169.37        12.41 o                         
   3   9   4        564.62        553.55        18.06 o                         
   4   9   4         16.50         14.39        11.15 o                         
   5   9   4        186.15        183.37         8.64 o                         
   6   9   4        386.43        388.07        36.41 o                         
   7   9   4        103.19         98.84         8.79 o                         
   8   9   4          0.23          0.72        15.18 o                         
   9   9   4          1.87          8.89        17.14 o                         
  -4  10   4          0.42        -12.54        28.05 o                         
  -3  10   4         48.37         54.73        33.08 o                         
  -2  10   4         10.54          6.65        17.83 o                         
  -1  10   4          0.11         25.50        15.26 o                         
   0  10   4         17.70         33.30        23.09 o                         
   1  10   4        364.70        355.74        32.98 o                         
   2  10   4        674.57        720.00        56.33 o                         
   3  10   4        173.68        196.81        13.35 o                         
   4  10   4         96.25        115.73         9.33 o                         
   5  10   4        280.86        277.40        10.82 o                         
   6  10   4        251.46        250.28        16.48 o                         
   7  10   4        118.49        123.76        14.92 o                         
   8  10   4         38.08         51.32        17.40 o                         
  -3  11   4          9.95         15.12        34.24 o                         
  -2  11   4         70.85         79.39        20.80 o                         
  -1  11   4          9.26          2.03        18.16 o                         
   0  11   4          0.70         -0.44        22.89 o                         
   1  11   4         70.23         68.53        14.20 o                         
   2  11   4          0.59         15.28        14.56 o                         
   3  11   4        615.62        663.57        26.76 o                         
   4  11   4         92.27        114.18        13.84 o                         
   5  11   4          4.21          8.36        14.20 o                         
   6  11   4        360.94        313.52        12.21 o                         
   7  11   4        267.88        259.41        27.08 o                         
   8  11   4         71.77         75.17        13.48 o                         
  -1  12   4          0.73        -10.67        21.13 o                         
   0  12   4          5.55         -0.66        22.43 o                         
   1  12   4         39.66         40.46        15.68 o                         
   2  12   4         84.88         82.02        15.29 o                         
   3  12   4        281.16        295.31        16.65 o                         
   4  12   4        239.93        220.65        13.14 o                         
   5  12   4        119.39        115.83        17.71 o                         
   6  12   4         34.90         32.13        13.83 o                         
   7  12   4        145.52        128.79        14.53 o                         
   0  13   4          4.44          7.70        20.60 o                         
   1  13   4          0.34          2.06        18.42 o                         
   2  13   4          1.07         14.53        16.87 o                         
   3  13   4        171.61        174.15        15.48 o                         
   4  13   4        142.78        154.41        16.83 o                         
   5  13   4         61.59         77.52        16.86 o                         
   6  13   4         62.52         42.48        15.10 o                         
  -5 -10   5          3.29          1.87        25.65 o                         
  -4 -10   5          1.18         -3.79        22.16 o                         
  -3 -10   5          4.22          3.69        18.90 o                         
  -2 -10   5        101.79        102.82        18.49 o                         
  -1 -10   5        325.71        339.76        25.63 o                         
   0 -10   5        244.20        155.65       117.04 o                         
  -6  -9   5          2.69         -0.03        19.76 o                         
  -5  -9   5          1.33          2.36        18.09 o                         
  -4  -9   5         10.66         -4.17        19.28 o                         
  -3  -9   5         90.14        104.49        17.92 o                         
  -2  -9   5         65.91         52.51        16.60 o                         
  -1  -9   5          5.02          3.22        15.88 o                         
   0  -9   5         69.03         73.57        18.85 o                         
   1  -9   5         75.29         83.15        18.49 o                         
   2  -9   5          2.19         -5.90        21.88 o                         
  -7  -8   5        106.53         71.47        25.29 o                         
  -6  -8   5          0.90          4.20        17.88 o                         
  -5  -8   5         14.81          2.48        16.92 o                         
  -4  -8   5         69.26         61.94        21.34 o                         
  -3  -8   5         44.12         37.77        15.85 o                         
  -2  -8   5        107.76        112.84        18.44 o                         
  -1  -8   5          3.86          5.59        13.13 o                         
   0  -8   5         31.85         19.74        13.47 o                         
   1  -8   5        205.12        200.73        18.63 o                         
   2  -8   5         12.71         12.96        19.60 o                         
   3  -8   5          0.48         -0.41        16.70 o                         
  -8  -7   5         28.66         18.86        21.80 o                         
  -7  -7   5          0.43          4.52        20.60 o                         
  -6  -7   5         25.58         33.52        18.71 o                         
  -5  -7   5         22.04         34.32        16.31 o                         
  -4  -7   5         15.91         27.15        14.68 o                         
  -3  -7   5        111.11        117.22        13.35 o                         
  -2  -7   5        367.94        341.60        15.08 o                         
  -1  -7   5          5.11          9.85        13.19 o                         
   0  -7   5        295.24        313.61        16.52 o                         
   1  -7   5        202.55        226.19        15.21 o                         
   2  -7   5        855.47        787.83        92.99 o                         
   3  -7   5        228.31        259.96        14.34 o                         
   4  -7   5         89.57        112.77        16.53 o                         
  -8  -6   5         43.66         59.54        24.92 o                         
  -7  -6   5        260.88        293.22        20.37 o                         
  -6  -6   5         71.62         74.38        14.52 o                         
  -5  -6   5          4.07         -3.85        15.09 o                         
  -4  -6   5          0.17          9.39        12.41 o                         
  -3  -6   5         37.90         40.89        12.62 o                         
  -2  -6   5        213.64        214.78        28.29 o                         
  -1  -6   5        682.92        618.08        50.02 o                         
   0  -6   5        416.12        392.01        15.32 o                         
   1  -6   5        752.88        762.21        14.94 o                         
   2  -6   5        960.46        965.86        49.10 o                         
   3  -6   5         53.41         59.55        10.74 o                         
   4  -6   5         26.93         33.68        11.77 o                         
   5  -6   5          0.76          4.33        15.74 o                         
  -8  -5   5         54.24         41.71        35.12 o                         
  -7  -5   5          2.33         13.07        17.12 o                         
  -6  -5   5         16.71         11.59        16.10 o                         
  -5  -5   5          6.71          7.10        14.91 o                         
  -4  -5   5        187.44        214.41        24.08 o                         
  -3  -5   5        128.75        118.62        15.01 o                         
  -2  -5   5        517.86        504.60        16.54 o                         
  -1  -5   5        781.14        723.08        40.22 o                         
   0  -5   5        582.38        532.59        28.19 o                         
   1  -5   5       1184.93       1126.04        16.83 o                         
   2  -5   5        823.25        797.37        26.86 o                         
   3  -5   5        111.82        109.00        10.14 o                         
   4  -5   5          4.22          0.80        10.88 o                         
   5  -5   5          4.37          9.63        13.00 o                         
   6  -5   5          5.29         10.27        13.19 o                         
  -8  -4   5        161.70        156.11        35.32 o                         
  -7  -4   5         42.62         62.62        21.47 o                         
  -6  -4   5         66.31         80.54        14.63 o                         
  -5  -4   5         41.70         39.54        11.86 o                         
  -4  -4   5         25.45         20.67        12.23 o                         
  -3  -4   5       1092.16       1083.05        44.02 o                         
  -2  -4   5       1267.25       1301.46        84.72 o                         
  -1  -4   5       1754.51       1627.40        89.03 o                         
   0  -4   5        240.75        221.82         9.61 o                         
   1  -4   5         73.96         34.88        10.50 o                         
   2  -4   5        334.50        300.56        12.94 o                         
   3  -4   5        147.14        145.05         8.86 o                         
   4  -4   5        486.19        487.15        31.93 o                         
   5  -4   5         18.22         14.85        11.44 o                         
   6  -4   5         28.73         40.30        13.45 o                         
   7  -4   5          0.11          4.42        15.91 o                         
  -9  -3   5        190.61        123.01        37.79 o                         
  -8  -3   5          3.61         10.43        33.18 o                         
  -7  -3   5        290.67        267.59        21.19 o                         
  -6  -3   5          7.19         -0.48        15.74 o                         
  -5  -3   5         16.50         22.77        13.09 o                         
  -4  -3   5         22.32          8.34        13.71 o                         
  -3  -3   5         69.30         50.21         8.18 o                         
  -2  -3   5        175.12        155.07        10.69 o                         
  -1  -3   5        822.88        745.38        35.69 o                         
   0  -3   5        760.50        737.42        28.65 o                         
   1  -3   5        128.75         91.48        10.45 o                         
   2  -3   5         93.44         87.02         9.00 o                         
   3  -3   5          8.81         10.61         9.00 o                         
   4  -3   5        119.16        123.46         8.91 o                         
   5  -3   5         91.34         99.26        10.60 o                         
   6  -3   5         10.65         11.44         9.35 o                         
   7  -3   5          0.69          1.29        15.60 o                         
  -9  -2   5         62.45         48.34        28.52 o                         
  -8  -2   5         75.11         56.25        23.79 o                         
  -7  -2   5          2.23         15.72        19.00 o                         
  -6  -2   5          1.36        -16.36        24.85 o                         
  -5  -2   5         26.97         15.28        13.45 o                         
  -4  -2   5          7.94          3.16         9.90 o                         
  -3  -2   5        139.96        144.21        10.85 o                         
  -2  -2   5        483.02        474.49         8.75 o                         
  -1  -2   5       1540.39       1412.04        72.93 o                         
   0  -2   5         64.74         48.22         7.96 o                         
   1  -2   5        401.97        334.10        11.32 o                         
   2  -2   5         27.80         24.54         8.03 o                         
   3  -2   5        240.40        222.16        13.59 o                         
   4  -2   5        303.34        348.61        27.42 o                         
   5  -2   5        323.69        356.90        35.20 o                         
   6  -2   5        209.67        200.91        18.21 o                         
   7  -2   5         83.04         83.32        17.98 o                         
   8  -2   5          1.64          4.15        22.89 o                         
  -9  -1   5         29.02         30.94         8.95 o                         
  -8  -1   5          7.25          1.08        23.49 o                         
  -7  -1   5         11.94          3.34        19.10 o                         
  -6  -1   5         28.00         13.22        16.80 o                         
  -5  -1   5         22.93         18.54        14.52 o                         
  -4  -1   5        186.32        191.88         8.93 o                         
  -3  -1   5         46.72         60.40         8.08 o                         
  -2  -1   5        724.35        652.40        18.39 o                         
  -1  -1   5        383.21        362.29        29.82 o                         
   0  -1   5        379.82        245.92        16.22 o                         
   1  -1   5        111.86         80.29         5.45 o                         
   2  -1   5        490.45        441.49        24.99 o                         
   3  -1   5         92.32         75.90         9.62 o                         
   4  -1   5         23.59         26.44         6.12 o                         
   5  -1   5         10.65          6.65         7.03 o                         
   6  -1   5        147.18        154.29        18.22 o                         
   7  -1   5        116.12        107.57        23.27 o                         
   8  -1   5        268.24        252.84        27.87 o                         
  -8   0   5          2.83          2.91         3.36 o                         
  -7   0   5         65.48         45.26        20.43 o                         
  -6   0   5          2.58          5.49        16.62 o                         
  -5   0   5        435.42        436.82        16.44 o                         
  -4   0   5        218.06        182.09        11.97 o                         
  -3   0   5         38.58         13.39         9.40 o                         
  -2   0   5       3342.83       3320.01       126.15 o                         
  -1   0   5      10220.01      10262.29       321.03 o                         
   0   0   5         58.16         58.47         4.44 o                         
   1   0   5         31.13         15.78         4.23 o                         
   2   0   5        330.43        321.56        22.53 o                         
   3   0   5          2.21         10.77         5.90 o                         
   4   0   5         43.62         36.20         5.38 o                         
   5   0   5        119.40        116.27         5.91 o                         
   6   0   5         56.81         50.36        12.06 o                         
   7   0   5        516.53        477.01        20.43 o                         
   8   0   5        234.83        179.14        25.17 o                         
  -8   1   5          9.80          9.63        19.75 o                         
  -7   1   5          5.85          3.02        28.30 o                         
  -6   1   5         41.72         45.97         4.21 o                         
  -5   1   5          0.96          1.06        14.06 o                         
  -4   1   5        872.36        847.60        46.42 o                         
  -3   1   5         65.31         58.27        10.63 o                         
  -2   1   5        979.22       1050.85        63.92 o                         
  -1   1   5       8493.15       8330.48       254.22 o                         
   0   1   5      10835.57      10867.94       452.63 o                         
   1   1   5       1199.53       1139.88        58.54 o                         
   2   1   5         35.61         26.09         3.86 o                         
   3   1   5       2317.38       2423.45       182.93 o                         
   4   1   5        185.87        225.66        14.26 o                         
   5   1   5          0.27          9.12         8.04 o                         
   6   1   5        214.00        201.38        14.78 o                         
   7   1   5        405.12        412.52        41.41 o                         
   8   1   5        135.85        133.78        13.68 o                         
   9   1   5         67.99         64.26        14.42 o                         
  -8   2   5          0.33         -7.90        18.03 o                         
  -7   2   5        362.29        352.46        41.80 o                         
  -6   2   5        166.32        149.13        17.96 o                         
  -5   2   5        153.32        128.14        20.81 o                         
  -4   2   5        415.23        471.45        10.10 o                         
  -3   2   5        785.71        801.82        42.90 o                         
  -2   2   5       2280.25       2394.87       151.05 o                         
  -1   2   5          8.38          6.21         3.84 o                         
   0   2   5       4271.99       4205.28       160.13 o                         
   1   2   5        538.12        484.15        14.53 o                         
   2   2   5        403.54        391.31        25.51 o                         
   3   2   5          6.42          9.36         2.90 o                         
   4   2   5        102.70         98.14         5.89 o                         
   5   2   5         58.89         57.86         6.09 o                         
   6   2   5         11.17          4.69         8.36 o                         
   7   2   5         68.03         74.11        11.11 o                         
   8   2   5        116.67        117.25         9.64 o                         
   9   2   5        117.17        108.75        10.94 o                         
  -8   3   5          4.49          3.16        21.61 o                         
  -7   3   5          4.88          1.67        16.57 o                         
  -6   3   5         71.59         65.70        14.52 o                         
  -5   3   5        160.80        142.27        12.33 o                         
  -4   3   5       1093.24       1174.14        18.26 o                         
  -2   3   5        112.62        101.39         5.83 o                         
  -1   3   5        551.15        468.40         7.23 o                         
   0   3   5         48.46         30.79         4.12 o                         
   1   3   5       1779.98       1731.30       108.33 o                         
   2   3   5         62.58         82.04         8.51 o                         
   3   3   5        180.45        231.37        10.19 o                         
   4   3   5        346.55        319.76        29.83 o                         
   5   3   5         22.94         17.06         4.83 o                         
   6   3   5         12.99         12.68         6.29 o                         
   7   3   5          9.80         17.95         6.18 o                         
   8   3   5        140.85        153.96        11.86 o                         
   9   3   5         24.40         16.85        10.62 o                         
  -7   4   5          0.08          9.10        16.56 o                         
  -6   4   5         19.46         27.95        25.51 o                         
  -5   4   5        236.23        270.96        24.93 o                         
  -4   4   5        289.75        320.44        21.41 o                         
  -3   4   5        829.01        858.23        15.82 o                         
  -2   4   5        744.57        817.20        23.80 o                         
  -1   4   5        244.79        229.73         8.31 o                         
   0   4   5        256.96        281.32        10.17 o                         
   1   4   5          2.73         -0.53         4.86 o                         
   2   4   5          1.61          9.22         1.76 o                         
   3   4   5        106.83        125.62        13.16 o                         
   4   4   5        336.69        331.57        27.78 o                         
   5   4   5          6.30         11.06         3.99 o                         
   6   4   5        209.88        242.03         7.99 o                         
   7   4   5        184.63        186.39         6.37 o                         
   8   4   5        441.07        481.03        10.70 o                         
   9   4   5        191.67        178.41        10.47 o                         
  -7   5   5         61.85         42.47        25.09 o                         
  -6   5   5        234.72        249.67        22.35 o                         
  -5   5   5         17.95         31.98        24.01 o                         
  -4   5   5        235.27        235.89        17.68 o                         
  -3   5   5        894.39        887.55        15.26 o                         
  -2   5   5          4.95          0.31         5.32 o                         
  -1   5   5        433.72        481.64         9.69 o                         
   0   5   5        397.90        379.79        11.85 o                         
   1   5   5       1758.62       1694.09        12.06 o                         
   2   5   5        301.73        246.39         5.45 o                         
   3   5   5        409.76        462.52        47.61 o                         
   4   5   5        478.86        406.57        47.39 o                         
   5   5   5        129.33        140.40         9.98 o                         
   6   5   5        647.27        703.11        40.29 o                         
   7   5   5        313.75        323.81        15.94 o                         
   8   5   5        508.39        546.37        26.41 o                         
   9   5   5        365.75        385.68        15.62 o                         
  -7   6   5          1.34         11.99        27.29 o                         
  -6   6   5        271.36        265.35        25.47 o                         
  -5   6   5          3.46          6.41        23.77 o                         
  -4   6   5        660.22        670.02        20.51 o                         
  -3   6   5       1073.52       1191.35         7.41 o                         
  -2   6   5        389.07        392.70         7.36 o                         
   0   6   5        231.36        207.44        10.77 o                         
   1   6   5          5.46          7.08         5.85 o                         
   2   6   5       1641.74       1887.76       277.99 o                         
   3   6   5         92.45        104.42        10.48 o                         
   4   6   5         65.51         61.42         3.16 o                         
   5   6   5          3.13         -0.32         5.07 o                         
   6   6   5        147.58        138.43        13.46 o                         
   7   6   5        320.48        348.36        15.86 o                         
   8   6   5        313.76        330.87        19.23 o                         
   9   6   5        115.31        112.10        14.00 o                         
  -6   7   5        251.27        220.72        33.66 o                         
  -5   7   5         28.52         15.72        22.23 o                         
  -4   7   5         31.22         59.87        18.28 o                         
  -3   7   5        896.42       1012.84        32.32 o                         
  -2   7   5       1537.13       1501.51        21.43 o                         
   0   7   5        358.47        395.41        42.05 o                         
   1   7   5          6.45          3.61         9.82 o                         
   2   7   5        155.67        143.30         6.21 o                         
   3   7   5        135.58        147.86        11.81 o                         
   4   7   5         12.37         11.81         4.68 o                         
   5   7   5        675.40        614.48        27.40 o                         
   6   7   5         14.14         20.61         7.49 o                         
   7   7   5        232.47        221.12        10.97 o                         
   8   7   5         68.28         76.54        10.21 o                         
   9   7   5        156.37        157.01        12.09 o                         
  -5   8   5         67.63         65.84        33.32 o                         
  -4   8   5        277.93        259.64        31.28 o                         
  -3   8   5        553.51        564.36        20.85 o                         
  -2   8   5        966.19        964.50        21.35 o                         
  -1   8   5        635.49        738.58        21.95 o                         
   0   8   5         13.04          9.50         9.82 o                         
   1   8   5         38.24         26.49         8.48 o                         
   2   8   5          0.14         -1.90         7.33 o                         
   3   8   5         42.13         45.36         6.70 o                         
   4   8   5          3.51          1.39         7.09 o                         
   5   8   5        316.07        293.52        12.00 o                         
   6   8   5        366.65        369.03        31.35 o                         
   7   8   5        174.67        153.49        10.97 o                         
   8   8   5        199.70        174.06        11.95 o                         
   9   8   5         59.03         62.86        10.19 o                         
  -5   9   5         34.69         40.87        29.50 o                         
  -4   9   5          8.49         -0.08         5.50 o                         
  -3   9   5        461.98        391.95        29.62 o                         
  -2   9   5        222.05        213.99        24.89 o                         
  -1   9   5         57.20         42.99        22.97 o                         
   0   9   5        119.20        122.91        11.84 o                         
   1   9   5        431.44        471.56        62.81 o                         
   2   9   5         85.62         72.44        14.61 o                         
   3   9   5          0.13         -3.83         7.74 o                         
   4   9   5          2.29          0.94         9.06 o                         
   5   9   5         54.99         69.07         7.26 o                         
   6   9   5        287.06        281.85        12.59 o                         
   7   9   5        158.00        138.25        12.22 o                         
   8   9   5         83.23         73.25        13.60 o                         
   9   9   5          5.05          7.06        13.57 o                         
  -4  10   5         13.36          4.65         9.06 o                         
  -3  10   5          8.18         -5.41        24.29 o                         
  -2  10   5        328.86        304.40        22.59 o                         
  -1  10   5         29.65         33.38        17.60 o                         
   0  10   5        591.34        590.56        93.16 o                         
   1  10   5        172.75        193.66        23.71 o                         
   2  10   5          1.45          0.41        10.30 o                         
   3  10   5          0.17         -9.73        11.41 o                         
   4  10   5         63.80         69.49        11.30 o                         
   5  10   5          1.15         13.03         7.85 o                         
   6  10   5        380.66        377.54        10.18 o                         
   7  10   5        246.40        225.04        16.22 o                         
   8  10   5        141.87        117.21        13.40 o                         
  -3  11   5         88.85         98.16        27.85 o                         
  -2  11   5        326.77        287.12        26.05 o                         
  -1  11   5        106.88        118.92        20.71 o                         
   0  11   5         14.34         50.76        13.01 o                         
   1  11   5         58.01         55.01        15.84 o                         
   2  11   5         39.20         38.15        13.69 o                         
   3  11   5        118.58        126.80        13.94 o                         
   4  11   5        326.56        339.29        24.76 o                         
   5  11   5        205.55        205.42        13.45 o                         
   6  11   5        206.36        199.54        10.91 o                         
   7  11   5        226.47        231.00        21.37 o                         
   8  11   5         23.90         26.73        16.54 o                         
  -1  12   5         62.01         93.84        18.91 o                         
   0  12   5         24.32         27.55        21.01 o                         
   1  12   5          1.44         13.65        15.74 o                         
   2  12   5          0.93          2.20        13.64 o                         
   3  12   5         46.09         39.47        13.14 o                         
   4  12   5         82.52         92.85        15.76 o                         
   5  12   5         51.08         51.04        14.05 o                         
   6  12   5         60.10         59.92        11.03 o                         
   7  12   5        216.71        204.38        13.11 o                         
   0  13   5          8.30          4.47        33.58 o                         
   1  13   5          0.42          2.65        16.55 o                         
   2  13   5         28.02         36.01        14.77 o                         
   3  13   5         54.23         41.90        14.05 o                         
   4  13   5         77.47         67.36        28.92 o                         
   5  13   5         54.49         67.96        16.01 o                         
   6  13   5         68.87         63.36        16.21 o                         
  -3 -10   6          5.04          8.30        21.58 o                         
  -2 -10   6          0.22          6.68        22.38 o                         
  -1 -10   6          1.13          6.19        19.66 o                         
  -5  -9   6          0.94         11.36        19.85 o                         
  -4  -9   6         14.41         28.26        21.21 o                         
  -3  -9   6          0.13         17.56        19.19 o                         
  -2  -9   6         16.45         16.01        23.15 o                         
  -1  -9   6        157.67        149.45        23.67 o                         
   0  -9   6        108.37        115.56        21.85 o                         
   1  -9   6         70.29         63.01        22.33 o                         
  -6  -8   6        103.30        128.06        22.97 o                         
  -5  -8   6         15.20          9.05        19.01 o                         
  -4  -8   6          0.71         -5.53        18.87 o                         
  -3  -8   6        206.92        214.68        19.17 o                         
  -2  -8   6        113.20         88.47        19.51 o                         
  -1  -8   6        139.18        145.66        20.33 o                         
   0  -8   6         53.25         53.05        16.35 o                         
   1  -8   6         15.79         11.95        19.88 o                         
   2  -8   6         12.31          8.76        24.55 o                         
   3  -8   6          8.17         13.12        18.33 o                         
  -7  -7   6         63.40         45.04        28.10 o                         
  -6  -7   6        182.77        231.71        23.51 o                         
  -5  -7   6          2.67          4.00        18.17 o                         
  -4  -7   6         16.28         15.77        16.49 o                         
  -3  -7   6         44.48         34.63        15.45 o                         
  -2  -7   6        230.83        230.78        13.82 o                         
  -1  -7   6          2.60          9.94        14.26 o                         
   0  -7   6        187.92        191.65        17.96 o                         
   1  -7   6         62.38         73.50        15.55 o                         
   2  -7   6        103.96        111.73        18.26 o                         
   3  -7   6          9.23         11.17        14.16 o                         
   4  -7   6        237.59        262.48        20.44 o                         
  -8  -6   6         30.33         25.43        20.34 o                         
  -7  -6   6          0.96         -0.93        18.75 o                         
  -6  -6   6          0.45          3.46        18.61 o                         
  -5  -6   6         24.67         47.63        18.59 o                         
  -4  -6   6         32.84         26.31        12.92 o                         
  -3  -6   6        206.29        207.56        14.06 o                         
  -2  -6   6          4.64          6.93        17.77 o                         
  -1  -6   6         16.44         13.93        15.20 o                         
   0  -6   6        233.19        227.94        14.78 o                         
   1  -6   6        593.11        547.50        15.29 o                         
   2  -6   6        159.30        175.49        14.40 o                         
   3  -6   6        248.82        266.41        20.38 o                         
   4  -6   6        332.75        342.61        14.39 o                         
   5  -6   6        127.34        135.93        15.42 o                         
  -8  -5   6         87.38        111.68        35.20 o                         
  -7  -5   6        206.90        228.03        20.60 o                         
  -6  -5   6        102.26        117.51        16.27 o                         
  -5  -5   6         25.62         34.93        20.67 o                         
  -4  -5   6         41.12         33.78        14.66 o                         
  -3  -5   6         11.28         12.15        13.69 o                         
  -2  -5   6         54.80         63.14        15.51 o                         
  -1  -5   6         81.39         85.05        12.29 o                         
   0  -5   6        660.88        578.16        38.93 o                         
   1  -5   6        631.67        608.69        16.23 o                         
   2  -5   6        723.72        746.44        14.96 o                         
   3  -5   6        103.75        124.30        12.52 o                         
   4  -5   6        139.57        148.75        14.77 o                         
   5  -5   6         94.61         99.83        13.79 o                         
   6  -5   6         11.33         14.30        13.92 o                         
  -8  -4   6         14.94         10.95        36.17 o                         
  -7  -4   6        270.95        268.53        23.43 o                         
  -6  -4   6        205.05        187.54        19.76 o                         
  -5  -4   6         77.41         93.97        12.71 o                         
  -4  -4   6         48.71         42.60        14.18 o                         
  -3  -4   6          0.42          0.23        11.84 o                         
  -2  -4   6          2.19         -1.11        11.73 o                         
  -1  -4   6        107.93         81.87        11.89 o                         
   0  -4   6        360.14        385.44        17.84 o                         
   1  -4   6       1396.88       1248.92        25.36 o                         
   2  -4   6        936.94        888.90        24.82 o                         
   3  -4   6        534.64        527.28        18.56 o                         
   4  -4   6        225.06        215.48        17.52 o                         
   5  -4   6        106.26        106.91        12.51 o                         
   6  -4   6          7.41          9.00        11.74 o                         
  -8  -3   6          2.29         18.96        25.21 o                         
  -7  -3   6         92.36        100.18        21.89 o                         
  -6  -3   6        370.97        374.00        20.04 o                         
  -5  -3   6        537.12        526.02        40.05 o                         
  -4  -3   6         23.36         20.98        13.02 o                         
  -3  -3   6          0.03         -9.62         9.77 o                         
  -2  -3   6         35.31         36.11         9.97 o                         
  -1  -3   6         20.81         -0.13        12.49 o                         
   0  -3   6          6.47          5.34         9.81 o                         
   1  -3   6        131.14        121.13         9.43 o                         
   2  -3   6        423.43        452.68        30.06 o                         
   3  -3   6        175.63        186.56        12.07 o                         
   4  -3   6          8.08         13.43         8.55 o                         
   5  -3   6        141.50        141.87        19.03 o                         
   6  -3   6          1.96          5.89        12.21 o                         
   7  -3   6          1.78          5.62        17.76 o                         
  -8  -2   6        205.84        237.56        26.23 o                         
  -7  -2   6          6.35         -6.39        27.35 o                         
  -6  -2   6        151.89        140.23        18.14 o                         
  -5  -2   6         87.30         89.43        14.00 o                         
  -4  -2   6         33.84         22.16        11.65 o                         
  -3  -2   6         77.53         82.81        10.21 o                         
  -2  -2   6         25.95         41.90         9.16 o                         
  -1  -2   6         13.75         17.98         7.51 o                         
   0  -2   6         28.18         28.10         8.09 o                         
   1  -2   6        827.95        838.23        54.93 o                         
   2  -2   6        273.93        293.39        14.76 o                         
   3  -2   6        494.15        476.46        26.77 o                         
   4  -2   6          1.94          2.53         8.46 o                         
   5  -2   6        138.38        149.97        12.25 o                         
   6  -2   6         79.60         64.32        10.04 o                         
   7  -2   6          0.67          7.43        12.83 o                         
  -8  -1   6        181.84        175.44        35.90 o                         
  -7  -1   6         47.68         51.74        28.84 o                         
  -6  -1   6         90.62         90.13        17.66 o                         
  -5  -1   6         32.13         11.85        21.23 o                         
  -4  -1   6         66.82         52.26         9.71 o                         
  -3  -1   6         45.65         52.35         8.96 o                         
  -2  -1   6        420.47        485.34        28.01 o                         
  -1  -1   6       3451.46       3448.07       150.17 o                         
   0  -1   6       2509.14       2387.37       152.03 o                         
   1  -1   6        794.00        744.33        57.63 o                         
   2  -1   6        937.14        866.83        57.12 o                         
   3  -1   6        943.52        849.34        38.90 o                         
   4  -1   6         30.80         30.78         7.02 o                         
   5  -1   6         69.81         74.54         8.86 o                         
   6  -1   6         66.95         65.49         9.77 o                         
   7  -1   6         22.36         12.32        21.35 o                         
   8  -1   6         22.93          6.05        25.27 o                         
  -8   0   6         69.43         64.93         4.61 o                         
  -7   0   6          9.14          0.42        21.51 o                         
  -6   0   6         12.47          2.12        17.50 o                         
  -5   0   6         83.15         63.88        16.24 o                         
  -4   0   6          0.52         -7.47        13.32 o                         
  -3   0   6        218.03        229.10         9.06 o                         
  -2   0   6         40.48         12.02         6.94 o                         
  -1   0   6         30.15         15.94         5.82 o                         
   0   0   6       2234.76       2291.28        99.02 o                         
   1   0   6       1098.75        991.13        58.18 o                         
   2   0   6        808.03        635.99        44.76 o                         
   3   0   6        685.28        616.42        36.66 o                         
   4   0   6         95.58         87.84        13.37 o                         
   5   0   6         18.43         20.95         7.36 o                         
   6   0   6          9.60          7.10        11.10 o                         
   7   0   6         29.86         18.62        19.70 o                         
   8   0   6         43.77         32.62        17.82 o                         
  -8   1   6         14.43         14.56        25.83 o                         
  -7   1   6         76.34         45.14        22.27 o                         
  -6   1   6          6.73          9.43         6.00 o                         
  -5   1   6         23.66         24.55         6.55 o                         
  -4   1   6         34.72         41.39         7.18 o                         
  -3   1   6         69.98         93.26         7.85 o                         
  -2   1   6       1322.22       1325.37        49.90 o                         
  -1   1   6         89.22         72.56         5.43 o                         
   0   1   6       2859.15       2873.60       120.51 o                         
   1   1   6        686.65        561.94        27.28 o                         
   2   1   6        785.90        675.58        49.30 o                         
   3   1   6        287.29        263.04        11.57 o                         
   4   1   6        224.53        213.11        14.31 o                         
   5   1   6         53.96         59.12         8.05 o                         
   6   1   6        238.78        228.67        20.59 o                         
   7   1   6          6.52         17.86         9.61 o                         
   8   1   6         14.95         25.38        16.35 o                         
  -8   2   6        149.88        142.90        20.94 o                         
  -7   2   6          0.35         -7.08        15.54 o                         
  -6   2   6         64.08         41.89        17.56 o                         
  -5   2   6         88.51         84.51        16.84 o                         
  -4   2   6         31.71         38.65         5.08 o                         
  -3   2   6          2.84          3.03         5.96 o                         
  -2   2   6       1440.49       1644.66        94.01 o                         
  -1   2   6       1741.08       1810.27       106.74 o                         
   0   2   6       4653.15       4582.58       184.14 o                         
   1   2   6       1012.21       1000.86        41.70 o                         
   2   2   6        966.14        948.83        54.76 o                         
   3   2   6        289.53        300.69        13.63 o                         
   4   2   6       1490.28       1575.86       142.92 o                         
   5   2   6         77.97         64.38         8.20 o                         
   6   2   6          7.17          5.77         9.90 o                         
   7   2   6          3.67          7.32        11.40 o                         
   8   2   6        161.98        137.68        21.58 o                         
   9   2   6         19.01         10.23        11.49 o                         
  -8   3   6         26.01         21.67        22.62 o                         
  -7   3   6        123.81        110.93        18.37 o                         
  -6   3   6        287.33        274.97        14.93 o                         
  -5   3   6         66.78         72.63        17.90 o                         
  -4   3   6          0.48         14.82        20.51 o                         
  -3   3   6         21.29         39.49        15.58 o                         
  -2   3   6         68.44         69.58        14.17 o                         
  -1   3   6       3437.08       3705.39       113.58 o                         
   0   3   6        637.26        590.95        12.44 o                         
   1   3   6        303.31        292.57        14.22 o                         
   2   3   6         91.18         60.91         7.32 o                         
   3   3   6         90.39        104.87        11.21 o                         
   4   3   6         46.48         48.65         4.50 o                         
   5   3   6         23.58         34.02        13.26 o                         
   6   3   6         15.91         13.08         6.08 o                         
   7   3   6         55.34         44.28         7.50 o                         
   8   3   6        263.47        258.14         9.67 o                         
   9   3   6         99.01         96.00        10.80 o                         
  -7   4   6          9.08          7.61        19.47 o                         
  -6   4   6        273.29        257.04        17.64 o                         
  -5   4   6        118.63        107.43        17.56 o                         
  -4   4   6          0.32         -1.06        21.41 o                         
  -3   4   6          2.23         -2.62        17.50 o                         
  -2   4   6        771.04        766.80         7.81 o                         
  -1   4   6        775.85        796.95         9.41 o                         
   0   4   6       1058.18       1013.96        14.06 o                         
   1   4   6       1551.14       1659.12        65.23 o                         
   2   4   6        224.42        233.82        12.46 o                         
   3   4   6        216.36        225.82        10.57 o                         
   4   4   6        105.07        112.02        16.18 o                         
   5   4   6          0.12         -1.47         3.02 o                         
   6   4   6         37.91         36.32         7.37 o                         
   7   4   6         16.90         22.24         6.50 o                         
   8   4   6        146.85        161.21         8.29 o                         
   9   4   6        200.08        192.62         9.90 o                         
  -7   5   6          0.85         -8.46        19.64 o                         
  -6   5   6         60.78         76.38        21.73 o                         
  -5   5   6         40.32         39.17        17.44 o                         
  -4   5   6          3.64         10.17        16.34 o                         
  -3   5   6        650.32        678.05        21.45 o                         
  -2   5   6        211.32        220.09         7.97 o                         
  -1   5   6       1164.61       1327.91        13.44 o                         
   0   5   6       1236.55       1307.71        10.66 o                         
   1   5   6        170.95        155.17         6.21 o                         
   2   5   6        137.11        106.04        23.69 o                         
   3   5   6        185.14        210.72        14.48 o                         
   4   5   6          6.30          2.52        11.51 o                         
   5   5   6         24.01         27.33        13.06 o                         
   6   5   6        202.11        178.22        13.76 o                         
   7   5   6        139.83        150.28         6.06 o                         
   8   5   6        217.38        218.46         9.12 o                         
   9   5   6        223.93        213.18        19.77 o                         
  -6   6   6          8.83          9.05        31.54 o                         
  -5   6   6         31.81         54.41        20.79 o                         
  -4   6   6        364.39        355.46        18.76 o                         
  -3   6   6        615.86        616.39        13.83 o                         
  -2   6   6        764.80        786.14        15.28 o                         
  -1   6   6        427.40        462.51        11.00 o                         
   0   6   6       1386.43       1420.53        47.70 o                         
   1   6   6        792.29        675.36        11.03 o                         
   2   6   6        778.26        664.75         8.53 o                         
   3   6   6         23.87         21.93         4.09 o                         
   4   6   6         51.54         45.44        12.34 o                         
   5   6   6        412.50        452.44        15.82 o                         
   6   6   6         56.07         56.78         3.40 o                         
   7   6   6        223.39        223.11        16.15 o                         
   8   6   6          6.89         14.73         7.09 o                         
   9   6   6        139.68        142.98         9.24 o                         
  -6   7   6         12.35         -1.36        26.19 o                         
  -5   7   6         16.27          4.47        30.82 o                         
  -4   7   6        561.88        550.43        22.49 o                         
  -3   7   6        564.40        600.86        20.57 o                         
  -2   7   6        850.25        875.18        23.52 o                         
  -1   7   6       1055.51       1083.37        20.63 o                         
   0   7   6       1323.54       1246.45        15.40 o                         
   1   7   6       1401.77       1287.93        13.44 o                         
   2   7   6        310.62        307.41        54.82 o                         
   3   7   6        522.13        544.38        77.61 o                         
   4   7   6         17.23         17.03         3.25 o                         
   5   7   6          2.14         -1.38         3.40 o                         
   6   7   6        411.99        424.32        47.41 o                         
   7   7   6         30.77         25.66         4.55 o                         
   8   7   6         32.16         32.64         6.86 o                         
   9   7   6        152.64        146.11        16.52 o                         
  -5   8   6          1.46          6.55        25.49 o                         
  -4   8   6         57.99         64.38        21.37 o                         
  -3   8   6        275.17        307.33        14.37 o                         
  -2   8   6        613.70        636.46        19.78 o                         
   0   8   6        335.17        348.67        13.90 o                         
   1   8   6        398.51        388.87        65.11 o                         
   2   8   6         98.72         84.81        12.90 o                         
   3   8   6         97.72         82.51        10.77 o                         
   4   8   6          1.48          0.22         5.02 o                         
   5   8   6         96.61         93.59         4.59 o                         
   6   8   6        297.84        266.09         7.59 o                         
   7   8   6          0.46          1.57         6.33 o                         
   8   8   6         50.65         66.32         6.84 o                         
   9   8   6        217.10        210.88        26.50 o                         
  -4   9   6          4.77        -13.28        33.30 o                         
  -3   9   6         50.93         57.52         9.30 o                         
  -2   9   6         15.89         21.55        18.06 o                         
   0   9   6        101.63         89.88        10.00 o                         
   1   9   6          8.29         -2.43         9.03 o                         
   2   9   6          0.28          5.66         8.08 o                         
   3   9   6         69.25         81.13         7.66 o                         
   4   9   6          9.75          5.54         6.72 o                         
   5   9   6         14.28         16.47         5.68 o                         
   6   9   6         32.29         32.97         6.16 o                         
   7   9   6          8.92         15.10         9.63 o                         
   8   9   6        100.99         87.29        27.83 o                         
   9   9   6        142.76        154.17        18.25 o                         
  -4  10   6          2.02          9.95        27.99 o                         
  -3  10   6          6.03          6.01        15.95 o                         
  -2  10   6        108.61        101.89        28.78 o                         
   0  10   6        543.50        569.92        90.35 o                         
   1  10   6        100.79         94.77        13.64 o                         
   2  10   6          1.50          4.64         9.10 o                         
   3  10   6        273.78        264.51        31.61 o                         
   4  10   6         32.26         24.35         8.78 o                         
   5  10   6         17.52         12.85         7.66 o                         
   6  10   6        126.35        115.43         8.03 o                         
   7  10   6         25.41         26.61        11.65 o                         
   8  10   6         88.08         79.56        12.01 o                         
  -3  11   6         92.73        104.84        19.54 o                         
  -2  11   6        215.98        196.20        27.17 o                         
   0  11   6        488.26        538.47        69.68 o                         
   1  11   6          2.50          6.58        12.66 o                         
   2  11   6         34.10         28.30        12.08 o                         
   3  11   6          3.87         -0.13        12.18 o                         
   4  11   6         27.73         17.69        10.39 o                         
   5  11   6         64.12         74.23        11.91 o                         
   6  11   6        200.35        211.10         9.02 o                         
   7  11   6        141.85        126.83         9.61 o                         
   8  11   6         77.85         61.74        13.58 o                         
  -1  12   6        224.95        251.61        24.33 o                         
   0  12   6        174.52        174.24        25.19 o                         
   1  12   6        183.47        208.37        20.35 o                         
   2  12   6          0.40         -7.39        12.70 o                         
   3  12   6          4.58          6.29        12.82 o                         
   4  12   6          3.10          0.95        11.56 o                         
   5  12   6         68.11         74.36        13.24 o                         
   6  12   6        236.40        217.92        11.07 o                         
   7  12   6         94.59         80.05        10.33 o                         
   0  13   6         54.94         65.78        20.23 o                         
   1  13   6          9.51         11.36        18.34 o                         
   2  13   6          1.52         10.79        16.24 o                         
   3  13   6          5.49          4.25        15.47 o                         
   4  13   6          3.62          7.55        14.83 o                         
   5  13   6          2.58         -2.17        14.37 o                         
   6  13   6         43.58         35.65        13.70 o                         
  -4  -9   7        193.25        210.36        28.28 o                         
  -3  -9   7          0.20         13.03        21.57 o                         
  -2  -9   7          0.35         -4.64        23.53 o                         
  -1  -9   7         74.17         72.64        19.63 o                         
   0  -9   7          5.02          3.53        22.16 o                         
  -6  -8   7         30.84         41.74        22.95 o                         
  -5  -8   7        122.40        146.42        22.16 o                         
  -4  -8   7         44.01         49.87        17.62 o                         
  -3  -8   7         38.36         53.73        19.25 o                         
  -2  -8   7          1.02          8.31        16.24 o                         
  -1  -8   7          1.83          4.88        16.52 o                         
   0  -8   7         11.79          9.28        24.17 o                         
   1  -8   7          0.19         -3.17        18.73 o                         
   2  -8   7         17.64         10.81        20.29 o                         
  -6  -7   7         68.21         55.15        19.47 o                         
  -5  -7   7         94.28        116.09        20.35 o                         
  -4  -7   7        334.40        397.62        21.76 o                         
  -3  -7   7         50.64         41.87        14.99 o                         
  -2  -7   7        163.42        170.40        16.10 o                         
  -1  -7   7         84.44         81.50        17.43 o                         
   0  -7   7          1.23          0.64        18.47 o                         
   1  -7   7         74.12         47.75        17.61 o                         
   2  -7   7          0.25          5.63        17.13 o                         
   3  -7   7         43.90         54.38        15.52 o                         
  -7  -6   7        270.23        267.89        20.77 o                         
  -6  -6   7         90.82         99.83        24.68 o                         
  -5  -6   7         38.27         38.42        16.25 o                         
  -4  -6   7         81.96        100.83        19.59 o                         
  -3  -6   7         45.03         52.39        14.82 o                         
  -2  -6   7         32.93         23.28        17.24 o                         
  -1  -6   7         10.42         22.20        13.21 o                         
   0  -6   7         56.49         72.06        13.67 o                         
   1  -6   7        554.43        559.75        17.86 o                         
   2  -6   7        133.89        123.23        21.20 o                         
   3  -6   7         12.98         15.87        14.94 o                         
   4  -6   7        222.72        260.16        23.42 o                         
  -7  -5   7        110.26        116.22        20.80 o                         
  -6  -5   7         15.68         18.13        19.04 o                         
  -5  -5   7        104.16        126.39        15.74 o                         
  -4  -5   7          8.83         18.49        14.52 o                         
  -3  -5   7          1.06         -6.30        17.76 o                         
  -2  -5   7         15.56          5.23        14.83 o                         
  -1  -5   7         39.40         18.72        14.00 o                         
   0  -5   7         22.85          7.53        12.96 o                         
   1  -5   7        225.11        233.80        13.71 o                         
   2  -5   7        475.10        480.54        35.79 o                         
   3  -5   7          5.88         10.26        11.45 o                         
   4  -5   7        177.44        199.27        13.71 o                         
   5  -5   7        195.16        189.63        16.07 o                         
  -8  -4   7         52.38         34.60        38.37 o                         
  -7  -4   7        374.11        383.15        23.16 o                         
  -6  -4   7        208.73        233.46        21.02 o                         
  -5  -4   7        129.90        134.00        13.60 o                         
  -4  -4   7        115.12        124.45        15.68 o                         
  -3  -4   7        246.64        256.27        19.59 o                         
  -2  -4   7          4.19          3.33        11.90 o                         
  -1  -4   7        178.57        172.00        12.15 o                         
   0  -4   7         72.39         61.51        13.27 o                         
   1  -4   7        401.70        400.31        20.31 o                         
   2  -4   7        224.01        237.36        17.58 o                         
   3  -4   7         48.06         57.12        16.58 o                         
   4  -4   7         99.93         95.15        11.85 o                         
   5  -4   7        211.28        223.52        20.23 o                         
   6  -4   7         95.26        104.32        15.16 o                         
  -8  -3   7        458.12        438.55        30.24 o                         
  -7  -3   7         84.46         80.90        32.18 o                         
  -6  -3   7         68.44         71.19        18.39 o                         
  -5  -3   7        171.91        191.22        14.05 o                         
  -4  -3   7         28.03         29.68        14.08 o                         
  -3  -3   7         88.37         93.83        13.33 o                         
  -2  -3   7          5.34          9.19        14.06 o                         
  -1  -3   7          0.07          1.68         9.57 o                         
   0  -3   7        569.71        608.40        61.64 o                         
   1  -3   7        505.54        550.69        52.42 o                         
   2  -3   7        756.09        716.85        46.48 o                         
   3  -3   7          5.85          9.74        12.20 o                         
   4  -3   7        179.90        198.09        13.59 o                         
   5  -3   7        976.05       1012.36        90.94 o                         
   6  -3   7        198.88        198.66        22.97 o                         
  -8  -2   7        142.74        130.22        38.65 o                         
  -7  -2   7         53.44         50.92        23.79 o                         
  -6  -2   7        216.10        213.69        26.89 o                         
  -5  -2   7        302.36        314.30        13.85 o                         
  -4  -2   7        665.00        718.66        58.96 o                         
  -3  -2   7         15.01          6.95        12.05 o                         
  -2  -2   7         42.66         51.81        15.39 o                         
  -1  -2   7         12.21         18.59        12.42 o                         
   0  -2   7        453.26        434.85        21.04 o                         
   1  -2   7          4.33          1.16         8.07 o                         
   2  -2   7        630.81        622.75        46.49 o                         
   3  -2   7       1301.88       1223.21        15.63 o                         
   4  -2   7        510.92        506.61        33.86 o                         
   5  -2   7        248.55        263.42        18.69 o                         
   6  -2   7        176.13        162.58        16.30 o                         
   7  -2   7         21.21          5.54        13.40 o                         
  -8  -1   7         56.88         55.57        26.55 o                         
  -7  -1   7         77.10         89.09        23.45 o                         
  -6  -1   7        142.32        119.47        26.21 o                         
  -5  -1   7         54.69         33.04        23.61 o                         
  -4  -1   7        497.74        520.79        14.47 o                         
  -3  -1   7        136.17        152.41        18.45 o                         
  -2  -1   7        306.99        276.04        16.76 o                         
  -1  -1   7          8.00          3.75         9.28 o                         
   0  -1   7          6.05          5.79         7.59 o                         
   1  -1   7        195.93        179.76        17.93 o                         
   2  -1   7       2100.27       1928.97        84.22 o                         
   3  -1   7       1469.79       1484.69        83.83 o                         
   4  -1   7        395.29        378.14        24.07 o                         
   5  -1   7          5.20          2.20         9.64 o                         
   6  -1   7         37.97         27.54         9.68 o                         
   7  -1   7         10.36          9.17        14.77 o                         
  -8   0   7         31.28         27.16        11.80 o                         
  -7   0   7         79.01        101.26        18.30 o                         
  -6   0   7         15.41         17.60        24.97 o                         
  -5   0   7        174.97        155.75        18.74 o                         
  -4   0   7         49.86         52.02        14.38 o                         
  -3   0   7          7.74         12.69        10.51 o                         
  -2   0   7        205.77        243.45        13.85 o                         
  -1   0   7       2398.81       2703.97       125.92 o                         
   0   0   7       1440.71       1504.83        84.62 o                         
   1   0   7         80.73         79.26         6.32 o                         
   2   0   7       2195.32       2015.60       143.52 o                         
   3   0   7       2374.44       2326.57       114.67 o                         
   4   0   7        801.93        760.87        83.90 o                         
   5   0   7         24.25         26.80         7.91 o                         
   6   0   7         46.08         43.00        11.33 o                         
   7   0   7          0.12          3.14        16.30 o                         
   8   0   7          0.00          2.22        22.43 o                         
  -8   1   7        204.35        176.02        27.31 o                         
  -7   1   7        427.06        394.93         9.08 o                         
  -6   1   7        197.03        222.82        18.64 o                         
  -5   1   7        143.01        137.00         8.28 o                         
  -4   1   7        185.50        181.97        10.16 o                         
  -3   1   7         66.55         57.00         8.37 o                         
  -2   1   7       1286.23       1421.28        51.77 o                         
  -1   1   7        841.93        887.38        36.32 o                         
   0   1   7        403.29        411.54        15.12 o                         
   1   1   7        338.23        358.24        26.32 o                         
   2   1   7       1017.38        904.94        52.53 o                         
   3   1   7       1162.61       1026.28        55.60 o                         
   4   1   7       1124.54       1070.28        86.81 o                         
   5   1   7          0.87         -3.40         8.11 o                         
   6   1   7        129.37        113.99        15.93 o                         
   7   1   7         35.80         29.46        10.39 o                         
   8   1   7         16.62          4.55        20.00 o                         
  -8   2   7        272.43        235.90        21.55 o                         
  -7   2   7        390.96        355.50        33.36 o                         
  -6   2   7        569.31        475.67        21.81 o                         
  -5   2   7         39.15         38.87         6.21 o                         
  -4   2   7         47.54         46.65         7.03 o                         
  -3   2   7          4.02          9.22         7.48 o                         
  -2   2   7          4.50          8.26         6.28 o                         
  -1   2   7       2490.58       2760.49       213.88 o                         
   0   2   7        102.51         75.27         5.00 o                         
   1   2   7        206.06        208.99         8.86 o                         
   2   2   7       2199.45       2200.45       113.67 o                         
   3   2   7         92.99        100.62         4.28 o                         
   4   2   7        347.32        316.60        13.84 o                         
   5   2   7          8.11         13.70         8.93 o                         
   6   2   7          5.18          6.50         9.98 o                         
   7   2   7        273.02        228.24        29.82 o                         
   8   2   7          5.28          4.82        12.27 o                         
  -7   3   7         41.74         42.93        23.70 o                         
  -6   3   7        107.91         91.67        13.37 o                         
  -5   3   7          2.16          4.29        18.10 o                         
  -4   3   7          0.62          7.71        16.10 o                         
  -3   3   7         15.39          6.98         6.73 o                         
  -2   3   7         11.63         22.02         7.18 o                         
  -1   3   7        336.72        363.07        14.08 o                         
   0   3   7        397.31        356.94        10.48 o                         
   1   3   7        193.69        197.29         5.83 o                         
   2   3   7          3.60          1.79         3.33 o                         
   3   3   7       1552.36       1595.14        41.21 o                         
   4   3   7        469.89        440.23        36.52 o                         
   5   3   7         66.05         68.92        10.46 o                         
   6   3   7          9.06          7.64         7.65 o                         
   7   3   7         41.06         30.39         7.61 o                         
   8   3   7          0.31          5.84         8.29 o                         
   9   3   7          1.37          4.44        10.98 o                         
  -7   4   7         19.77         20.70        19.75 o                         
  -6   4   7         60.63         49.47        18.19 o                         
  -5   4   7          1.58          2.11        18.87 o                         
  -4   4   7         47.47         43.52        11.55 o                         
  -3   4   7        412.37        393.93        15.10 o                         
  -2   4   7        309.97        345.45        16.01 o                         
  -1   4   7         14.78         18.19         8.18 o                         
   0   4   7        154.64        148.69        11.10 o                         
   1   4   7        733.27        684.06        51.14 o                         
   2   4   7         26.39         16.46         3.62 o                         
   3   4   7        263.17        259.42        15.14 o                         
   4   4   7        452.97        501.63        19.48 o                         
   5   4   7        182.11        178.25        15.03 o                         
   6   4   7         13.09         18.82         4.47 o                         
   7   4   7          9.43          7.92         6.29 o                         
   8   4   7         29.10         26.50         7.74 o                         
   9   4   7        113.80         96.42        10.31 o                         
  -7   5   7        220.81        205.77        20.88 o                         
  -6   5   7          5.20          6.85        18.43 o                         
  -5   5   7         10.50         19.04        15.22 o                         
  -4   5   7        104.69        120.99        22.81 o                         
  -3   5   7         28.94         42.11        15.10 o                         
  -2   5   7        442.06        474.77         9.93 o                         
  -1   5   7        101.50         83.51         7.82 o                         
   0   5   7       1257.47       1308.30        27.27 o                         
   1   5   7       1284.30       1394.25        72.88 o                         
   2   5   7       1642.22       1632.08        64.84 o                         
   3   5   7        286.13        297.69        12.01 o                         
   4   5   7        353.38        375.59        14.58 o                         
   5   5   7        596.44        700.07        17.22 o                         
   6   5   7        113.69        113.04        17.30 o                         
   7   5   7          4.38          2.97         4.77 o                         
   8   5   7         38.26         36.59         7.00 o                         
   9   5   7         66.33         48.37         9.29 o                         
  -6   6   7        105.47        120.35        24.63 o                         
  -5   6   7         55.57         77.58        27.23 o                         
  -4   6   7          3.01          0.82        17.26 o                         
  -3   6   7         88.02         92.02         6.39 o                         
  -2   6   7        428.67        450.14        10.47 o                         
  -1   6   7        673.17        723.98         8.94 o                         
   0   6   7       1631.06       1859.29        13.22 o                         
   1   6   7       2104.35       2067.44        89.82 o                         
   2   6   7         33.25         16.77         5.75 o                         
   3   6   7        953.84        977.90        16.88 o                         
   4   6   7        395.82        460.35        15.50 o                         
   5   6   7        148.67        188.88        16.22 o                         
   6   6   7         41.79         49.72        17.08 o                         
   7   6   7          7.57          3.04        25.01 o                         
   8   6   7          3.63          0.91         4.94 o                         
   9   6   7         80.42         78.56        12.91 o                         
  -6   7   7        197.49        180.99        27.45 o                         
  -5   7   7         52.87         26.53        23.85 o                         
  -4   7   7          0.47          9.93        19.98 o                         
  -3   7   7         66.65         78.12         6.59 o                         
  -2   7   7         80.31         83.48         7.45 o                         
  -1   7   7        350.88        410.01        18.06 o                         
   0   7   7       1715.08       1749.98        74.48 o                         
   1   7   7       2547.53       2546.67       148.03 o                         
   2   7   7        973.37        917.09       124.91 o                         
   3   7   7        291.39        276.53        40.23 o                         
   4   7   7        308.41        330.15        16.58 o                         
   5   7   7        433.26        514.90        24.17 o                         
   6   7   7        507.13        552.47        20.41 o                         
   7   7   7          0.05          3.52        17.90 o                         
   8   7   7          7.74          1.35         2.94 o                         
   9   7   7        110.48        107.43         6.92 o                         
  -5   8   7         35.93         34.30        25.93 o                         
  -4   8   7         68.13         40.03        32.04 o                         
  -3   8   7        431.60        446.53         9.74 o                         
  -2   8   7        245.55        244.77        11.43 o                         
  -1   8   7        290.91        329.49        13.45 o                         
   0   8   7       1626.02       1597.47        18.10 o                         
   1   8   7        794.14        764.75        16.34 o                         
   2   8   7        586.77        540.61        10.25 o                         
   3   8   7         12.92         15.08         8.05 o                         
   4   8   7         67.59         67.96         4.29 o                         
   6   8   7         83.08         89.97        17.56 o                         
   7   8   7         42.88         41.53        19.90 o                         
   8   8   7          2.36          3.62        29.28 o                         
   9   8   7          0.60         -0.22         3.81 o                         
  -4   9   7          0.45         -2.84        24.67 o                         
  -3   9   7         51.11         54.50        11.03 o                         
  -2   9   7        113.66        128.78        11.85 o                         
  -1   9   7         62.07         42.63        22.43 o                         
   0   9   7         71.22         51.08        13.80 o                         
   1   9   7        191.63        162.50        15.90 o                         
   2   9   7         25.81         33.82         7.75 o                         
   3   9   7          4.30          1.56         7.19 o                         
   4   9   7          7.37          4.62         5.69 o                         
   5   9   7          0.20         -0.27         4.55 o                         
   6   9   7          4.51          5.23         3.78 o                         
   7   9   7          0.54         -2.14        28.74 o                         
   8   9   7          0.13          2.82        24.63 o                         
  -4  10   7         36.28         34.46        34.46 o                         
  -3  10   7         38.28         39.69        10.91 o                         
  -2  10   7         27.66         27.42        11.58 o                         
  -1  10   7         49.65         36.02        24.63 o                         
   0  10   7        163.92        177.20        22.21 o                         
   1  10   7         43.14         41.00        10.41 o                         
   2  10   7        264.99        310.67        63.53 o                         
   3  10   7         36.39         33.96         8.92 o                         
   4  10   7         12.19          2.96         7.77 o                         
   5  10   7          3.78          1.17         6.36 o                         
   6  10   7          0.09          2.70         5.31 o                         
   7  10   7         10.87          5.75         5.95 o                         
   8  10   7          0.74         26.07        35.42 o                         
  -3  11   7        121.81         95.60        12.93 o                         
  -2  11   7         91.43         80.03        14.35 o                         
  -1  11   7        164.19        155.07        20.63 o                         
   0  11   7        200.61        201.97        19.52 o                         
   1  11   7       1277.14       1307.67       199.32 o                         
   2  11   7        196.89        202.87        26.63 o                         
   3  11   7        102.64        107.54        19.42 o                         
   4  11   7        334.22        297.31        36.69 o                         
   5  11   7          0.10         -5.60         8.62 o                         
   6  11   7          9.84         11.20         7.62 o                         
   7  11   7         40.45         18.10         9.23 o                         
   8  11   7        168.47        135.99         8.51 o                         
   0  12   7         46.73         43.33        20.45 o                         
   1  12   7        427.00        477.35        71.36 o                         
   2  12   7        192.92        219.49        34.62 o                         
   3  12   7         51.58         62.70        13.84 o                         
   4  12   7         22.55         14.53        12.59 o                         
   5  12   7         72.57         63.79         9.35 o                         
   6  12   7         19.28         14.58        10.03 o                         
   7  12   7          6.40          1.86         8.52 o                         
   0  13   7        144.37        114.12        24.95 o                         
   1  13   7        168.90        190.73        18.77 o                         
   2  13   7        184.08        213.37        22.51 o                         
   3  13   7         11.23         13.40        17.17 o                         
   4  13   7          5.12          6.36        14.24 o                         
   5  13   7          0.11          0.80        10.91 o                         
   6  13   7          0.39          2.62        11.54 o                         
  -5  -8   8         45.39         47.81        21.21 o                         
  -4  -8   8        173.94        165.09        24.82 o                         
  -3  -8   8         16.65         13.76        19.57 o                         
  -2  -8   8         52.68         45.77        21.01 o                         
  -1  -8   8        123.84        122.18        21.04 o                         
   0  -8   8         47.97         60.28        21.62 o                         
   1  -8   8         14.88         18.26        22.76 o                         
  -6  -7   8          9.17         10.63        22.86 o                         
  -5  -7   8         33.45         55.19        20.92 o                         
  -4  -7   8        442.97        471.48        32.56 o                         
  -3  -7   8         14.59         21.00        16.10 o                         
  -2  -7   8         28.55         39.10        16.65 o                         
  -1  -7   8          0.25         -3.04        17.06 o                         
   0  -7   8         48.37         44.46        20.20 o                         
   1  -7   8          1.84          3.63        18.24 o                         
   2  -7   8          1.64         -3.05        18.18 o                         
  -6  -6   8          5.11          5.49        18.99 o                         
  -5  -6   8         78.51         69.85        19.97 o                         
  -4  -6   8        240.86        229.65        16.52 o                         
  -3  -6   8        558.47        567.67        31.64 o                         
  -2  -6   8         55.96         33.35        16.59 o                         
  -1  -6   8          3.24          1.35        17.43 o                         
   0  -6   8         13.70         11.25        19.79 o                         
   1  -6   8         20.85         28.37        17.83 o                         
   2  -6   8         13.11         10.11        15.14 o                         
   3  -6   8         42.53         41.68        21.43 o                         
   4  -6   8        202.34        237.89        21.36 o                         
  -7  -5   8         90.94         83.13        22.99 o                         
  -6  -5   8        154.22        157.62        24.75 o                         
  -5  -5   8         44.23         60.39        16.20 o                         
  -4  -5   8        233.32        268.54        16.89 o                         
  -3  -5   8        796.16        801.13        80.26 o                         
  -2  -5   8         66.32         81.20        13.20 o                         
  -1  -5   8          0.66          0.62        13.27 o                         
   0  -5   8          5.96          6.22        15.27 o                         
   1  -5   8          0.09         -4.99        16.02 o                         
   2  -5   8        120.84        137.36        12.04 o                         
   3  -5   8         49.52         45.59        14.85 o                         
   4  -5   8        193.38        213.00        13.60 o                         
   5  -5   8        240.45        284.02        15.29 o                         
  -7  -4   8        247.15        238.45        26.44 o                         
  -6  -4   8        329.74        345.40        54.59 o                         
  -5  -4   8        286.21        304.52        17.78 o                         
  -4  -4   8        111.23        124.24        18.58 o                         
  -3  -4   8        247.97        241.68        18.15 o                         
  -2  -4   8          9.26          2.16        14.17 o                         
  -1  -4   8         12.18         11.13        14.26 o                         
   0  -4   8        146.39        158.82        15.01 o                         
   1  -4   8        108.89        107.03        12.70 o                         
   2  -4   8        140.00        138.95        14.68 o                         
   3  -4   8          0.24         -3.43        12.70 o                         
   4  -4   8          7.03          6.49        13.59 o                         
   5  -4   8         78.77         84.47        13.33 o                         
  -7  -3   8        254.93        230.43        27.91 o                         
  -6  -3   8        507.31        491.06        65.15 o                         
  -5  -3   8        140.10        142.21        14.09 o                         
  -4  -3   8         75.35         81.81        13.18 o                         
  -3  -3   8        305.64        377.40        35.02 o                         
  -2  -3   8        176.46        183.42        26.89 o                         
  -1  -3   8         41.45         35.16        12.74 o                         
   0  -3   8         73.66         82.90        11.09 o                         
   1  -3   8          5.40          6.53        10.37 o                         
   2  -3   8          0.85          6.08         9.75 o                         
   3  -3   8         82.95         87.52        10.51 o                         
   4  -3   8         45.34         38.06        13.74 o                         
   5  -3   8         13.31         10.27        11.72 o                         
   6  -3   8         60.35         68.37        17.26 o                         
  -8  -2   8          1.44         16.28        35.50 o                         
  -7  -2   8        250.86        200.41        25.59 o                         
  -6  -2   8        287.46        262.59        21.43 o                         
  -5  -2   8         60.63         40.65        12.86 o                         
  -4  -2   8         59.97         73.04        14.32 o                         
  -3  -2   8        134.77        161.83        16.16 o                         
  -2  -2   8        130.27        142.05        15.48 o                         
  -1  -2   8         11.53         11.05        12.31 o                         
   0  -2   8         26.78         28.78         8.01 o                         
   1  -2   8        182.79        208.68        19.24 o                         
   2  -2   8        105.69        110.31         9.45 o                         
   3  -2   8        325.47        336.49        19.13 o                         
   4  -2   8         30.98         41.26        14.17 o                         
   5  -2   8        816.47        831.61        59.05 o                         
   6  -2   8        287.96        293.98        18.72 o                         
   7  -2   8        179.91        143.72        22.88 o                         
  -8  -1   8         25.27         14.49        14.07 o                         
  -7  -1   8         29.04         16.70        32.32 o                         
  -6  -1   8        344.49        302.62        20.11 o                         
  -5  -1   8        165.75        183.41        18.90 o                         
  -4  -1   8          2.22          5.09        13.98 o                         
  -3  -1   8        219.46        214.41        14.77 o                         
  -2  -1   8       1054.68       1082.90        66.22 o                         
  -1  -1   8        113.50        126.91        13.82 o                         
   0  -1   8         11.78         14.94         7.44 o                         
   1  -1   8          1.22          1.77         7.65 o                         
   2  -1   8        236.52        244.89        23.91 o                         
   3  -1   8        482.06        478.26        30.77 o                         
   4  -1   8        452.40        428.77        46.96 o                         
   5  -1   8          6.95          2.71        10.08 o                         
   6  -1   8        705.85        728.23        46.54 o                         
   7  -1   8        216.19        207.40        26.54 o                         
  -8   0   8          2.32          6.32         9.73 o                         
  -7   0   8         81.47         84.47        19.83 o                         
  -6   0   8        123.25        139.35        11.16 o                         
  -5   0   8         86.44         91.95        11.03 o                         
  -4   0   8         82.52         99.82        12.91 o                         
  -3   0   8        195.68        204.45         9.75 o                         
  -2   0   8         29.49         24.44         8.98 o                         
  -1   0   8        160.84        131.26         8.61 o                         
   0   0   8        310.82        310.40        13.21 o                         
   1   0   8          0.36         -0.88         6.70 o                         
   2   0   8        308.83        291.31        22.25 o                         
   3   0   8        573.44        545.33        36.18 o                         
   4   0   8        160.99        170.82        17.90 o                         
   5   0   8        355.85        360.14        44.96 o                         
   6   0   8        303.89        314.37        32.94 o                         
   7   0   8        147.40        117.29        23.05 o                         
   8   0   8          5.85         16.52        24.81 o                         
  -7   1   8         24.41         23.28         7.47 o                         
  -6   1   8        530.38        567.71        62.28 o                         
  -5   1   8        232.35        272.70        22.13 o                         
  -4   1   8        376.95        450.48        48.42 o                         
  -3   1   8        622.92        652.40        33.63 o                         
  -2   1   8         78.90        100.91        16.21 o                         
  -1   1   8        998.95       1104.90        26.98 o                         
   0   1   8       1010.90       1044.40        57.43 o                         
   1   1   8         78.92        109.85         9.91 o                         
   2   1   8       1047.61       1007.79        65.75 o                         
   3   1   8       2139.15       2155.22       132.04 o                         
   4   1   8       1134.97       1109.26        57.87 o                         
   5   1   8         25.74         30.97         7.80 o                         
   6   1   8        216.04        195.00        24.96 o                         
   7   1   8        116.11        104.47        13.76 o                         
   8   1   8          6.11          2.08        15.22 o                         
  -7   2   8        547.79        456.91        26.79 o                         
  -6   2   8        518.35        518.43        19.65 o                         
  -5   2   8       1192.44       1214.14        90.12 o                         
  -4   2   8        274.83        283.46        39.16 o                         
  -3   2   8        130.83        147.06        10.63 o                         
  -2   2   8        933.41        934.54        78.47 o                         
  -1   2   8        832.65        792.07        32.35 o                         
   0   2   8         56.23         61.71         6.78 o                         
   1   2   8        112.38        118.77         4.94 o                         
   2   2   8         90.29         74.57         6.49 o                         
   3   2   8       1917.08       1843.63        90.29 o                         
   4   2   8       1479.84       1487.61        87.36 o                         
   5   2   8         38.20         48.18         5.72 o                         
   6   2   8         54.09         57.80         9.87 o                         
   7   2   8         83.13         68.15        12.48 o                         
   8   2   8          4.52         -2.46        14.11 o                         
  -7   3   8        157.17        145.35        22.40 o                         
  -6   3   8        377.97        361.41        28.94 o                         
  -5   3   8        492.31        425.57        25.31 o                         
  -4   3   8          3.47          2.17         7.67 o                         
  -3   3   8        149.52        160.10         7.00 o                         
  -2   3   8          0.26         -0.67         6.85 o                         
  -1   3   8        277.12        247.26        20.45 o                         
   0   3   8       1112.78       1221.86        66.49 o                         
   1   3   8          8.00          2.89         4.89 o                         
   2   3   8        141.27        166.28        15.80 o                         
   3   3   8        639.19        654.74        34.40 o                         
   4   3   8        472.25        497.83        22.14 o                         
   5   3   8         74.18         64.85         6.97 o                         
   6   3   8         28.91         27.14         7.92 o                         
   7   3   8         18.43         26.32        10.38 o                         
   8   3   8        174.59        159.36        18.40 o                         
  -7   4   8         20.17         18.36        19.64 o                         
  -6   4   8          5.09          6.63        21.05 o                         
  -5   4   8         27.96         27.33        13.15 o                         
  -4   4   8         27.96         41.73        22.11 o                         
  -3   4   8         40.94         39.49        15.10 o                         
  -2   4   8         22.83         24.67        17.26 o                         
  -1   4   8         51.43         49.16         5.99 o                         
   0   4   8        128.15        149.78        11.12 o                         
   1   4   8        111.32        128.98         9.49 o                         
   2   4   8        108.26        126.96         8.52 o                         
   3   4   8        108.42         96.60        15.68 o                         
   4   4   8       1217.14       1353.79        19.78 o                         
   5   4   8        214.57        247.53        23.53 o                         
   6   4   8          1.01         -5.76         9.40 o                         
   7   4   8         22.18         25.92         6.33 o                         
   8   4   8          9.17         10.50         7.34 o                         
   9   4   8         26.37         26.53         9.74 o                         
  -6   5   8        162.46        160.98        29.50 o                         
  -5   5   8         95.82         96.97        14.81 o                         
  -4   5   8          7.06         10.86        12.34 o                         
  -3   5   8        102.91        118.37        11.94 o                         
  -2   5   8         29.69         22.46         8.14 o                         
  -1   5   8          1.88          5.43         6.22 o                         
   0   5   8         93.30         90.27         5.91 o                         
   1   5   8        443.01        437.62        21.19 o                         
   2   5   8          7.75          9.82         3.38 o                         
   3   5   8        410.53        425.55        14.20 o                         
   4   5   8        679.22        763.65        17.56 o                         
   5   5   8        307.73        337.10        22.69 o                         
   6   5   8          0.41         13.14        21.73 o                         
   7   5   8         17.75          9.63        25.13 o                         
   8   5   8         13.38          9.05         5.26 o                         
   9   5   8          2.53          0.66         7.93 o                         
  -6   6   8        436.21        420.89        47.61 o                         
  -5   6   8          2.07         -3.34        15.89 o                         
  -4   6   8          4.37          3.30        18.92 o                         
  -3   6   8        117.37        129.56        17.24 o                         
  -2   6   8        100.57        113.58        10.55 o                         
  -1   6   8         28.17         29.45         8.59 o                         
   0   6   8        125.57        135.18         7.31 o                         
   1   6   8       2090.39       2250.46        75.73 o                         
   2   6   8        894.85        917.91        35.15 o                         
   3   6   8        952.61       1001.29        17.96 o                         
   4   6   8        925.30        973.39        19.66 o                         
   5   6   8       2251.36       2461.73        26.71 o                         
   6   6   8        190.84        220.68        24.87 o                         
   7   6   8         24.14         27.45        18.12 o                         
   8   6   8          4.23         11.31        21.63 o                         
   9   6   8          0.15         -2.06         4.71 o                         
  -5   7   8        206.52        208.18        25.01 o                         
  -4   7   8        106.03        117.03        27.39 o                         
  -3   7   8          3.11         -0.85         7.90 o                         
  -2   7   8        313.62        323.04        11.53 o                         
  -1   7   8         14.87         19.10         7.52 o                         
   0   7   8        231.84        251.42         9.06 o                         
   1   7   8        645.26        628.77        47.05 o                         
   2   7   8       2010.28       1827.48       306.44 o                         
   3   7   8        510.62        469.05        39.44 o                         
   4   7   8        479.87        506.15        18.08 o                         
   5   7   8        832.59        960.50        21.73 o                         
   6   7   8         65.48         80.08        18.36 o                         
   7   7   8        111.32        133.47        29.28 o                         
   8   7   8          1.32          6.49        22.65 o                         
   9   7   8          0.68          8.35        33.06 o                         
  -5   8   8         19.74        -13.86        37.05 o                         
  -4   8   8          8.56         12.10        23.35 o                         
  -3   8   8         29.92         43.32        13.80 o                         
  -2   8   8         65.39         67.00        11.39 o                         
  -1   8   8          4.61          7.84         9.38 o                         
   0   8   8        186.36        173.71        11.53 o                         
   1   8   8        328.62        312.89        22.69 o                         
   2   8   8       1085.34       1107.87       151.97 o                         
   3   8   8        156.70        173.38        24.62 o                         
   4   8   8         52.10         42.21        23.15 o                         
   5   8   8          8.24         20.29        17.50 o                         
   6   8   8        204.05        234.69        19.12 o                         
   7   8   8        149.28        104.83        28.48 o                         
   8   8   8          0.25          6.73        23.93 o                         
  -4   9   8          1.65          0.96        26.25 o                         
  -3   9   8          4.81          5.73         9.39 o                         
  -2   9   8          0.90         10.75        13.36 o                         
  -1   9   8         62.22         74.31         8.90 o                         
   0   9   8        572.27        598.21        44.27 o                         
   1   9   8         72.63         86.76        12.52 o                         
   2   9   8        123.42        108.56        12.66 o                         
   3   9   8         14.16         10.53         9.29 o                         
   4   9   8         12.59         13.94         6.57 o                         
   5   9   8          0.91         -0.78        23.35 o                         
   6   9   8         43.92         56.97        27.17 o                         
   7   9   8          9.94         11.31        30.64 o                         
   8   9   8         16.07         11.73        26.17 o                         
  -3  10   8          1.48          1.98         9.83 o                         
  -2  10   8          7.88         16.70        12.74 o                         
  -1  10   8         96.93        105.64        12.42 o                         
   0  10   8          0.40         -3.94        10.62 o                         
   1  10   8        170.00        152.89        13.96 o                         
   2  10   8        320.45        279.79        12.06 o                         
   3  10   8         56.52         66.84        11.89 o                         
   4  10   8        166.60        157.54        10.03 o                         
   5  10   8         32.42         28.62         6.15 o                         
   6  10   8         25.60         48.30        20.17 o                         
   7  10   8          0.21         -7.69        23.75 o                         
   8  10   8          2.94          7.55        37.19 o                         
  -2  11   8         33.88         23.57        16.54 o                         
  -1  11   8        144.19        145.12        13.22 o                         
   0  11   8         78.02         58.91        23.81 o                         
   1  11   8        577.89        524.99        22.43 o                         
   2  11   8        192.55        193.24        18.00 o                         
   3  11   8        332.62        383.40        42.76 o                         
   4  11   8         19.75         24.65         8.27 o                         
   5  11   8         32.85         38.16         7.12 o                         
   6  11   8         55.29         34.28         5.93 o                         
   7  11   8         44.05         54.79        25.17 o                         
  -1  12   8        210.49        207.49        22.37 o                         
   0  12   8         42.35         34.24        24.45 o                         
   1  12   8         87.66         59.77        26.17 o                         
   2  12   8        536.68        462.70        24.73 o                         
   3  12   8        357.49        391.52        41.99 o                         
   4  12   8         59.52         78.56         9.09 o                         
   5  12   8        134.77        141.62        27.33 o                         
   6  12   8         12.92         14.67         8.47 o                         
   1  13   8         75.59         85.41        29.88 o                         
   2  13   8        157.64        172.70        24.57 o                         
   3  13   8        240.15        254.07        30.47 o                         
   4  13   8         41.24         33.36        14.35 o                         
   5  13   8          3.74          1.49        11.88 o                         
  -2  -8   9        152.21        146.51        27.72 o                         
  -1  -8   9        101.04         96.18        24.38 o                         
  -5  -7   9          2.67          1.63        19.52 o                         
  -4  -7   9         47.35         33.49        18.06 o                         
  -3  -7   9        147.59        167.23        27.54 o                         
  -2  -7   9         38.84         30.91        20.07 o                         
  -1  -7   9        114.70        131.67        20.46 o                         
   0  -7   9        112.90        126.47        22.83 o                         
   1  -7   9          1.04          3.11        16.86 o                         
  -6  -6   9          2.22          6.02        20.88 o                         
  -5  -6   9          0.15          1.49        20.46 o                         
  -4  -6   9          0.58          3.79        16.53 o                         
  -3  -6   9        103.64        112.40        16.93 o                         
  -2  -6   9         59.01         67.74        17.32 o                         
  -1  -6   9        213.13        227.11        18.81 o                         
   0  -6   9         12.53         20.43        19.69 o                         
   1  -6   9         28.47         21.04        15.79 o                         
   2  -6   9          0.13          4.79        18.24 o                         
   3  -6   9          1.38          2.74        26.37 o                         
  -6  -5   9          2.69         14.38        22.71 o                         
  -5  -5   9         14.13         -1.34        19.68 o                         
  -4  -5   9        278.51        296.45        42.19 o                         
  -3  -5   9        135.72        153.45        16.68 o                         
  -2  -5   9        334.81        366.58        18.22 o                         
  -1  -5   9        123.93        133.25        15.29 o                         
   0  -5   9         40.90         33.76        19.18 o                         
   1  -5   9         12.22         13.39        14.54 o                         
   2  -5   9         32.44         47.37        15.72 o                         
   3  -5   9         51.96         45.21        16.02 o                         
   4  -5   9         39.96         42.62        18.72 o                         
  -7  -4   9         13.65          6.97        28.20 o                         
  -6  -4   9         24.68         13.89        23.47 o                         
  -5  -4   9        124.21        129.41        22.14 o                         
  -4  -4   9        491.04        536.55        18.02 o                         
  -3  -4   9       1078.43       1095.50        55.29 o                         
  -2  -4   9        400.99        388.43        49.36 o                         
  -1  -4   9        166.62        168.96        15.83 o                         
   0  -4   9          0.27         -9.62        18.66 o                         
   1  -4   9         33.66         36.38        12.43 o                         
   2  -4   9          0.33         -3.53        12.77 o                         
   3  -4   9         12.27         32.36        15.01 o                         
   4  -4   9        118.69        105.84        16.81 o                         
   5  -4   9        205.54        216.22        19.42 o                         
  -7  -3   9         43.62         54.65        27.47 o                         
  -6  -3   9        263.34        239.49        28.76 o                         
  -5  -3   9        109.60        133.58        28.08 o                         
  -4  -3   9        504.62        520.78        17.09 o                         
  -3  -3   9        419.90        449.18        30.83 o                         
  -2  -3   9        267.00        256.35        13.96 o                         
  -1  -3   9         79.48         95.25        14.86 o                         
   0  -3   9         39.18         40.35        10.38 o                         
   1  -3   9         91.28         99.52        11.44 o                         
   2  -3   9          0.37         -9.31        13.17 o                         
   3  -3   9         15.92         10.39        13.95 o                         
   4  -3   9         89.13         90.50        15.96 o                         
   5  -3   9         67.76         77.56        13.96 o                         
  -7  -2   9         24.02         29.36        35.02 o                         
  -6  -2   9         75.58         66.92        22.49 o                         
  -5  -2   9        152.27        151.56        18.75 o                         
  -4  -2   9         64.77         62.03        18.09 o                         
  -3  -2   9        200.79        234.03        13.21 o                         
  -2  -2   9        406.84        467.08        35.59 o                         
  -1  -2   9        276.88        285.33        18.68 o                         
   0  -2   9          2.96          4.96        10.62 o                         
   1  -2   9         37.41         27.63        10.65 o                         
   2  -2   9         35.14         16.67        10.06 o                         
   3  -2   9         84.86         67.21        13.46 o                         
   4  -2   9        106.97         97.68        13.24 o                         
   5  -2   9          5.30          3.09        13.02 o                         
   6  -2   9         41.69         40.34        15.49 o                         
  -7  -1   9         10.88          6.77        14.64 o                         
  -6  -1   9        111.29        102.83        28.38 o                         
  -5  -1   9         68.41         77.00        15.71 o                         
  -4  -1   9         24.48          8.05        12.46 o                         
  -3  -1   9         24.16         28.39        13.40 o                         
  -2  -1   9         18.13          8.60         9.63 o                         
  -1  -1   9        154.39        147.09        11.46 o                         
   0  -1   9         70.20         83.81        18.35 o                         
   1  -1   9         28.24         24.78         8.54 o                         
   2  -1   9          8.40          4.63         8.37 o                         
   3  -1   9          3.17          7.19        10.99 o                         
   4  -1   9         67.91         68.58         9.77 o                         
   5  -1   9        554.49        537.74        29.42 o                         
   6  -1   9        303.95        319.16        19.12 o                         
   7  -1   9         57.65         43.25        14.99 o                         
  -7   0   9          2.31          1.25        12.31 o                         
  -6   0   9        216.58        210.56        20.77 o                         
  -5   0   9        441.04        458.32        54.10 o                         
  -4   0   9         46.26         55.63        10.11 o                         
  -3   0   9          9.85          6.51         8.33 o                         
  -2   0   9        967.67       1037.01        50.07 o                         
  -1   0   9        509.30        547.93        30.08 o                         
   0   0   9          3.86         11.14         7.65 o                         
   1   0   9          6.44          0.75         7.52 o                         
   2   0   9          0.70         -1.14         8.86 o                         
   3   0   9        123.98        126.43        10.81 o                         
   4   0   9          0.54          2.14         9.32 o                         
   5   0   9        151.89        138.48        12.97 o                         
   6   0   9        207.13        224.09        22.66 o                         
   7   0   9        281.97        252.67        25.97 o                         
  -7   1   9         13.42         11.11         9.29 o                         
  -6   1   9        377.18        363.13        34.16 o                         
  -5   1   9        641.34        641.77        74.46 o                         
  -4   1   9        321.62        345.68        36.32 o                         
  -3   1   9         92.78        127.02        22.76 o                         
  -2   1   9       1292.14       1336.16        67.84 o                         
  -1   1   9        873.70        842.89        40.12 o                         
   0   1   9        880.47        895.20        54.16 o                         
   1   1   9          4.76          2.61         7.60 o                         
   2   1   9         17.90         15.76         7.39 o                         
   3   1   9         55.59         50.12         6.65 o                         
   4   1   9         74.41         79.80         8.31 o                         
   5   1   9        201.61        188.57        17.05 o                         
   6   1   9        622.57        618.55        76.75 o                         
   7   1   9        344.91        286.16        15.18 o                         
  -7   2   9          3.83         -6.61        24.11 o                         
  -6   2   9         17.07         17.23         8.40 o                         
  -5   2   9       1400.61       1411.48       125.57 o                         
  -4   2   9        351.63        400.66        31.43 o                         
  -3   2   9        124.63        117.16        11.09 o                         
  -2   2   9        500.93        471.84        34.30 o                         
  -1   2   9        663.83        737.78        23.82 o                         
   0   2   9         41.91         44.73         7.38 o                         
   1   2   9         50.61         47.67         5.58 o                         
   2   2   9          8.04         11.95         5.67 o                         
   3   2   9       1077.96       1105.93        65.30 o                         
   4   2   9        491.93        500.34        17.35 o                         
   5   2   9        162.82        160.47        10.58 o                         
   6   2   9        279.15        262.95        24.97 o                         
   7   2   9         92.20         95.24        12.67 o                         
   8   2   9        118.40         96.83        14.51 o                         
  -7   3   9        135.91        128.82        26.31 o                         
  -6   3   9         28.04         18.56        31.46 o                         
  -5   3   9        314.83        348.55        26.03 o                         
  -4   3   9        575.51        582.11        24.72 o                         
  -3   3   9        130.47        141.34        10.79 o                         
  -2   3   9        225.14        216.69        12.59 o                         
  -1   3   9       1178.76       1176.84        68.78 o                         
   0   3   9          2.03          3.99         7.59 o                         
   1   3   9         14.56         12.41         6.53 o                         
   2   3   9          7.13          7.66         5.19 o                         
   3   3   9         15.73         18.34         4.86 o                         
   4   3   9        372.63        428.07        17.32 o                         
   5   3   9         27.07         31.83         7.23 o                         
   6   3   9        198.61        194.77        15.20 o                         
   7   3   9        139.65        122.70        22.11 o                         
   8   3   9         20.66         27.63         9.82 o                         
  -6   4   9         87.71         69.92        22.34 o                         
  -5   4   9        289.12        273.18        22.01 o                         
  -4   4   9        273.38        259.22        19.46 o                         
  -3   4   9        430.65        411.97        24.03 o                         
  -2   4   9        177.34        191.65        14.36 o                         
  -1   4   9          9.05         16.08         7.24 o                         
   0   4   9         18.40         22.97         6.55 o                         
   1   4   9        101.74         92.81         7.29 o                         
   2   4   9          3.01          0.82         6.16 o                         
   3   4   9          3.54         -2.04         3.97 o                         
   4   4   9        187.54        262.67        21.49 o                         
   5   4   9        171.29        163.78        18.16 o                         
   6   4   9         39.48         36.50         3.63 o                         
   7   4   9        319.09        293.03        22.32 o                         
   8   4   9         46.14         48.29         7.60 o                         
  -6   5   9         47.92         28.31        19.01 o                         
  -5   5   9        214.33        192.24        22.12 o                         
  -4   5   9        497.19        505.72        49.30 o                         
  -3   5   9         57.23         77.60        13.44 o                         
  -2   5   9          1.38        -12.74        13.88 o                         
  -1   5   9         13.51         20.45         8.39 o                         
   0   5   9          0.01         -3.14         8.52 o                         
   1   5   9         38.60         33.55         8.56 o                         
   2   5   9         10.24         15.11         4.21 o                         
   3   5   9        187.20        183.29        15.14 o                         
   4   5   9        571.20        622.02        22.67 o                         
   5   5   9        514.93        605.27        19.68 o                         
   6   5   9          3.44         -9.59        26.63 o                         
   7   5   9        129.28        133.17        26.85 o                         
   8   5   9         59.81         63.92        22.53 o                         
  -6   6   9        146.89        122.27        45.05 o                         
  -5   6   9        184.71        188.55        19.22 o                         
  -4   6   9        551.34        541.97        58.57 o                         
  -3   6   9          4.06          6.23        12.58 o                         
  -2   6   9        126.00        143.36        14.02 o                         
  -1   6   9          0.31          3.32         6.80 o                         
   0   6   9         24.55         35.98         7.01 o                         
   1   6   9        198.30        216.70        11.03 o                         
   2   6   9          5.96          5.69         4.47 o                         
   3   6   9        110.38        107.11        14.82 o                         
   4   6   9        745.52        795.87        20.07 o                         
   5   6   9       1163.49       1297.76        23.41 o                         
   6   6   9          0.94          4.57        17.66 o                         
   7   6   9        170.52        168.19        20.47 o                         
   8   6   9        121.53        129.16        24.01 o                         
  -5   7   9        167.61        144.94        23.62 o                         
  -4   7   9        170.88        161.27        16.53 o                         
  -3   7   9         25.56         15.96        22.51 o                         
  -2   7   9          9.89         15.52        12.90 o                         
  -1   7   9          0.09          5.94         9.14 o                         
   0   7   9         15.83         23.69         8.70 o                         
   1   7   9         17.09         17.80         6.95 o                         
   2   7   9        584.90        621.25        39.72 o                         
   3   7   9        139.73        108.77         8.20 o                         
   4   7   9        863.68        950.53        26.71 o                         
   5   7   9       1905.54       2123.71        26.85 o                         
   6   7   9       1205.71       1328.56        30.52 o                         
   7   7   9         24.78         18.40        30.58 o                         
   8   7   9         66.32        108.03        24.85 o                         
  -5   8   9        125.07        119.77        35.26 o                         
  -4   8   9        155.26        154.47        25.01 o                         
  -3   8   9         21.61         25.60         8.74 o                         
  -2   8   9          1.13         10.51         9.91 o                         
  -1   8   9         69.47         66.72         8.64 o                         
   0   8   9         28.23         26.53        11.43 o                         
   1   8   9         73.75         67.75        10.77 o                         
   2   8   9        147.05        140.93        24.13 o                         
   3   8   9        123.82        131.11         4.53 o                         
   4   8   9        345.22        421.39        18.90 o                         
   5   8   9          9.56         20.07        17.22 o                         
   6   8   9        325.63        403.76        27.25 o                         
   7   8   9          2.35        -21.11        30.06 o                         
   8   8   9          7.22         10.51        26.15 o                         
  -4   9   9          5.62        -15.98        32.44 o                         
  -3   9   9         85.35         86.69         9.00 o                         
  -2   9   9         29.42         40.04        10.25 o                         
  -1   9   9        136.71        140.50        12.25 o                         
   0   9   9        380.57        360.52        25.30 o                         
   1   9   9          5.35          3.98        12.15 o                         
   2   9   9         72.22         72.19         9.70 o                         
   3   9   9          2.13          2.70         7.55 o                         
   4   9   9         21.56         43.01        25.15 o                         
   5   9   9         32.69         28.58        19.14 o                         
   6   9   9         29.59         23.11        21.59 o                         
   7   9   9          0.35        -10.09        23.63 o                         
   8   9   9          0.44        -13.40        26.07 o                         
  -3  10   9         48.08         50.84        11.89 o                         
  -2  10   9        144.87        145.82        11.08 o                         
  -1  10   9         29.42         34.26        14.40 o                         
   0  10   9          0.50          4.49        13.89 o                         
   1  10   9         44.60         55.11        11.42 o                         
   2  10   9         80.90         73.48        10.42 o                         
   3  10   9        246.77        231.93        28.55 o                         
   4  10   9        154.83        163.02        28.27 o                         
   5  10   9        151.87        177.00        29.06 o                         
   6  10   9        229.41        279.95        22.99 o                         
   7  10   9         31.00         34.60        23.99 o                         
   8  10   9          0.12        -16.56        37.61 o                         
  -2  11   9         21.94         23.49        16.46 o                         
  -1  11   9         13.78         14.96        13.93 o                         
   0  11   9         24.66         29.47        13.43 o                         
   1  11   9        186.97        190.30        26.00 o                         
   2  11   9        196.22        211.63        45.48 o                         
   3  11   9        520.63        510.39        49.64 o                         
   4  11   9        153.91        135.60        18.06 o                         
   5  11   9        282.03        220.73        61.52 o                         
   6  11   9        111.04        157.54        25.09 o                         
   7  11   9        108.39        128.78        26.25 o                         
  -1  12   9          0.51         -1.85        18.13 o                         
   0  12   9        252.73        263.08        28.80 o                         
   1  12   9         38.37         46.54        13.56 o                         
   2  12   9        193.30        175.72        16.90 o                         
   3  12   9        344.98        332.31        19.58 o                         
   4  12   9         77.36         80.58        15.16 o                         
   5  12   9         32.61         31.98        10.29 o                         
   6  12   9         63.63         84.55        25.35 o                         
   1  13   9        116.32        102.31        25.95 o                         
   2  13   9         47.61         63.98        19.42 o                         
   3  13   9        220.87        223.22        21.57 o                         
   4  13   9        246.54        216.21        18.46 o                         
   5  13   9         60.10         47.28        14.94 o                         
  -3  -7  10         25.19         11.08        19.70 o                         
  -2  -7  10          8.89         12.00        23.54 o                         
  -1  -7  10         76.51         80.35        23.83 o                         
  -4  -6  10         90.23        109.71        21.73 o                         
  -3  -6  10          1.30          2.91        18.20 o                         
  -2  -6  10         22.61         17.38        21.03 o                         
  -1  -6  10         29.65         41.39        20.51 o                         
   0  -6  10         49.99         51.12        18.52 o                         
   1  -6  10         55.98         72.44        18.53 o                         
   2  -6  10         26.89         30.71        19.19 o                         
  -5  -5  10          3.39          9.11        17.03 o                         
  -4  -5  10         24.61         16.54        16.84 o                         
  -3  -5  10          0.20          2.67        19.12 o                         
  -2  -5  10         25.24         30.45        16.15 o                         
  -1  -5  10        269.37        270.76        31.24 o                         
   0  -5  10        614.93        642.06        48.08 o                         
   1  -5  10         47.83         56.89        15.13 o                         
   2  -5  10         61.98         79.86        17.24 o                         
   3  -5  10         18.93         19.31        17.51 o                         
  -6  -4  10          0.17         -4.37        20.65 o                         
  -5  -4  10          0.42          0.33        19.00 o                         
  -4  -4  10        206.57        194.95        19.25 o                         
  -3  -4  10        282.82        309.36        28.67 o                         
  -2  -4  10        169.73        183.04        34.30 o                         
  -1  -4  10        324.87        328.01        39.79 o                         
   0  -4  10        378.30        395.96        26.96 o                         
   1  -4  10        300.18        302.15        30.52 o                         
   2  -4  10          4.16         -0.69        13.23 o                         
   3  -4  10         59.70         75.22        14.42 o                         
   4  -4  10         21.86          7.79        20.56 o                         
  -6  -3  10          7.89          7.48        19.98 o                         
  -5  -3  10         26.02         16.28        22.02 o                         
  -4  -3  10         61.62         59.34        21.20 o                         
  -3  -3  10        487.66        554.35        50.78 o                         
  -2  -3  10        204.14        211.38        14.78 o                         
  -1  -3  10        330.45        389.05        25.48 o                         
   0  -3  10        199.94        231.95        25.09 o                         
   1  -3  10          7.14         10.63        12.60 o                         
   2  -3  10          8.11         14.77        15.03 o                         
   3  -3  10         40.41         41.44        12.02 o                         
   4  -3  10         82.66         67.27        17.78 o                         
   5  -3  10         73.00         51.25        18.81 o                         
  -7  -2  10          0.83         11.53        29.78 o                         
  -6  -2  10          2.24        -16.54        33.02 o                         
  -5  -2  10         12.17         16.61        17.89 o                         
  -4  -2  10          4.76          7.36        17.59 o                         
  -3  -2  10        494.48        502.40        40.59 o                         
  -2  -2  10        200.47        225.96        20.65 o                         
  -1  -2  10        109.44        136.96        12.14 o                         
   0  -2  10        404.93        473.74        29.27 o                         
   1  -2  10         91.55         98.55        10.78 o                         
   2  -2  10         68.41         57.69        10.91 o                         
   3  -2  10        294.38        318.88        28.91 o                         
   4  -2  10        115.86        100.53        10.82 o                         
   5  -2  10         21.13         12.43        13.63 o                         
   6  -2  10        191.75        188.05        17.69 o                         
  -7  -1  10         13.49         19.14        16.62 o                         
  -6  -1  10         16.46         14.07        13.24 o                         
  -5  -1  10          4.47         -1.47        12.34 o                         
  -4  -1  10        135.01        127.69        11.82 o                         
  -3  -1  10        179.71        186.90        10.70 o                         
  -2  -1  10        484.20        519.57        18.56 o                         
  -1  -1  10         91.45        103.98        11.50 o                         
   0  -1  10        283.34        288.93        21.94 o                         
   1  -1  10          0.82         -0.66        10.51 o                         
   2  -1  10          1.63          5.70        10.03 o                         
   3  -1  10         12.36         16.85         8.48 o                         
   4  -1  10        386.14        388.88        24.50 o                         
   5  -1  10         34.98         26.49        14.02 o                         
   6  -1  10         83.89        104.23        12.54 o                         
  -7   0  10         30.34         11.90        14.43 o                         
  -6   0  10          0.28         -4.83        16.33 o                         
  -5   0  10          8.52          7.37        13.56 o                         
  -4   0  10         42.80         40.87         9.81 o                         
  -3   0  10        490.01        511.63        33.17 o                         
  -2   0  10        112.76        105.01        11.99 o                         
  -1   0  10        225.95        210.91        16.41 o                         
   0   0  10         40.62         58.56         9.74 o                         
   1   0  10        128.95        144.12        17.59 o                         
   2   0  10          0.18         -0.11         7.80 o                         
   3   0  10        113.78        108.85         8.84 o                         
   4   0  10         86.97         91.23         9.96 o                         
   5   0  10         14.50         13.86        10.92 o                         
   6   0  10        174.59        183.37        25.36 o                         
   7   0  10        110.64        116.32        16.96 o                         
  -7   1  10          2.67          0.04        12.89 o                         
  -6   1  10         28.82         35.35        12.02 o                         
  -5   1  10        197.24        193.89        31.06 o                         
  -4   1  10        367.00        384.20        47.20 o                         
  -3   1  10        240.94        232.81        13.54 o                         
  -2   1  10       1611.93       1678.25        82.48 o                         
  -1   1  10        883.70        973.18        48.14 o                         
   0   1  10        148.84        141.63         9.38 o                         
   1   1  10        370.52        429.55        20.79 o                         
   2   1  10        150.00        132.88        10.70 o                         
   3   1  10        125.67        115.72         7.55 o                         
   4   1  10          1.35         -0.91         8.29 o                         
   5   1  10          5.32          9.86         6.85 o                         
   6   1  10        198.80        202.93        14.44 o                         
   7   1  10        249.97        198.49        14.72 o                         
  -7   2  10        158.30        103.79        38.35 o                         
  -6   2  10        167.84        153.57        12.79 o                         
  -5   2  10        344.52        360.97        32.79 o                         
  -4   2  10        381.76        404.67        40.56 o                         
  -3   2  10        772.18        798.95        62.94 o                         
  -2   2  10         62.56         71.77        10.36 o                         
  -1   2  10       1356.87       1376.27        67.87 o                         
   0   2  10        428.16        441.35        30.54 o                         
   1   2  10        165.94        193.03        12.26 o                         
   2   2  10         64.73         69.39         7.71 o                         
   3   2  10         43.60         36.45         6.27 o                         
   4   2  10          2.54          3.03         6.22 o                         
   5   2  10          4.23          0.65         6.09 o                         
   6   2  10        454.92        423.14        39.08 o                         
   7   2  10        392.15        356.53        58.30 o                         
  -6   3  10          6.44        -10.31        31.70 o                         
  -5   3  10         89.83         99.79        10.44 o                         
  -4   3  10        132.14        146.19        14.56 o                         
  -3   3  10         79.28         93.82         9.71 o                         
  -2   3  10          0.75         -6.31        10.24 o                         
  -1   3  10        143.19        162.94        18.65 o                         
   0   3  10        196.94        198.12        30.77 o                         
   1   3  10        407.56        434.24        16.43 o                         
   2   3  10         46.02         41.95         5.51 o                         
   3   3  10          1.21          1.00         5.46 o                         
   4   3  10         46.37         48.25         5.00 o                         
   5   3  10         64.51         61.21         5.53 o                         
   6   3  10          0.41         -6.96         9.81 o                         
   7   3  10        178.90        153.01        20.21 o                         
   8   3  10        133.02        123.30        11.16 o                         
  -6   4  10          0.36          7.39        19.91 o                         
  -5   4  10          9.19          3.48        22.09 o                         
  -4   4  10        213.32        190.80        25.23 o                         
  -3   4  10         70.32         86.67        10.47 o                         
  -2   4  10         96.52         99.18         8.92 o                         
  -1   4  10        123.81        124.92        24.23 o                         
   0   4  10        364.82        391.05        30.59 o                         
   1   4  10        336.83        360.55        22.67 o                         
   2   4  10         28.68         32.95         6.95 o                         
   3   4  10         64.27         53.01         5.17 o                         
   4   4  10          6.01          8.28         3.36 o                         
   5   4  10          1.74         -1.84        18.20 o                         
   6   4  10          9.00        -12.16        28.30 o                         
   7   4  10        282.95        247.06        27.46 o                         
   8   4  10         68.04         65.21        11.06 o                         
  -6   5  10          1.49         -0.81        24.40 o                         
  -5   5  10         39.42         41.03        16.67 o                         
  -4   5  10        232.80        224.87        15.16 o                         
  -3   5  10        359.89        355.90        19.84 o                         
  -2   5  10        530.93        487.87        16.84 o                         
  -1   5  10        290.52        315.83        18.79 o                         
   0   5  10        278.68        312.52        22.50 o                         
   1   5  10         18.11         13.70         9.58 o                         
   2   5  10          8.70          4.82         7.14 o                         
   3   5  10         14.19         18.05         4.66 o                         
   4   5  10        392.72        427.03        19.88 o                         
   5   5  10        301.55        362.69        19.58 o                         
   6   5  10        142.16        172.29        26.85 o                         
   7   5  10        273.00        297.35        33.28 o                         
   8   5  10        215.53        209.12        34.60 o                         
  -5   6  10         20.66         24.23        16.96 o                         
  -4   6  10        638.71        617.01        53.83 o                         
  -3   6  10        264.65        247.03        23.41 o                         
  -2   6  10        122.20        128.28         9.56 o                         
  -1   6  10         51.58         57.66         7.05 o                         
   0   6  10        187.41        191.61        15.93 o                         
   1   6  10        270.24        266.59        14.97 o                         
   2   6  10          0.71          2.59         5.22 o                         
   3   6  10        150.03        169.17        23.03 o                         
   4   6  10         12.81         27.31        24.27 o                         
   5   6  10        300.71        331.11        26.35 o                         
   6   6  10        238.87        279.77        22.13 o                         
   7   6  10        387.50        442.07        25.79 o                         
   8   6  10        235.13        271.92        28.44 o                         
  -5   7  10        114.23        119.20        24.51 o                         
  -4   7  10        550.16        552.43        61.76 o                         
  -3   7  10        897.66        835.34        30.14 o                         
  -2   7  10        186.08        192.68         9.97 o                         
  -1   7  10         44.03         48.26         8.05 o                         
   0   7  10         15.04         15.43         7.21 o                         
   1   7  10          1.04         -0.36         7.37 o                         
   2   7  10          0.35          1.19         5.22 o                         
   3   7  10          9.02          2.38        16.56 o                         
   4   7  10        549.16        608.78        20.77 o                         
   5   7  10          0.70          2.98        16.96 o                         
   6   7  10        115.89        121.05        19.90 o                         
   7   7  10        120.32        167.19        30.20 o                         
   8   7  10        241.07        277.65        28.28 o                         
  -4   8  10         76.36         81.85        21.49 o                         
  -3   8  10        484.30        440.91        23.77 o                         
  -2   8  10         87.36         91.62         9.54 o                         
  -1   8  10        209.83        205.78        12.56 o                         
   0   8  10         22.82         23.43         8.93 o                         
   1   8  10        105.47        115.12         8.63 o                         
   2   8  10         23.85         24.07         5.93 o                         
   3   8  10          9.17          8.36         3.90 o                         
   4   8  10        179.51        205.74        18.58 o                         
   5   8  10        600.38        677.30        20.95 o                         
   6   8  10        112.68        134.89        21.79 o                         
   7   8  10          4.41          3.16        31.80 o                         
   8   8  10         99.94        132.77        26.85 o                         
  -4   9  10         76.00         41.43        38.03 o                         
  -3   9  10        109.48        110.62        12.14 o                         
  -2   9  10         42.41         41.55        11.45 o                         
  -1   9  10        120.47        137.87        11.71 o                         
   0   9  10          4.90         10.87        13.89 o                         
   1   9  10         20.92         17.55        11.93 o                         
   2   9  10         73.65         68.02        10.44 o                         
   3   9  10         97.23         83.27         5.61 o                         
   4   9  10          0.46         20.09        18.52 o                         
   5   9  10        238.26        263.79        25.63 o                         
   6   9  10         31.90         47.10        21.29 o                         
   7   9  10          0.51         -5.97        25.31 o                         
   8   9  10         39.22         51.84        29.78 o                         
  -3  10  10        101.84         96.88        12.44 o                         
  -2  10  10        123.30        124.39        14.71 o                         
  -1  10  10         22.68         33.03        12.95 o                         
   0  10  10        542.44        546.39        29.21 o                         
   1  10  10        249.64        257.44        25.49 o                         
   2  10  10          4.34          5.27        10.75 o                         
   3  10  10         53.40         35.65        10.19 o                         
   4  10  10          6.87          5.20         4.86 o                         
   5  10  10        193.17        213.11        23.17 o                         
   6  10  10        435.03        513.30        32.72 o                         
   7  10  10         82.58        109.34        24.39 o                         
  -2  11  10         16.51         15.09        13.99 o                         
  -1  11  10         40.59         28.04        17.34 o                         
   0  11  10         78.16         85.30        17.76 o                         
   1  11  10          4.82          3.74        13.16 o                         
   2  11  10         20.38         21.58        10.72 o                         
   3  11  10        284.28        263.86        42.26 o                         
   4  11  10         71.17         60.09        10.60 o                         
   5  11  10        270.58        343.63        33.30 o                         
   6  11  10        282.65        352.60        27.33 o                         
   7  11  10         68.66         53.31        27.09 o                         
   0  12  10          5.31          8.21        15.52 o                         
   1  12  10          1.22          9.36        13.21 o                         
   2  12  10        110.28        102.24        19.89 o                         
   3  12  10        153.83        151.48        13.55 o                         
   4  12  10        302.04        281.89        39.62 o                         
   5  12  10        185.60        118.22        63.21 o                         
   6  12  10        233.20        268.29        29.78 o                         
   2  13  10        105.18        115.57        24.52 o                         
   3  13  10        109.15        115.65        14.03 o                         
   4  13  10         91.47         72.35        23.74 o                         
  -3  -6  11         86.10         62.35        24.77 o                         
  -2  -6  11          1.93          5.32        20.05 o                         
  -1  -6  11         37.33         55.19        21.56 o                         
   0  -6  11         61.46         61.39        20.54 o                         
  -4  -5  11         55.59         56.95        20.31 o                         
  -3  -5  11        122.06        106.17        19.15 o                         
  -2  -5  11          0.27         -6.09        17.19 o                         
  -1  -5  11          9.12          6.69        21.06 o                         
   0  -5  11        133.30        155.07        16.33 o                         
   1  -5  11         47.54         50.20        18.53 o                         
   2  -5  11         87.25         92.57        17.64 o                         
  -5  -4  11          2.11          5.89        21.14 o                         
  -4  -4  11          2.15          8.76        18.58 o                         
  -3  -4  11         66.37         49.54        23.68 o                         
  -2  -4  11         24.00         29.58        22.46 o                         
  -1  -4  11         78.47         59.98        18.20 o                         
   0  -4  11        527.59        561.80        47.60 o                         
   1  -4  11        390.16        389.79        19.95 o                         
   2  -4  11         98.11        101.15        13.79 o                         
   3  -4  11        107.97         77.43        22.55 o                         
  -6  -3  11          1.40         10.57        25.48 o                         
  -5  -3  11          0.50         -1.87        18.18 o                         
  -4  -3  11          0.03          2.45        19.00 o                         
  -3  -3  11        134.47        152.27        20.99 o                         
  -2  -3  11          0.18         -1.75        12.87 o                         
  -1  -3  11         34.12         39.58        11.75 o                         
   0  -3  11        127.39        119.36        11.84 o                         
   1  -3  11        577.89        551.03        48.51 o                         
   2  -3  11        191.52        196.79        23.97 o                         
   3  -3  11         55.58         57.23        12.36 o                         
   4  -3  11         65.84         74.81        15.30 o                         
  -6  -2  11         51.73         23.37        18.40 o                         
  -5  -2  11         35.49         30.27        12.76 o                         
  -4  -2  11         64.81         61.62        12.42 o                         
  -3  -2  11          9.83         16.61        12.71 o                         
  -2  -2  11          1.87          6.68        11.65 o                         
  -1  -2  11         64.78         54.99        13.17 o                         
   0  -2  11        159.70        189.20        16.57 o                         
   1  -2  11        311.73        299.61        23.82 o                         
   2  -2  11         40.96         39.13        11.58 o                         
   3  -2  11         32.55         49.53        11.73 o                         
   4  -2  11         52.37         48.75        15.03 o                         
   5  -2  11         18.44          9.38        16.16 o                         
  -6  -1  11          8.28          0.09        19.72 o                         
  -5  -1  11         76.80         78.36        13.56 o                         
  -4  -1  11         87.02         73.47        12.15 o                         
  -3  -1  11         36.67         50.49        14.63 o                         
  -2  -1  11        331.39        336.83        17.94 o                         
  -1  -1  11         19.64         23.52        11.00 o                         
   0  -1  11         21.54         22.58        10.40 o                         
   1  -1  11        344.13        345.34        25.03 o                         
   2  -1  11        176.52        175.98        14.04 o                         
   3  -1  11        159.11        126.08        12.48 o                         
   4  -1  11        177.49        176.68        13.23 o                         
   5  -1  11          8.17         10.42        14.51 o                         
  -6   0  11          0.24          7.95        13.05 o                         
  -5   0  11         82.66         84.84        14.05 o                         
  -4   0  11         87.44         90.52        13.15 o                         
  -3   0  11         26.56         30.16        12.44 o                         
  -2   0  11        652.99        653.02        54.33 o                         
  -1   0  11       1222.37       1258.84        60.02 o                         
   0   0  11        253.42        245.51        20.26 o                         
   1   0  11        340.09        343.22        26.85 o                         
   2   0  11        329.74        316.05        27.16 o                         
   3   0  11         94.88        101.57        10.43 o                         
   4   0  11          0.11          3.69         9.49 o                         
   5   0  11         25.41         22.32        12.61 o                         
   6   0  11          2.44          7.07        14.37 o                         
  -6   1  11          6.83          3.45        15.27 o                         
  -5   1  11          3.05          8.67        16.02 o                         
  -4   1  11          2.91          5.41        12.29 o                         
  -3   1  11        142.17        151.53        12.15 o                         
  -2   1  11        897.74        904.14        42.77 o                         
  -1   1  11        160.12        163.16        11.39 o                         
   0   1  11        260.95        266.70        19.83 o                         
   1   1  11        466.84        510.66        34.63 o                         
   2   1  11        195.27        183.36        11.51 o                         
   3   1  11         16.34         27.90         9.13 o                         
   4   1  11         53.54         51.94         9.00 o                         
   5   1  11         13.57         16.66         9.85 o                         
   6   1  11          6.76         14.71        10.90 o                         
  -6   2  11         61.84         54.06        22.21 o                         
  -5   2  11         58.27         62.53        13.07 o                         
  -4   2  11         28.25         38.55        10.52 o                         
  -3   2  11        585.02        589.08        73.01 o                         
  -2   2  11        718.83        754.99        77.63 o                         
  -1   2  11       1162.03       1189.03        60.89 o                         
   0   2  11         24.77         29.74         9.79 o                         
   1   2  11        130.94        144.13         8.86 o                         
   2   2  11        181.92        198.02        15.61 o                         
   3   2  11          0.36          3.88         7.86 o                         
   4   2  11          2.40          4.51         7.54 o                         
   5   2  11         88.95         87.71         8.54 o                         
   6   2  11         13.55         12.46         8.19 o                         
   7   2  11         49.65         41.61        15.68 o                         
  -6   3  11        133.37         94.84        27.17 o                         
  -5   3  11         33.47         25.69        12.45 o                         
  -4   3  11         15.37         24.71        12.25 o                         
  -3   3  11         36.74         41.56        13.95 o                         
  -2   3  11       1593.35       1543.92       119.98 o                         
  -1   3  11         23.06         21.63        11.37 o                         
   0   3  11          7.21         -0.08         7.48 o                         
   1   3  11         84.75         87.85         9.09 o                         
   2   3  11         47.37         57.21         7.20 o                         
   3   3  11        147.52        132.32        10.09 o                         
   4   3  11          2.14          0.96         5.62 o                         
   5   3  11         53.22         59.72         6.82 o                         
   6   3  11          9.41          8.02         9.88 o                         
   7   3  11        236.89        204.11        30.70 o                         
  -6   4  11        134.23        101.77        29.82 o                         
  -5   4  11         57.15         52.27        24.77 o                         
  -4   4  11         25.10         25.57        12.15 o                         
  -3   4  11        120.93        110.23        12.02 o                         
  -2   4  11        185.88        192.11        17.64 o                         
  -1   4  11        531.77        526.73        38.32 o                         
   0   4  11         38.47         52.28         8.25 o                         
   1   4  11         86.47         87.33        11.95 o                         
   2   4  11        659.78        647.31        79.00 o                         
   3   4  11          3.27          4.43         7.35 o                         
   4   4  11         30.63         28.59         3.98 o                         
   5   4  11         61.75         92.42        19.90 o                         
   6   4  11          2.08          1.22        22.99 o                         
   7   4  11          8.91         23.49        24.71 o                         
  -5   5  11         15.50         13.92        17.56 o                         
  -4   5  11         10.19         16.28        21.71 o                         
  -3   5  11          0.40         16.70        22.67 o                         
  -2   5  11          0.59         18.14        15.56 o                         
  -1   5  11        523.60        548.54        27.75 o                         
   0   5  11        201.66        207.15        16.48 o                         
   1   5  11        181.09        196.11        11.22 o                         
   2   5  11        517.57        510.08        62.51 o                         
   3   5  11        183.05        140.66        31.58 o                         
   4   5  11         13.83          9.23        17.64 o                         
   5   5  11         41.97         21.33        18.04 o                         
   6   5  11          6.87         -2.52        29.82 o                         
   7   5  11        112.80        137.17        33.02 o                         
   8   5  11        238.76        269.46        29.48 o                         
  -5   6  11          8.00         19.08        18.56 o                         
  -4   6  11        107.63        112.73        17.47 o                         
  -3   6  11         64.24         67.62        18.28 o                         
  -2   6  11        242.51        269.96        27.02 o                         
  -1   6  11        581.89        621.75        42.42 o                         
   0   6  11        246.42        282.10        13.09 o                         
   1   6  11         89.26         77.81         8.84 o                         
   2   6  11         43.41         43.56         5.36 o                         
   3   6  11         73.04         67.68         7.03 o                         
   4   6  11        167.97        177.30        18.32 o                         
   5   6  11        249.64        301.48        20.91 o                         
   6   6  11         15.35         -0.26        22.63 o                         
   7   6  11         94.51         81.86        25.29 o                         
   8   6  11        291.91        318.48        29.74 o                         
  -4   7  11         92.07         85.64        18.21 o                         
  -3   7  11        567.25        547.54        23.15 o                         
  -2   7  11        326.61        331.13        10.70 o                         
  -1   7  11        474.23        485.52        23.34 o                         
   0   7  11        878.19        876.14        46.00 o                         
   1   7  11          8.19         13.43         7.64 o                         
   2   7  11        138.38        134.94         9.90 o                         
   3   7  11         22.69          8.91        22.41 o                         
   4   7  11        139.69        149.53        25.81 o                         
   5   7  11         48.70         46.02        25.71 o                         
   6   7  11        120.19        149.13        22.77 o                         
   7   7  11        101.38        116.24        30.12 o                         
   8   7  11        262.34        290.02        35.36 o                         
  -4   8  11        256.32        243.88        32.52 o                         
  -3   8  11        168.37        182.17        21.95 o                         
  -2   8  11        414.16        432.40        10.35 o                         
  -1   8  11        408.51        437.29        15.38 o                         
   0   8  11        440.03        467.91        10.34 o                         
   1   8  11          4.77          4.24         8.19 o                         
   2   8  11          6.46          6.98         6.48 o                         
   3   8  11          0.35         -0.62         3.58 o                         
   4   8  11         23.79         22.15        23.01 o                         
   5   8  11        323.89        342.93        28.50 o                         
   6   8  11        159.63        171.63        22.97 o                         
   7   8  11         18.47          3.32        31.12 o                         
  -3   9  11         91.86        102.05        32.18 o                         
  -2   9  11         88.37         94.65        10.66 o                         
  -1   9  11          3.75          0.29        10.67 o                         
   0   9  11          5.08          0.96         9.59 o                         
   1   9  11        140.66        140.61         8.55 o                         
   2   9  11          1.92          0.65         7.54 o                         
   3   9  11         60.69         63.25         5.31 o                         
   4   9  11         70.68         77.16        28.42 o                         
   5   9  11          4.05          3.16        27.19 o                         
   6   9  11         84.08         80.58        23.03 o                         
   7   9  11         10.51         -0.26        25.87 o                         
  -2  10  11        175.94        191.94        12.04 o                         
  -1  10  11        109.18        110.29        15.95 o                         
   0  10  11          0.81          2.73        13.22 o                         
   1  10  11         10.86          8.26        11.89 o                         
   2  10  11         54.37         49.71         6.67 o                         
   3  10  11         41.40         28.42         6.76 o                         
   4  10  11          1.82          7.01        22.89 o                         
   5  10  11          0.36          0.80        22.97 o                         
   6  10  11         56.03         63.44        31.16 o                         
   7  10  11         18.23         28.30        26.55 o                         
  -1  11  11        281.91        266.64        17.55 o                         
   0  11  11         33.94         20.67        18.13 o                         
   1  11  11        117.52        108.80        15.31 o                         
   2  11  11          0.35         -1.12        14.10 o                         
   3  11  11         35.43         24.99         7.34 o                         
   4  11  11          4.25          4.09         4.01 o                         
   5  11  11         65.52         87.01        25.33 o                         
   6  11  11        270.53        330.93        27.75 o                         
   0  12  11         83.20         64.42        16.22 o                         
   1  12  11         15.66          7.41        14.76 o                         
   2  12  11          3.51          8.70        13.00 o                         
   3  12  11          3.05         -1.83        12.40 o                         
   4  12  11        103.59         96.63         8.56 o                         
   5  12  11         78.79         56.31        27.17 o                         
  -2  -5  12         30.24         35.76        19.19 o                         
  -1  -5  12         23.74         12.22        16.09 o                         
   0  -5  12        152.72        163.93        22.88 o                         
  -4  -4  12          0.97         -3.23        20.50 o                         
  -3  -4  12          7.98         16.01        17.31 o                         
  -2  -4  12         11.87          5.53        18.43 o                         
  -1  -4  12         29.36         31.58        14.86 o                         
   0  -4  12         24.81         44.94        16.77 o                         
   1  -4  12         62.14         67.35        14.90 o                         
   2  -4  12         75.46         82.97        16.35 o                         
  -5  -3  12          7.06         11.36        15.71 o                         
  -4  -3  12          0.13         -0.08        15.83 o                         
  -3  -3  12          6.40          4.55        14.30 o                         
  -2  -3  12          1.23          8.35        16.53 o                         
  -1  -3  12         13.04         11.67        14.15 o                         
   0  -3  12        130.22        164.31        17.11 o                         
   1  -3  12         65.60         58.99        14.91 o                         
   2  -3  12          6.63          9.06        17.84 o                         
   3  -3  12        214.18        221.15        17.12 o                         
  -5  -2  12         18.26          6.90        18.06 o                         
  -4  -2  12          0.48         -2.35        15.51 o                         
  -3  -2  12         15.14         20.36        15.56 o                         
  -2  -2  12         13.26         18.83        12.00 o                         
  -1  -2  12         13.36         10.39        12.63 o                         
   0  -2  12          7.12         19.60        11.56 o                         
   1  -2  12        102.62        106.91        14.34 o                         
   2  -2  12        136.04        121.01        14.02 o                         
   3  -2  12         14.65         17.74        14.27 o                         
   4  -2  12        190.82        186.09        15.09 o                         
  -5  -1  12        189.87        205.15        16.41 o                         
  -4  -1  12         16.98         15.26        17.23 o                         
  -3  -1  12          9.99          7.48        12.47 o                         
  -2  -1  12        249.33        243.35        23.73 o                         
  -1  -1  12         35.18         30.50        11.61 o                         
   0  -1  12         49.54         34.24        12.94 o                         
   1  -1  12        210.49        213.34        21.27 o                         
   2  -1  12        193.67        194.26        18.86 o                         
   3  -1  12         73.87         81.02        14.49 o                         
   4  -1  12          5.58          2.43        12.54 o                         
   5  -1  12         12.03          9.72        12.05 o                         
  -5   0  12          1.69          9.29        18.87 o                         
  -4   0  12        174.50        189.20        17.16 o                         
  -3   0  12         13.28         14.70        12.19 o                         
  -2   0  12         38.33         47.87        14.92 o                         
  -1   0  12         27.62         22.64        10.39 o                         
   0   0  12         15.26         21.95        10.54 o                         
   1   0  12        342.21        340.18        25.10 o                         
   2   0  12        387.27        371.53        20.88 o                         
   3   0  12        467.12        472.09        39.10 o                         
   4   0  12          7.58          9.85        11.95 o                         
   5   0  12         49.40         47.13        13.86 o                         
  -5   1  12          1.82         16.29        16.88 o                         
  -4   1  12          8.06          4.53        13.59 o                         
  -3   1  12          2.40         -1.52        11.27 o                         
  -2   1  12        156.89        177.26        12.78 o                         
  -1   1  12        706.86        703.94        48.45 o                         
   0   1  12        669.45        652.33        62.40 o                         
   1   1  12        447.21        489.63        33.45 o                         
   2   1  12       1076.32       1086.93        85.37 o                         
   3   1  12        545.97        535.13        48.75 o                         
   4   1  12        258.82        267.89        11.46 o                         
   5   1  12         10.00          7.12        10.80 o                         
   6   1  12          0.78         -2.07         9.25 o                         
  -5   2  12          0.14        -12.03        12.69 o                         
  -4   2  12          0.09         -6.72        16.75 o                         
  -3   2  12          0.53         -0.36        12.05 o                         
  -2   2  12        383.81        428.92        53.87 o                         
  -1   2  12        256.15        257.83        19.16 o                         
   0   2  12        291.65        291.82        26.20 o                         
   1   2  12        430.16        471.02        39.48 o                         
   2   2  12        131.69        136.54        12.31 o                         
   3   2  12         62.28         61.76         7.85 o                         
   4   2  12         16.67         25.26         8.76 o                         
   5   2  12          1.34         -3.45         7.98 o                         
   6   2  12          7.75          6.12         8.82 o                         
  -5   3  12         27.21         13.01        16.58 o                         
  -4   3  12          0.11          4.21        11.42 o                         
  -3   3  12        383.33        362.31        16.37 o                         
  -2   3  12        305.42        329.84        47.84 o                         
  -1   3  12        364.85        380.58        53.27 o                         
   0   3  12        381.97        378.25        14.31 o                         
   1   3  12          3.07          3.74         8.37 o                         
   2   3  12        217.05        214.93        17.48 o                         
   3   3  12         26.10         24.73         6.73 o                         
   4   3  12          4.36          8.68         6.41 o                         
   5   3  12          4.25          2.53         6.63 o                         
   6   3  12          0.60          2.07        10.99 o                         
   7   3  12         14.75         11.39        11.24 o                         
  -5   4  12          3.86         10.25        26.45 o                         
  -4   4  12          7.75         -4.10        13.57 o                         
  -3   4  12          0.35         -5.84        14.53 o                         
  -2   4  12         63.71         61.76        15.10 o                         
  -1   4  12        918.94        893.04        85.50 o                         
   0   4  12          7.25         -1.19        11.67 o                         
   1   4  12         44.91         19.01        10.15 o                         
   2   4  12         86.00         84.95        10.91 o                         
   3   4  12        211.41        197.01        14.76 o                         
   4   4  12         78.32         88.15         4.59 o                         
   5   4  12         45.68         46.58         9.37 o                         
   6   4  12         31.22         26.37        24.45 o                         
   7   4  12          0.40          1.84        35.60 o                         
  -5   5  12          5.91         -5.39        26.59 o                         
  -4   5  12          1.21         14.50        31.56 o                         
  -3   5  12         28.99         39.53        18.86 o                         
  -2   5  12         36.58         24.33        11.04 o                         
  -1   5  12        264.63        277.23        30.30 o                         
   0   5  12        421.52        450.16        36.21 o                         
   1   5  12         50.36         52.76         9.17 o                         
   2   5  12          1.48          2.69         8.80 o                         
   3   5  12        359.67        294.52        58.63 o                         
   4   5  12         65.07         80.16        19.20 o                         
   5   5  12         72.62         83.76        21.93 o                         
   6   5  12         13.46         21.77        32.50 o                         
   7   5  12          9.61          8.47        26.85 o                         
  -4   6  12         10.84          4.45        17.08 o                         
  -3   6  12         24.65         48.62        24.37 o                         
  -2   6  12          0.48         -0.84        24.57 o                         
  -1   6  12        400.89        433.76        52.90 o                         
   0   6  12        494.96        473.89        45.85 o                         
   1   6  12        162.16        156.03        15.74 o                         
   2   6  12        309.08        323.37        25.53 o                         
   3   6  12        235.79        224.36        22.56 o                         
   4   6  12        123.91        120.41        20.04 o                         
   5   6  12        183.93        205.46        21.63 o                         
   6   6  12         68.85         36.67        24.75 o                         
   7   6  12         28.15         45.62        26.53 o                         
  -4   7  12         73.11         63.38        21.58 o                         
  -3   7  12         77.08         78.18        20.29 o                         
  -2   7  12         25.30         16.57        13.42 o                         
  -1   7  12        359.92        358.76        20.06 o                         
   0   7  12       1113.45       1144.88        58.50 o                         
   1   7  12         76.89         85.65         8.31 o                         
   2   7  12        191.19        173.88        14.02 o                         
   3   7  12        181.29        167.34        21.61 o                         
   4   7  12          6.40         16.98        25.09 o                         
   5   7  12        519.52        558.32        28.82 o                         
   6   7  12          1.84         11.91        23.27 o                         
   7   7  12         17.26         25.51        37.17 o                         
  -3   8  12          3.29         20.47        21.32 o                         
  -2   8  12         83.17         84.44        11.98 o                         
  -1   8  12         71.05         77.72        12.14 o                         
   0   8  12        424.33        442.41        27.20 o                         
   1   8  12        419.79        431.87        21.69 o                         
   2   8  12          2.08          1.28         7.05 o                         
   3   8  12         40.86         30.34         5.99 o                         
   4   8  12        142.30        174.48        26.39 o                         
   5   8  12         99.47        107.17        28.44 o                         
   6   8  12          2.18          5.39        24.97 o                         
   7   8  12         11.63         30.24        36.31 o                         
  -3   9  12         93.01         73.11        27.94 o                         
  -2   9  12          7.08          5.51        11.95 o                         
  -1   9  12        224.78        233.78        12.07 o                         
   0   9  12        588.26        593.09        23.07 o                         
   1   9  12        254.67        269.15        11.23 o                         
   2   9  12         17.58         18.76         7.28 o                         
   3   9  12         61.90         52.69         4.84 o                         
   4   9  12         60.54         92.05        22.15 o                         
   5   9  12        123.17        122.03        23.71 o                         
   6   9  12          2.17        -12.16        23.23 o                         
   7   9  12         56.31         47.14        28.05 o                         
  -2  10  12         27.17         33.82        13.56 o                         
  -1  10  12          5.83         -1.91        13.92 o                         
   0  10  12         56.43         69.13        11.15 o                         
   1  10  12        290.74        312.97        20.54 o                         
   2  10  12          2.39          8.28         7.40 o                         
   3  10  12          6.25          7.37         6.33 o                         
   4  10  12          4.41          1.62        23.33 o                         
   5  10  12          3.62        -19.84        30.94 o                         
   6  10  12          0.74         -4.43        31.70 o                         
  -1  11  12        108.95        122.32        17.88 o                         
   0  11  12         86.38         94.69        12.15 o                         
   1  11  12         69.21         74.18        11.01 o                         
   2  11  12          2.60         -2.96         9.52 o                         
   3  11  12          0.45         -0.76         7.37 o                         
   4  11  12         29.74         46.42        25.65 o                         
   5  11  12          1.23          5.81        26.47 o                         
   6  11  12         58.14         67.46        27.73 o                         
   1  12  12         21.13         27.95        15.55 o                         
   2  12  12         34.55         34.72        12.25 o                         
   3  12  12          4.54          2.13         9.31 o                         
   4  12  12         46.79         25.17         4.76 o                         
  -3  -3  13          9.76          1.92        16.67 o                         
  -2  -3  13         18.71         10.76        17.05 o                         
  -1  -3  13          2.37        -13.08        18.35 o                         
   0  -3  13          2.35          3.10        13.91 o                         
   1  -3  13         10.18         19.47        16.00 o                         
   2  -3  13         24.63         28.93        18.88 o                         
  -4  -2  13         35.03         23.90        16.31 o                         
  -3  -2  13         20.39         33.71        20.29 o                         
  -2  -2  13         36.91         39.60        14.94 o                         
  -1  -2  13          0.43          5.62        14.09 o                         
   0  -2  13         15.25          4.82        13.78 o                         
   1  -2  13         14.64         12.83        12.34 o                         
   2  -2  13          0.39          0.11        15.09 o                         
   3  -2  13         23.40         23.59        16.43 o                         
  -4  -1  13         77.76         81.02        14.66 o                         
  -3  -1  13          1.78         -3.98        14.62 o                         
  -2  -1  13          0.05         -3.34        14.64 o                         
  -1  -1  13         11.30         -7.05        13.07 o                         
   0  -1  13          0.57          8.36        16.44 o                         
   1  -1  13         20.86         21.50        11.22 o                         
   2  -1  13          6.30         11.01        14.02 o                         
   3  -1  13        159.40        150.86        16.75 o                         
   4  -1  13         39.88         39.58        17.13 o                         
  -5   0  13         62.54         47.46        20.30 o                         
  -4   0  13         57.20         76.80        14.68 o                         
  -3   0  13          6.29         14.20        13.94 o                         
  -2   0  13        206.30        222.23        25.88 o                         
  -1   0  13        344.22        348.51        27.35 o                         
   0   0  13          8.07          0.65        10.61 o                         
   1   0  13         22.60         20.39        12.05 o                         
   2   0  13          9.88         15.41        11.54 o                         
   3   0  13         89.35         93.16        13.85 o                         
   4   0  13        243.07        223.57        13.49 o                         
  -5   1  13         55.30         50.48        20.40 o                         
  -4   1  13         48.51         47.04        16.05 o                         
  -3   1  13          2.13          7.02        13.19 o                         
  -2   1  13        122.72        117.99        11.36 o                         
  -1   1  13         51.38         40.90        14.12 o                         
   0   1  13          7.86          6.47        12.15 o                         
   1   1  13        365.78        398.96        37.28 o                         
   2   1  13        326.14        311.02        23.17 o                         
   3   1  13         51.65         49.96        11.70 o                         
   4   1  13        389.41        387.20        34.40 o                         
   5   1  13        162.70        162.67        12.18 o                         
  -5   2  13         41.00         34.10        18.94 o                         
  -4   2  13          0.26         -7.94        15.76 o                         
  -3   2  13          1.89          2.00        15.28 o                         
  -2   2  13        231.75        203.83        21.96 o                         
  -1   2  13         13.39         13.98        12.12 o                         
   0   2  13         58.71         56.44        11.80 o                         
   1   2  13        184.70        199.81        20.19 o                         
   2   2  13        969.79        954.93       107.37 o                         
   3   2  13        376.17        357.74        30.23 o                         
   4   2  13        180.42        181.14        15.77 o                         
   5   2  13         26.04         31.36         9.68 o                         
   6   2  13          5.17          7.58        10.67 o                         
  -5   3  13         25.90         20.41        16.24 o                         
  -4   3  13         62.03         51.59        18.53 o                         
  -3   3  13         43.51         44.59        14.71 o                         
  -2   3  13         29.56         25.17        17.10 o                         
  -1   3  13          0.04         14.70        15.84 o                         
   0   3  13          1.18         -4.33        10.06 o                         
   1   3  13         34.25         38.73         8.53 o                         
   2   3  13        466.35        460.07        42.14 o                         
   3   3  13         62.18         73.89         8.89 o                         
   4   3  13         96.99         97.56         8.23 o                         
   5   3  13         53.19         44.70         7.98 o                         
   6   3  13          5.40          6.38        11.43 o                         
  -4   4  13         47.74         28.59        13.06 o                         
  -3   4  13         27.87         30.18        14.52 o                         
  -2   4  13        314.99        278.24        32.16 o                         
  -1   4  13         10.97         12.83        12.59 o                         
   0   4  13          4.34          9.74        10.88 o                         
   1   4  13        186.33        165.47        18.03 o                         
   2   4  13         67.46         75.42        10.48 o                         
   3   4  13        240.98        244.67        21.71 o                         
   4   4  13         41.53         44.54         6.18 o                         
   5   4  13        116.93        120.15         9.94 o                         
   6   4  13          4.61         28.30        37.19 o                         
  -4   5  13         45.87         58.45        36.75 o                         
  -3   5  13          3.03          3.50        28.66 o                         
  -2   5  13          9.04         -4.43        14.21 o                         
  -1   5  13          0.63          9.94        12.86 o                         
   0   5  13         15.15         18.73        13.90 o                         
   1   5  13         15.04         14.44        10.06 o                         
   2   5  13         80.98         80.80        10.79 o                         
   3   5  13         90.65         82.99         8.78 o                         
   4   5  13         10.59         13.26        20.95 o                         
   5   5  13         20.90         14.02        22.95 o                         
   6   5  13         24.08         10.89        26.33 o                         
  -4   6  13         17.90         17.28        25.26 o                         
  -3   6  13         18.30          1.62        21.55 o                         
  -2   6  13          5.56          1.06        18.80 o                         
  -1   6  13        122.36         96.92        16.48 o                         
   0   6  13        365.46        348.32        48.13 o                         
   1   6  13        394.85        384.02        46.51 o                         
   2   6  13         92.02         85.55        15.22 o                         
   3   6  13        196.57        183.96        24.05 o                         
   4   6  13        193.71        218.87        22.93 o                         
   5   6  13         24.08         16.00        22.41 o                         
   6   6  13          6.47         13.46        25.85 o                         
  -3   7  13          2.47          8.87        16.97 o                         
  -2   7  13         45.41         49.72        14.37 o                         
  -1   7  13        122.02        116.27        13.91 o                         
   0   7  13        560.08        583.96        45.21 o                         
   1   7  13        411.14        424.91        31.87 o                         
   2   7  13        240.17        247.48        22.80 o                         
   3   7  13        124.55        101.57        13.79 o                         
   4   7  13        438.54        450.74        25.99 o                         
   5   7  13        213.65         66.64        30.84 o                         
   6   7  13        117.21        119.77        25.15 o                         
  -3   8  13         30.83          8.75        17.98 o                         
  -2   8  13          5.06          2.35        18.49 o                         
  -1   8  13          2.28         -3.63        14.10 o                         
   0   8  13         71.95         73.55        12.34 o                         
   1   8  13        290.27        289.71        14.58 o                         
   2   8  13         33.62         43.88         6.97 o                         
   3   8  13         49.73         41.72         3.65 o                         
   4   8  13         20.62         24.95        23.75 o                         
   5   8  13         33.23         39.87        23.29 o                         
   6   8  13          6.24          3.08        24.79 o                         
  -2   9  13          9.47         26.21        12.36 o                         
  -1   9  13          6.77         -4.96        10.64 o                         
   0   9  13          5.86         12.81        12.14 o                         
   1   9  13         92.39        100.77        10.53 o                         
   2   9  13        156.50        153.25        20.32 o                         
   3   9  13         45.87         47.47         7.15 o                         
   4   9  13          4.64         19.70        23.97 o                         
   5   9  13        133.24        157.80        26.69 o                         
   6   9  13         42.17         44.28        26.57 o                         
  -1  10  13         25.54         23.36        13.32 o                         
   0  10  13        363.41        351.21        13.12 o                         
   1  10  13        230.10        235.12        14.20 o                         
   2  10  13        152.16        157.53        20.08 o                         
   3  10  13        190.68        158.76        19.33 o                         
   4  10  13         80.78         92.70        35.08 o                         
   5  10  13          0.66         17.84        34.98 o                         
   0  11  13         30.99         28.24        11.13 o                         
   1  11  13        263.45        234.93        16.08 o                         
   2  11  13         94.84         87.21         9.78 o                         
   3  11  13         15.78         16.56         7.27 o                         
   4  11  13         29.23         42.31        24.95 o                         
   5  11  13          2.95         19.22        27.93 o                         
  -2  -2  14        155.13        165.63        20.80 o                         
  -1  -2  14         52.73         46.92        15.54 o                         
   0  -2  14         18.44         13.46        16.09 o                         
   1  -2  14         12.32         18.80        18.10 o                         
  -3  -1  14          5.92         14.79        18.04 o                         
  -2  -1  14         92.16         89.11        20.61 o                         
  -1  -1  14        164.22        146.11        15.00 o                         
   0  -1  14          9.68          3.34        16.84 o                         
   1  -1  14          8.70         17.15        15.17 o                         
   2  -1  14         64.03         50.72        13.50 o                         
  -3   0  14         79.52         64.22        16.03 o                         
  -2   0  14          9.77         12.84        15.68 o                         
  -1   0  14          0.93          5.72        15.74 o                         
   0   0  14          2.51          3.14        11.63 o                         
   1   0  14         16.85          6.28        14.69 o                         
   2   0  14         71.21         51.76        16.78 o                         
   3   0  14          4.81         -2.54        14.36 o                         
  -4   1  14         99.83        128.31        18.92 o                         
  -3   1  14         60.61         53.29        21.36 o                         
  -2   1  14        122.23        113.25        14.46 o                         
  -1   1  14         32.19         35.87        11.99 o                         
   0   1  14          8.91         10.55        13.16 o                         
   1   1  14         46.32         43.74        12.29 o                         
   2   1  14         87.86         93.03        13.69 o                         
   3   1  14         31.45         38.97        13.66 o                         
   4   1  14         69.49         50.44        11.92 o                         
  -4   2  14         26.30         31.58        16.27 o                         
  -3   2  14        114.30        106.77        15.45 o                         
  -2   2  14          6.92          5.62        14.14 o                         
  -1   2  14          2.16          7.43        11.63 o                         
   0   2  14         16.86         20.21        10.91 o                         
   1   2  14         16.62         19.18        11.49 o                         
   2   2  14        105.42        102.50        10.91 o                         
   3   2  14          3.41          2.62        11.34 o                         
   4   2  14         70.23         81.29        11.08 o                         
   5   2  14        120.67        107.27        11.99 o                         
  -4   3  14         49.35         47.21        18.47 o                         
  -3   3  14          7.11         -6.16        20.06 o                         
  -2   3  14         44.93         55.71        22.91 o                         
  -1   3  14          7.06         13.20        15.00 o                         
   0   3  14         99.85         90.26        17.33 o                         
   1   3  14         65.62         54.21        11.66 o                         
   2   3  14         58.11         47.48        11.13 o                         
   3   3  14        120.26        109.61        12.20 o                         
   4   3  14         42.77         37.78         9.32 o                         
   5   3  14         96.70         98.14         9.12 o                         
  -4   4  14        191.48        183.69        17.91 o                         
  -3   4  14         84.69         85.68        16.62 o                         
  -2   4  14          4.16        -11.20        15.26 o                         
  -1   4  14         35.84         39.65        15.42 o                         
   0   4  14        178.72        167.66        14.59 o                         
   1   4  14         10.39          4.41        15.59 o                         
   2   4  14          5.40          1.82        10.28 o                         
   3   4  14         83.49         60.76        17.60 o                         
   4   4  14         25.04         24.05         6.45 o                         
   5   4  14         51.54         53.44         7.55 o                         
  -3   5  14        278.07        227.84        31.48 o                         
  -2   5  14          1.17         -7.40        13.30 o                         
  -1   5  14          0.24        -12.64        15.79 o                         
   0   5  14         73.04         65.65        16.32 o                         
   1   5  14          0.34          9.88        11.43 o                         
   2   5  14        275.33        236.41        15.45 o                         
   3   5  14        252.42        226.77        38.75 o                         
   4   5  14        172.67        149.57        14.04 o                         
   5   5  14        124.84        145.18        26.89 o                         
   6   5  14         87.50         89.53        30.62 o                         
  -3   6  14         72.63         37.35        28.26 o                         
  -2   6  14          9.26         10.61        26.47 o                         
  -1   6  14         15.29          3.24        22.81 o                         
   0   6  14          8.02         -1.76        16.12 o                         
   1   6  14         27.29         27.17        12.90 o                         
   2   6  14        265.46        220.93        49.54 o                         
   3   6  14        715.35        656.58        82.17 o                         
   4   6  14         31.33         30.68        23.65 o                         
   5   6  14         38.50         44.22        29.96 o                         
   6   6  14         68.50         59.45        28.84 o                         
  -2   7  14         23.18          7.21        18.73 o                         
  -1   7  14         59.80         44.13        13.10 o                         
   0   7  14         40.66         35.31        11.34 o                         
   1   7  14         95.15         91.44         8.81 o                         
   2   7  14        145.06        141.71        14.14 o                         
   3   7  14        328.51        290.74        43.69 o                         
   4   7  14        283.78        292.48        26.11 o                         
   5   7  14         12.55         28.44        35.68 o                         
   6   7  14          2.94         -3.28        27.27 o                         
  -2   8  14          0.53         -4.26        17.62 o                         
  -1   8  14        148.64        133.67        12.27 o                         
   0   8  14        128.51        128.60        12.38 o                         
   1   8  14          2.05          1.29         9.06 o                         
   2   8  14         42.98         37.32         8.25 o                         
   3   8  14        255.33        182.47        33.19 o                         
   4   8  14          9.53         11.91        26.25 o                         
   5   8  14        256.09        261.79        27.45 o                         
  -1   9  14         95.53         84.51        13.44 o                         
   0   9  14        116.51        109.29        12.09 o                         
   1   9  14          0.80         -0.64         9.21 o                         
   2   9  14         22.70         11.17         8.86 o                         
   3   9  14         61.78         45.66        12.20 o                         
   4   9  14        132.60        137.31        26.99 o                         
   5   9  14          4.55        -18.52        28.74 o                         
   0  10  14          0.17          4.34        12.65 o                         
   1  10  14         21.69         18.15        11.57 o                         
   2  10  14         29.98         37.29        10.44 o                         
   3  10  14         15.30         13.96         4.92 o                         
   4  10  14        174.71        213.19        33.80 o                         
  -2   0  15         88.29         81.27        17.18 o                         
  -1   0  15        151.48        152.95        15.52 o                         
   0   0  15        117.43        119.83        15.27 o                         
   1   0  15         12.37         13.14        15.19 o                         
  -2   1  15         26.25         37.54        16.19 o                         
  -1   1  15          5.49         -9.00        15.94 o                         
   0   1  15         39.01         44.01        14.97 o                         
   1   1  15          8.59          4.45        15.21 o                         
   2   1  15         55.30         54.40        12.80 o                         
   3   1  15        163.04        142.83        13.02 o                         
  -3   2  15         55.40         59.49        21.02 o                         
  -2   2  15        105.86         93.78        24.75 o                         
  -1   2  15        114.77        118.55        13.91 o                         
   0   2  15          0.16          3.10        16.56 o                         
   1   2  15          1.08         -0.56        13.20 o                         
   2   2  15          0.16          5.98        14.95 o                         
   3   2  15         16.34         20.09        12.87 o                         
  -3   3  15         53.69         43.43        17.27 o                         
  -2   3  15         98.50         91.33        21.29 o                         
  -1   3  15         26.66          2.70        19.38 o                         
   0   3  15         19.61          3.70        14.79 o                         
   1   3  15          1.17          5.59        12.23 o                         
   2   3  15          3.98         -0.75        11.49 o                         
   3   3  15         32.36         21.59        11.45 o                         
   4   3  15          7.93          3.95        10.50 o                         
  -3   4  15        193.51        184.97        18.35 o                         
  -2   4  15          2.12          7.20        17.67 o                         
  -1   4  15        128.74        138.89        16.91 o                         
   0   4  15         91.40        112.19        23.63 o                         
   1   4  15         29.53         22.97        13.55 o                         
   2   4  15          5.82         18.51        15.48 o                         
   3   4  15          0.06         -2.68        12.93 o                         
   4   4  15          0.47          3.46        11.88 o                         
  -2   5  15         94.63         93.58        16.99 o                         
  -1   5  15          0.64         -8.91        14.36 o                         
   0   5  15          3.35          3.13        15.99 o                         
   1   5  15        176.98        148.71        31.60 o                         
   2   5  15          1.60         -4.47         9.79 o                         
   3   5  15          7.21          8.08        10.92 o                         
   4   5  15         16.48         11.01         7.58 o                         
  -2   6  15        176.91        154.29        23.73 o                         
  -1   6  15          5.29          3.00        20.61 o                         
   0   6  15          1.70         -2.98        23.77 o                         
   1   6  15          3.17          9.87        16.80 o                         
   2   6  15          2.46         -2.09        11.89 o                         
   3   6  15        145.21        111.71        28.11 o                         
   4   6  15        339.10        368.20        35.18 o                         
   5   6  15        450.73        462.62        39.95 o                         
  -1   7  15          1.40        -10.20        18.33 o                         
   0   7  15          4.68          5.15        16.22 o                         
   1   7  15          3.43          2.76         9.57 o                         
   2   7  15          1.33         -1.83         9.26 o                         
   3   7  15        209.91        154.84        27.09 o                         
   4   7  15         37.80         22.47        32.54 o                         
  -1   8  15         46.73         28.06        20.56 o                         
   0   8  15         43.45         33.92        13.41 o                         
   1   8  15         33.97         21.94         9.40 o                         
   2   8  15          0.34          3.49         9.19 o                         
   3   8  15        121.74         71.91         7.90 o                         
   4   8  15        102.24        137.53        27.73 o                         
   0   9  15         35.15         27.39        13.21 o                         
   1   9  15          2.87          6.81        12.65 o                         
   2   9  15          8.28          3.17         9.20 o                         
   3   9  15         19.93         26.43         5.08 o                         
   4   9  15        512.63        502.47        32.58 o                         
   0   2  16         33.65         38.14        13.70 o                         
   1   2  16          9.00          4.59        15.83 o                         
  -1   3  16        109.08        117.86        20.47 o                         
   0   3  16         93.55         87.24        33.05 o                         
   1   3  16         13.57          1.49        13.13 o                         
   2   3  16         14.70         15.53        13.50 o                         
  -1   4  16         82.18         82.47        22.66 o                         
   0   4  16          6.61         12.53        17.15 o                         
   1   4  16         57.47         43.28        17.12 o                         
   2   4  16          5.86          9.12        17.65 o                         
  -1   5  16         33.18         30.08        15.95 o                         
   0   5  16        128.05        136.45        35.90 o                         
   1   5  16         67.17         75.36        16.42 o                         
   2   5  16          0.06         -7.92        14.84 o                         
   3   5  16         14.73         14.83        13.74 o                         
   0   6  16         25.68         12.74        19.10 o                         
   1   6  16          4.75          0.84        20.04 o                         
   2   6  16         39.01         12.12        15.92 o                         
   3   6  16          3.31          3.19        11.64 o                         
   1   7  16          0.35         -5.68        13.48 o                         
   2   7  16          3.20         -2.17         9.96 o                         
   3   7  16          9.33          1.37         6.28 o                         
                                                                                
